# Supplementary material for: Molecular basis of differential 3′ splice site sensitivity to anti-tumor drugs targeting U2 snRNP
Source: Nat Commun. 2017 Dec 13;8:2100. doi: 10.1038/s41467-017-02007-z (PMC5727392; doi:10.1038/s41467-017-02007-z)
Supplement: Supplementary file 4 — Supplementary Data 1 [file 41467_2017_2007_MOESM4_ESM.txt]

GENE	EVENT	COORD	LENGTH	FullCO	COMPLEX	DMSO_BrU	DMSO_BrU-Q	DMSO	DMSO-Q	SSA_BrU	SSA_BrU-Q	SSA	SSA-Q	SudC1_BrU	SudC1_BrU-Q	SudC1	SudC1-Q	SudK_BrU	SudK_BrU-Q	SudK	SudK-Q
TSPAN6	HsaEX0067680	chrX:99885756-99885863	108	chrX:99887482,99885756-99885863,99884983	S	100.00	OK,OK,OK,OK,S@56.00,0.00	98.05	SOK,SOK,SOK,OK,S@2185.53,43.47	100.00	OK,OK,OK,OK,S@61.00,0.00	98.49	SOK,SOK,SOK,OK,S@2596.20,39.80	100.00	OK,OK,OK,OK,S@36.00,0.00	98.93	SOK,SOK,SOK,OK,S@2586.03,27.97	100.00	LOW,LOW,LOW,OK,S@34.00,0.00	97.28	SOK,SOK,SOK,OK,S@2468.97,69.03
TSPAN6	HsaEX0067681	chrX:99891188-99891204	17	chrX:99891605+99891790,99891188-99891204,99890743	S	0.00	OK,OK,OK,Bn,S@0.00,22.00	1.49	SOK,SOK,SOK,B2,S@12.19,805.81	0.00	VLOW,VLOW,VLOW,Bn,S@0.00,11.00	0.72	SOK,SOK,SOK,Bn,S@6.99,964.01	0.00	OK,OK,OK,Bn,S@0.00,22.00	0.93	SOK,SOK,SOK,Bn,S@6.98,743.02	12.73	VLOW,VLOW,VLOW,Bn,S@1.65,11.35	0.60	SOK,SOK,SOK,Bn,S@5.22,864.78
SCYL3	HsaEX0056690	chr1:169833599-169833649	51	chr1:169836037,169833510+169833599-169833649,169831938	S	50.00	N,N,N,B1,S@6.00,6.00	74.19	SOK,SOK,SOK,OK,S@100.16,34.84	29.41	N,N,N,B1,S@3.24,7.76	29.32	OK,OK,OK,OK,S@25.22,60.78	47.37	N,N,N,OK,S@6.63,7.37	47.13	OK,OK,OK,OK,S@30.16,33.84	14.29	N,N,N,Bn,S@0.57,3.43	31.85	OK,OK,OK,OK,S@28.35,60.65
SCYL3	HsaEX0056691	chr1:169839396-169839498	103	chr1:169842837,169839396-169839498,169838180+169838269	S	100.00	N,N,N,OK,S@17.00,0.00	98.82	SOK,SOK,SOK,OK,S@166.02,1.98	100.00	N,N,N,B1,S@7.00,0.00	87.72	SOK,SOK,SOK,OK,S@93.86,13.14	91.67	VLOW,VLOW,VLOW,OK,S@21.08,1.92	98.23	SOK,SOK,SOK,OK,S@110.02,1.98	83.33	N,N,N,OK,S@9.17,1.83	95.28	SOK,SOK,SOK,OK,S@118.15,5.85
C1orf112	HsaEX0010105	chr1:169770024-169770112	89	chr1:169768099,169770024-169770112,169771762	S	59.49	OK,OK,OK,OK,S@37.48,25.52	84.14	SOK,SOK,SOK,OK,S@449.31,84.69	100.00	N,N,N,OK,S@11.00,0.00	90.48	SOK,SOK,SOK,OK,S@452.40,47.60	72.00	LOW,LOW,LOW,OK,S@30.96,12.04	87.46	SOK,SOK,SOK,OK,S@457.42,65.58	61.29	VLOW,VLOW,VLOW,OK,S@15.32,9.68	91.87	SOK,SOK,SOK,OK,S@498.85,44.15
C1orf112	HsaEX0010106	chr1:169776932-169777070	139	chr1:169775229,169776932-169777070,169790820	S	83.33	VLOW,VLOW,VLOW,B1,S@27.50,5.50	93.95	SOK,SOK,SOK,OK,S@481.96,31.04	81.82	VLOW,VLOW,VLOW,OK,S@16.36,3.64	93.15	SOK,SOK,SOK,OK,S@551.45,40.55	86.21	VLOW,VLOW,VLOW,OK,S@23.28,3.72	93.86	SOK,SOK,SOK,OK,S@563.16,36.84	68.42	N,N,N,B1,S@10.95,5.05	92.31	SOK,SOK,SOK,OK,S@530.78,44.22
C1orf112	HsaEX0010107	chr1:169799400-169799482	83	chr1:169798590,169799400-169799482,169799837	S	100.00	OK,OK,OK,OK,S@69.00,0.00	100.00	SOK,SOK,SOK,OK,S@631.00,0.00	100.00	VLOW,VLOW,VLOW,OK,S@22.00,0.00	98.59	SOK,SOK,SOK,OK,S@554.08,7.92	96.36	OK,OK,OK,OK,S@52.03,1.97	96.45	SOK,SOK,SOK,OK,S@480.32,17.68	100.00	VLOW,VLOW,VLOW,B1,S@16.00,0.00	95.56	SOK,SOK,SOK,OK,S@505.51,23.49
C1orf112	HsaEX0010108	chr1:169819595-169819707	113	chr1:169819468+169819486,169819595-169819707,169820958	S	1.37	OK,OK,OK,Bn,S@0.51,36.49	2.09	SOK,SOK,SOK,B1,S@10.74,503.26	0.00	VLOW,VLOW,VLOW,Bn,S@0.00,11.00	1.61	SOK,SOK,SOK,B1,S@5.60,342.40	0.00	OK,OK,OK,Bn,S@0.00,20.00	1.72	SOK,SOK,SOK,B2,S@7.14,407.86	2.33	OK,OK,OK,Bn,S@0.51,21.49	1.38	SOK,SOK,SOK,B2,S@5.58,398.42
FGR	HsaEX0025717	chr1:27940941-27941094	154	chr1:27941361,27940941-27941094,27939861	S	NA	N,N,N,Bn,S@0,0	100.00	N,N,N,OK,S@2.00,0.00	NA	N,N,N,Bn,S@0,0	NA	N,N,N,Bn,S@0,0	NA	N,N,N,Bn,S@0,0	NA	N,N,N,Bn,S@0,0	NA	N,N,N,Bn,S@0,0	NA	N,N,N,Bn,S@0,0
FGR	HsaEX0025718	chr1:27943704-27943807	104	chr1:27948070,27943704-27943807,27943517	S	NA	N,N,N,Bn,S@0,0	NA	N,N,N,Bn,S@0,0	NA	N,N,N,Bn,S@0,0	NA	N,N,N,Bn,S@0,0	NA	N,N,N,Bn,S@0,0	NA	N,N,N,Bn,S@0,0	NA	N,N,N,Bn,S@0,0	NA	N,N,N,Bn,S@0,0
FUCA2	HsaEX0026577	chr6:143817105-143817265	161	chr6:143818526,143817105-143817265,143816984	S	0.00	OK,OK,OK,Bn,S@0.00,80.00	0.14	SOK,SOK,SOK,B2,S@5.17,3688.83	0.00	OK,OK,OK,Bn,S@0.00,82.00	0.20	SOK,SOK,SOK,OK,S@8.08,4030.92	0.00	OK,OK,OK,Bn,S@0.00,58.00	0.16	SOK,SOK,SOK,OK,S@6.50,4054.50	0.00	OK,OK,OK,Bn,S@0.00,85.00	0.10	SOK,SOK,SOK,OK,S@4.06,4051.94
GCLC	HsaEX0027220	chr6:53380907-53381015	109	chr6:53385576,53380907-53381015+53381020,53379295+53379330	S	89.33	OK,OK,OK,OK,S@63.42,7.58	90.38	SOK,SOK,SOK,OK,S@840.53,89.47	90.00	N,N,N,OK,S@17.10,1.90	78.62	SOK,SOK,SOK,OK,S@387.60,105.40	72.73	LOW,LOW,LOW,OK,S@27.64,10.36	72.31	SOK,SOK,SOK,OK,S@504.00,193.00	92.31	VLOW,VLOW,VLOW,OK,S@23.08,1.92	71.91	SOK,SOK,SOK,OK,S@440.09,171.91
NFYA	HsaEX0042821	chr6:41057318-41057449	132	chr6:41051931,41057318-41057449,41057943	S	95.06	OK,OK,OK,OK,S@75.10,3.90	95.16	SOK,SOK,SOK,OK,S@806.01,40.99	51.43	LOW,LOW,LOW,OK,S@27.26,25.74	60.00	SOK,SOK,SOK,OK,S@302.40,201.60	81.25	SOK,SOK,SOK,OK,S@94.25,21.75	73.67	SOK,SOK,SOK,OK,S@554.00,198.00	67.01	OK,OK,OK,OK,S@54.28,26.72	64.21	SOK,SOK,SOK,OK,S@435.99,243.01
NIPAL3	HsaEX0042984	chr1:24770525-24770674	150	chr1:24768716,24770525-24770674,24771675	S	0.00	VLOW,VLOW,VLOW,Bn,S@0.00,13.00	1.10	SOK,SOK,SOK,OK,S@2.02,181.98	0.00	VLOW,VLOW,VLOW,Bn,S@0.00,14.00	1.02	SOK,SOK,SOK,OK,S@2.02,195.98	9.09	N,N,N,Bn,S@0.55,5.45	0.70	SOK,SOK,SOK,Bn,S@1.51,214.49	0.00	N,N,N,Bn,S@0.00,8.00	0.22	SOK,SOK,SOK,Bn,S@0.50,228.50
LAS1L	HsaEX0035417	chrX:64734703-64734850	148	chrX:64737867,64734703-64734850+64734853,64732781	S	100.00	OK,OK,OK,OK,S@81.00,0.00	99.47	SOK,SOK,SOK,OK,S@2618.05,13.95	100.00	OK,OK,OK,OK,S@66.00,0.00	99.42	SOK,SOK,SOK,OK,S@2735.04,15.96	100.00	OK,OK,OK,OK,S@95.00,0.00	99.56	SOK,SOK,SOK,OK,S@2723.96,12.04	100.00	OK,OK,OK,OK,S@80.00,0.00	99.25	SOK,SOK,SOK,OK,S@2650.97,20.03
LAS1L	HsaEX0035418	chrX:64744465-64744494	30	chrX:64744845,64744444+64744465-64744494,64744142	S	4.76	OK,OK,OK,Bn,S@1.57,31.43	13.32	SOK,SOK,SOK,OK,S@177.42,1154.58	2.86	LOW,LOW,LOW,Bn,S@0.51,17.49	10.58	SOK,SOK,SOK,OK,S@152.46,1288.54	6.58	OK,OK,OK,OK,S@3.03,42.97	12.06	SOK,SOK,SOK,OK,S@175.96,1283.04	10.59	OK,OK,OK,OK,S@3.07,25.93	11.72	SOK,SOK,SOK,OK,S@171.46,1291.54
LAS1L	HsaEX0035419	chrX:64748140-64748249	110	chrX:64749092,64748140-64748249,64744930	S	76.92	OK,OK,OK,OK,S@53.07,15.93	93.57	SOK,SOK,SOK,OK,S@2618.09,179.91	72.55	LOW,LOW,LOW,B1,S@31.92,12.08	93.91	SOK,SOK,SOK,OK,S@2543.08,164.92	75.44	OK,OK,OK,OK,S@37.72,12.28	94.22	SOK,SOK,SOK,OK,S@2502.48,153.52	87.50	OK,OK,OK,OK,S@39.38,5.62	94.40	SOK,SOK,SOK,OK,S@2558.24,151.76
SEMA3F	HsaEX0057075	chr3:50212529-50212621	93	chr3:50211783,50212529-50212621,50214201	S	31.82	LOW,LOW,LOW,OK,S@9.23,19.77	23.63	SOK,SOK,SOK,OK,S@312.15,1008.85	15.62	OK,OK,OK,OK,S@5.78,31.22	20.12	SOK,SOK,SOK,OK,S@250.49,994.51	31.71	VLOW,VLOW,VLOW,OK,S@8.56,18.44	21.41	SOK,SOK,SOK,OK,S@276.83,1016.17	22.58	OK,OK,OK,OK,S@8.58,29.42	20.30	SOK,SOK,SOK,OK,S@261.06,1024.94
SEMA3F	HsaEX0057076	chr3:50223322-50223479	158	chr3:50223140,50223322-50223479,50223714	S	88.00	OK,OK,OK,OK,S@41.36,5.64	95.65	SOK,SOK,SOK,OK,S@1764.74,80.26	93.94	LOW,LOW,LOW,B1,S@30.06,1.94	95.03	SOK,SOK,SOK,OK,S@1565.14,81.86	96.30	OK,OK,OK,B1,S@51.04,1.96	96.62	SOK,SOK,SOK,OK,S@1687.95,59.05	100.00	OK,OK,OK,OK,S@52.00,0.00	97.00	SOK,SOK,SOK,OK,S@1655.79,51.21
ANKIB1	HsaEX0004226	chr7:92019285-92019430	146	chr7:92017355,92019285-92019430,92020480+92020484	S	100.00	SOK,SOK,SOK,OK,S@123.00,0.00	95.50	SOK,SOK,SOK,OK,S@1119.26,52.74	93.85	OK,OK,OK,OK,S@59.13,3.87	95.85	SOK,SOK,SOK,OK,S@994.92,43.08	90.24	SOK,SOK,SOK,OK,S@105.58,11.42	95.93	SOK,SOK,SOK,OK,S@1108.95,47.05	96.72	OK,OK,OK,OK,S@58.03,1.97	95.52	SOK,SOK,SOK,OK,S@1085.11,50.89
ANKIB1	HsaEX0004227	chr7:92021555-92021606	52	chr7:92020654+92020658,92021555-92021606,92025679+92025697	S	98.04	SOK,SOK,SOK,OK,S@99.02,1.98	96.54	SOK,SOK,SOK,OK,S@931.61,33.39	94.87	LOW,LOW,LOW,OK,S@36.05,1.95	94.15	SOK,SOK,SOK,OK,S@656.23,40.77	86.67	OK,OK,OK,OK,S@60.67,9.33	94.31	SOK,SOK,SOK,OK,S@772.40,46.60	92.11	OK,OK,OK,OK,S@67.24,5.76	96.62	SOK,SOK,SOK,OK,S@787.45,27.55
KRIT1	HsaEX0035028	chr7:91843925-91844091	167	chr7:91851216,91843925-91844091,91843293	S	100.00	OK,OK,OK,OK,S@85.00,0.00	99.69	SOK,SOK,SOK,OK,S@1284.01,3.99	100.00	LOW,LOW,LOW,OK,S@31.00,0.00	98.50	SOK,SOK,SOK,OK,S@1044.10,15.90	100.00	OK,OK,OK,OK,S@61.00,0.00	98.40	SOK,SOK,SOK,OK,S@1222.13,19.87	96.55	OK,OK,OK,B1,S@55.03,1.97	98.24	SOK,SOK,SOK,OK,S@1218.18,21.82
LAP3	HsaEX0035325	chr4:17587574-17587861	288	chr4:17586759,17587574-17587861,17590442	S	11.89	OK,OK,OK,OK,S@4.76,35.24	2.94	SOK,SOK,SOK,OK,S@34.02,1122.98	4.83	LOW,LOW,LOW,Bn,S@0.97,19.03	1.15	SOK,SOK,SOK,OK,S@12.21,1049.79	12.22	OK,OK,OK,OK,S@3.18,22.82	1.97	SOK,SOK,SOK,OK,S@20.41,1015.59	6.16	OK,OK,OK,B1,S@2.46,37.54	1.91	SOK,SOK,SOK,OK,S@20.36,1045.64
LAP3	HsaEX0035326	chr4:17598669-17598757	89	chr4:17597157,17598669-17598757,17600079	S	94.84	LOW,LOW,LOW,OK,S@29.40,1.60	98.10	SOK,SOK,SOK,OK,S@1367.51,26.49	100.00	VLOW,VLOW,VLOW,OK,S@17.00,0.00	98.95	SOK,SOK,SOK,OK,S@1337.80,14.20	84.11	N,VLOW,N,OK,S@15.98,3.02	96.73	SOK,SOK,SOK,OK,S@1187.84,40.16	100.00	LOW,LOW,LOW,OK,S@29.00,0.00	96.93	SOK,SOK,SOK,OK,S@1266.88,40.12
CD99	HsaEX0013932	chrX:2635646-2635693	48	chrX:2632495,2635646-2635693,2637702	S	94.98	OK,SOK,OK,OK,S@88.33,4.67	95.44	SOK,SOK,SOK,OK,S@6537.64,312.36	85.74	SOK,SOK,SOK,OK,S@106.32,17.68	96.21	SOK,SOK,SOK,OK,S@7048.34,277.66	95.36	SOK,SOK,SOK,OK,S@144.95,7.05	95.68	SOK,SOK,SOK,OK,S@6356.02,286.98	92.03	SOK,SOK,SOK,OK,S@131.60,11.40	96.14	SOK,SOK,SOK,OK,S@6588.47,264.53
HECW1	HsaEX0029622	chr7:43490427-43490528	102	chr7:43485169,43490427-43490528,43495896	S	100.00	N,N,N,Bn,S@0,0	100.00	N,N,N,B1,S@8.00,0.00	100.00	N,N,N,Bn,S@0,0	100.00	N,N,N,B1,S@11.00,0.00	100.00	N,N,N,Bn,S@0,0	100.00	N,N,N,B1,S@5.00,0.00	100.00	N,N,N,Bn,S@0,0	100.00	N,N,N,B1,S@7.00,0.00
HECW1	HsaEX0029623	chr7:43581468-43581597	130	chr7:43580860,43581468-43581597,43590044	S	100.00	N,N,N,Bn,S@2.00,0.00	100.00	N,N,N,OK,S@8.00,0.00	NA	N,N,N,Bn,S@0,0	60.00	N,N,N,OK,S@2.40,1.60	NA	N,N,N,Bn,S@0,0	100.00	N,N,N,B1,S@7.00,0.00	NA	N,N,N,Bn,S@0,0	100.00	N,N,N,B1,S@6.00,0.00
M6PR	HsaEX0037132	chr12:9096397-9096506	110	chr12:9098014,9096397-9096506,9096131	S	93.36	SOK,SOK,SOK,OK,S@244.60,17.40	95.69	SOK,SOK,SOK,OK,S@5428.49,244.51	64.71	SOK,SOK,SOK,OK,S@90.59,49.41	90.02	SOK,SOK,SOK,OK,S@3786.24,419.76	52.89	SOK,SOK,SOK,OK,S@97.85,87.15	81.87	SOK,SOK,SOK,OK,S@3860.17,854.83	62.50	SOK,SOK,SOK,OK,S@89.38,53.62	81.45	SOK,SOK,SOK,OK,S@3761.36,856.64
CYP26B1	HsaEX0018262	chr2:72361890-72362045	156	chr2:72362273,72361890-72362045,72360436	S	100.00	N,N,N,OK,S@3.00,0.00	100.00	OK,OK,OK,OK,S@79.00,0.00	80.00	N,N,N,B1,S@7.20,1.80	78.18	OK,OK,OK,OK,S@38.31,10.69	100.00	N,N,N,OK,S@4.00,0.00	100.00	OK,OK,OK,OK,S@37.00,0.00	100.00	N,N,N,OK,S@7.00,0.00	100.00	OK,OK,OK,OK,S@43.00,0.00
CYP26B1	HsaEX0018263	chr2:72371118-72371342	225	chr2:72374760,72371118-72371342,72362548	S	100.00	N,N,N,Bn,S@5.00,0.00	100.00	N,N,N,B2,S@38.00,0.00	100.00	N,N,N,Bn,S@0,0	100.00	N,N,N,Bn,S@13.00,0.00	100.00	N,N,N,Bn,S@2.00,0.00	100.00	N,N,N,B2,S@27.00,0.00	100.00	N,N,N,Bn,S@8.00,0.00	100.00	N,N,N,B2,S@26.00,0.00
ICA1	HsaEX0030826	chr7:8178615-8178677	63	chr7:8181395,8178615-8178677,8178511	S	NA	N,N,N,Bn,S@0,0	76.47	OK,OK,OK,OK,S@34.41,10.59	NA	N,N,N,Bn,S@0,0	96.88	OK,OK,OK,OK,S@61.03,1.97	NA	N,N,N,Bn,S@0,0	82.50	OK,OK,OK,OK,S@60.22,12.78	NA	N,N,N,Bn,S@0,0	96.97	OK,OK,OK,OK,S@63.03,1.97
ICA1	HsaEX0030827	chr7:8181599-8181685	87	chr7:8183505,8181599-8181685,8181447	S	NA	N,N,N,Bn,S@0,0	1.59	OK,OK,OK,Bn,S@0.51,31.49	0.00	N,N,N,Bn,S@0,0	2.33	OK,OK,OK,Bn,S@0.51,21.49	NA	N,N,N,Bn,S@0,0	0.00	OK,OK,OK,Bn,S@0.00,45.00	NA	N,N,N,Bn,S@0,0	0.00	OK,OK,OK,Bn,S@0.00,38.00
ALS2	HsaEX0003833	chr2:202592432-202592498	67	chr2:202593235,202592428+202592432-202592498,202592001	S	100.00	N,N,N,OK,S@14.00,0.00	98.16	SOK,SOK,SOK,OK,S@211.04,3.96	100.00	N,N,N,OK,S@9.00,0.00	100.00	SOK,SOK,SOK,OK,S@125.00,0.00	76.47	N,N,N,OK,S@11.47,3.53	95.89	SOK,SOK,SOK,OK,S@137.12,5.88	75.00	N,N,N,OK,S@5.25,1.75	96.30	SOK,SOK,SOK,OK,S@102.08,3.92
ALS2	HsaEX0003834	chr2:202606397-202606577	181	chr2:202608981,202606294+202606397-202606577,202603458	S	100.00	LOW,LOW,LOW,B1,S@31.00,0.00	96.89	SOK,SOK,SOK,OK,S@245.13,7.87	100.00	N,N,N,OK,S@9.00,0.00	97.75	SOK,SOK,SOK,OK,S@172.04,3.96	71.43	VLOW,VLOW,VLOW,B1,S@17.14,6.86	86.34	SOK,SOK,SOK,OK,S@164.91,26.09	86.67	N,N,N,OK,S@12.13,1.87	89.37	SOK,SOK,SOK,OK,S@175.17,20.83
TFPI	HsaEX0064661	chr2:188353064-188353102	39	chr2:188361608,188353064-188353102,188349714	S	100.00	SOK,SOK,SOK,OK,S@129.00,0.00	98.90	SOK,SOK,SOK,OK,S@3597.98,40.02	89.97	OK,OK,OK,OK,S@78.27,8.73	96.15	SOK,SOK,SOK,OK,S@3592.16,143.84	89.37	SOK,SOK,SOK,OK,S@117.07,13.93	94.57	SOK,SOK,SOK,OK,S@3693.90,212.10	91.14	OK,SOK,OK,OK,S@90.23,8.77	94.90	SOK,SOK,SOK,OK,S@3654.60,196.40
RBM5	HsaEX0052742	chr3:50129476-50129641	166	chr3:50127884,50129476-50129641,50131153	S	99.41	SOK,SOK,SOK,OK,S@671.02,3.98	99.60	SOK,SOK,SOK,OK,S@3990.97,16.03	98.17	SOK,SOK,SOK,OK,S@424.09,7.91	98.51	SOK,SOK,SOK,OK,S@1448.10,21.90	99.76	SOK,SOK,SOK,OK,S@843.97,2.03	99.92	SOK,SOK,SOK,OK,S@2543.96,2.04	100.00	SOK,SOK,SOK,OK,S@628.00,0.00	99.68	SOK,SOK,SOK,OK,S@2499.97,8.03
RBM5	HsaEX0052743	chr3:50137965-50138038	74	chr3:50137484,50137965-50138038,50140516	S	44.37	SOK,SOK,SOK,OK,S@66.11,82.89	48.24	SOK,SOK,SOK,OK,S@788.24,845.76	5.88	OK,OK,OK,B1,S@2.70,43.30	20.48	SOK,SOK,SOK,OK,S@126.98,493.02	4.40	SOK,SOK,SOK,OK,S@5.28,114.72	11.98	SOK,SOK,SOK,OK,S@117.28,861.72	11.69	SOK,SOK,SOK,B1,S@11.92,90.08	15.08	SOK,SOK,SOK,OK,S@150.05,844.95
RBM5	HsaEX0052744	chr3:50141681-50141741	61	chr3:50140599,50141681-50141741,50142510	S	45.74	SOK,SOK,SOK,OK,S@85.99,102.01	47.48	SOK,SOK,SOK,OK,S@957.20,1058.80	14.00	OK,OK,OK,OK,S@7.98,49.02	20.56	SOK,SOK,SOK,OK,S@149.47,577.53	6.63	SOK,SOK,SOK,B1,S@13.33,187.67	11.75	SOK,SOK,SOK,OK,S@118.44,889.56	6.98	SOK,SOK,SOK,OK,S@8.03,106.97	12.15	SOK,SOK,SOK,OK,S@126.72,916.28
RBM5	HsaEX0052745	chr3:50143060-50143142	83	chr3:50142575,50142982+50143060-50143142,50144200	S	84.62	SOK,SOK,SOK,OK,S@294.48,53.52	91.84	SOK,SOK,SOK,OK,S@3239.20,287.80	89.04	OK,OK,OK,B1,S@61.44,7.56	91.77	SOK,SOK,SOK,OK,S@983.77,88.23	87.17	SOK,SOK,SOK,OK,S@216.18,31.82	85.38	SOK,SOK,SOK,OK,S@1201.30,205.70	73.01	SOK,SOK,SOK,B1,S@102.94,38.06	83.06	SOK,SOK,SOK,OK,S@1148.72,234.28
MTMR7	HsaEX0040637	chr8:17203523-17203668	146	chr8:17206462,17203523-17203668,17199006	S	0.00	N,N,N,Bn,S@0,0	33.33	N,N,N,Bn,S@2.67,5.33	NA	N,N,N,Bn,S@0,0	9.09	N,N,N,Bn,S@0.55,5.45	NA	N,N,N,Bn,S@0,0	0.00	N,N,N,Bn,S@0,0	NA	N,N,N,Bn,S@0,0	0.00	N,N,N,Bn,S@0.00,5.00
SLC7A2	HsaEX0059973	chr8:17359769-17359811	43	chr8:17354746,17359766+17359769-17359811,17400827	S	47.37	LOW,LOW,LOW,B2,S@19.90,22.10	45.71	SOK,SOK,SOK,B1,S@93.25,110.75	31.58	VLOW,VLOW,VLOW,OK,S@7.89,17.11	53.62	SOK,SOK,SOK,B1,S@85.26,73.74	19.44	OK,OK,OK,B2,S@8.36,34.64	41.67	SOK,SOK,SOK,B1,S@70.84,99.16	36.59	VLOW,VLOW,VLOW,OK,S@10.25,17.75	47.87	SOK,SOK,SOK,B1,S@74.68,81.32
PLXND1	HsaEX0048613	chr3:129278463-129278626	164	chr3:129279173,129278460+129278463-129278626,129277418	S	93.81	OK,OK,OK,OK,S@87.24,5.76	91.87	SOK,SOK,SOK,OK,S@2096.47,185.53	100.00	LOW,LOW,LOW,OK,S@28.00,0.00	90.94	SOK,SOK,SOK,OK,S@1209.50,120.50	84.80	OK,OK,OK,OK,S@50.88,9.12	93.57	SOK,SOK,SOK,OK,S@1414.78,97.22	92.39	OK,OK,OK,OK,S@46.20,3.80	93.59	SOK,SOK,SOK,OK,S@1421.63,97.37
PLXND1	HsaEX0048614	chr3:129280489-129280552	64	chr3:129280643,129280068+129280489-129280552,129279566	S	87.10	OK,SOK,OK,OK,S@86.23,12.77	89.73	SOK,SOK,SOK,OK,S@1589.12,181.88	53.27	N,N,N,OK,S@9.59,8.41	84.94	SOK,SOK,SOK,OK,S@899.51,159.49	42.77	LOW,OK,LOW,OK,S@21.81,29.19	78.21	SOK,SOK,SOK,OK,S@770.37,214.63	48.15	N,VLOW,N,B1,S@10.11,10.89	84.73	SOK,SOK,SOK,OK,S@876.11,157.89
PLXND1	HsaEX0048615	chr3:129285370-129285474	105	chr3:129286335,129285370-129285474,129284860+129284872	S	98.00	OK,OK,OK,OK,S@97.02,1.98	97.59	SOK,SOK,SOK,OK,S@1517.52,37.48	100.00	LOW,LOW,LOW,OK,S@32.00,0.00	98.34	SOK,SOK,SOK,OK,S@939.15,15.85	95.45	OK,OK,OK,OK,S@41.04,1.96	97.32	SOK,SOK,SOK,OK,S@931.35,25.65	100.00	LOW,LOW,LOW,OK,S@33.00,0.00	98.53	SOK,SOK,SOK,OK,S@933.08,13.92
KDM1A	HsaEX0033220	chr1:23370920-23370979	60	chr1:23357127,23370920-23370979,23376880	S	19.44	OK,SOK,OK,OK,S@19.25,79.75	28.06	SOK,SOK,SOK,OK,S@697.85,1789.15	21.67	OK,OK,OK,OK,S@10.18,36.82	30.15	SOK,SOK,SOK,OK,S@653.95,1515.05	8.35	OK,SOK,OK,B1,S@8.02,87.98	27.60	SOK,SOK,SOK,OK,S@555.31,1456.69	12.05	OK,OK,OK,OK,S@9.88,72.12	25.32	SOK,SOK,SOK,OK,S@530.96,1566.04
KDM1A	HsaEX0033221	chr1:23380254-23380332	79	chr1:23377013,23380254-23380332,23381562	S	96.34	SOK,SOK,SOK,OK,S@155.11,5.89	98.56	SOK,SOK,SOK,OK,S@3798.50,55.50	84.95	OK,OK,OK,OK,S@73.06,12.94	98.22	SOK,SOK,SOK,OK,S@3277.60,59.40	84.55	SOK,SOK,SOK,OK,S@171.64,31.36	96.60	SOK,SOK,SOK,OK,S@3570.34,125.66	82.68	SOK,SOK,SOK,OK,S@95.91,20.09	95.41	SOK,SOK,SOK,OK,S@3293.55,158.45
RBM6	HsaEX0052753	chr3:50098234-50098268	35	chr3:50097179,50098234-50098268,50098389	S	3.27	OK,OK,OK,B1,S@2.55,75.45	1.73	SOK,SOK,SOK,B2,S@25.83,1467.17	8.77	VLOW,VLOW,VLOW,Bn,S@1.32,13.68	0.46	SOK,SOK,SOK,Bn,S@3.79,819.21	4.27	OK,OK,OK,Bn,S@1.28,28.72	1.04	SOK,SOK,SOK,B2,S@10.09,959.91	3.18	LOW,LOW,LOW,Bn,S@0.64,19.36	0.84	SOK,SOK,SOK,Bl,S@7.58,894.42
RBM6	HsaEX0052754	chr3:50103012-50103065	54	chr3:50102559,50103012-50103065,50103675	S	2.33	OK,OK,OK,B1,S@2.05,85.95	3.48	SOK,SOK,SOK,OK,S@51.23,1420.77	0.00	OK,OK,OK,Bn,S@0.00,59.00	0.93	SOK,SOK,SOK,B1,S@9.61,1023.39	1.99	SOK,SOK,SOK,B1,S@2.55,125.45	1.59	SOK,SOK,SOK,OK,S@20.27,1254.73	0.58	OK,OK,OK,Bn,S@0.50,86.50	1.04	SOK,SOK,SOK,OK,S@13.61,1295.39
CAMKK1	HsaEX0012255	chr17:3779517-3779716	200	chr17:3783640,3779517-3779716,3776756	S	94.97	SOK,SOK,SOK,OK,S@184.24,9.76	96.27	SOK,SOK,SOK,OK,S@1621.19,62.81	94.74	OK,OK,OK,OK,S@35.05,1.95	98.75	SOK,SOK,SOK,OK,S@470.05,5.95	93.29	SOK,SOK,SOK,OK,S@134.34,9.66	89.36	SOK,SOK,SOK,OK,S@731.86,87.14	81.33	OK,OK,OK,OK,S@55.30,12.70	87.74	SOK,SOK,SOK,OK,S@604.53,84.47
RECQL	HsaEX0052979	chr12:21654104-21654149	46	chr12:21654347+21654397+21654415,21654104-21654149+21654306,21652545+21652549	S	85.31	OK,OK,OK,OK,S@52.89,9.11	88.03	SOK,SOK,SOK,OK,S@1264.99,172.01	91.64	LOW,LOW,LOW,B1,S@41.24,3.76	86.39	SOK,SOK,SOK,OK,S@1313.99,207.01	70.53	VLOW,VLOW,VLOW,B2,S@35.97,15.03	87.38	SOK,SOK,SOK,B1,S@1184.87,171.13	80.81	LOW,LOW,LOW,B1,S@29.90,7.10	86.40	SOK,SOK,SOK,B1,S@1267.49,199.51
ARHGAP33	HsaEX0005510	chr19:36275397-36275608	212	chr19:36275219,36275397-36275608,36275855	S	33.33	N,N,N,Bn,S@0.67,1.33	46.03	OK,OK,OK,OK,S@42.35,49.65	27.27	N,N,N,OK,S@1.91,5.09	36.11	OK,OK,OK,B1,S@17.69,31.31	9.09	N,N,N,Bn,S@0.55,5.45	27.08	OK,OK,OK,OK,S@16.52,44.48	5.26	N,N,N,Bn,S@0.53,9.47	40.54	OK,OK,OK,B1,S@21.08,30.92
ARHGAP33	HsaEX0005511	chr19:36276091-36276236	146	chr19:36276008,36276061+36276091-36276236,36276311	S	100.00	N,N,N,B1,S@9.00,0.00	90.33	SOK,SOK,SOK,B1,S@174.34,18.66	100.00	N,N,N,B1,S@4.00,0.00	90.02	SOK,SOK,SOK,OK,S@117.93,13.07	81.97	N,N,N,OK,S@8.20,1.80	92.86	SOK,SOK,SOK,B1,S@147.65,11.35	100.00	N,N,N,B2,S@6.00,0.00	85.54	SOK,SOK,SOK,B1,S@96.66,16.34
SLC22A16	HsaEX0058860	chr6:110746519-110746585	67	chr6:110752374,110746519-110746585,110746288	S	NA	N,N,N,Bn,S@0,0	NA	N,N,N,Bn,S@0,0	NA	N,N,N,Bn,S@0,0	NA	N,N,N,Bn,S@0,0	NA	N,N,N,Bn,S@0,0	NA	N,N,N,Bn,S@0,0	NA	N,N,N,Bn,S@0,0	NA	N,N,N,Bn,S@0,0
CDC27	HsaEX0014023	chr17:45201252-45201326	75	chr17:45206759,45201252-45201326,45199902+45199966+45199985	S	95.31	SOK,SOK,SOK,OK,S@119.14,5.86	93.61	SOK,SOK,SOK,OK,S@2012.62,137.38	79.38	OK,OK,OK,OK,S@69.06,17.94	84.37	SOK,SOK,SOK,OK,S@1253.74,232.26	61.18	SOK,SOK,SOK,OK,S@83.82,53.18	79.27	SOK,SOK,SOK,OK,S@1193.01,311.99	67.92	OK,OK,OK,OK,S@60.45,28.55	78.30	SOK,SOK,SOK,OK,S@1222.26,338.74
CDC27	HsaEX0014024	chr17:45209623-45209740	118	chr17:45214518,45209623-45209740,45206887	S	95.48	SOK,SOK,SOK,OK,S@165.18,7.82	99.06	SOK,SOK,SOK,OK,S@2093.14,19.86	95.20	SOK,SOK,SOK,OK,S@116.14,5.86	97.65	SOK,SOK,SOK,OK,S@1639.54,39.46	92.11	SOK,SOK,SOK,OK,S@201.72,17.28	96.91	SOK,SOK,SOK,OK,S@1850.98,59.02	89.87	SOK,SOK,SOK,OK,S@134.81,15.19	95.60	SOK,SOK,SOK,OK,S@1913.91,88.09
CDC27	HsaEX0014025	chr17:45234279-45234349	71	chr17:45234596,45234279-45234349+45234490,45232152+45232230	S	98.33	LOW,LOW,LOW,B2,S@51.13,0.87	97.08	SOK,SOK,SOK,B2,S@615.49,18.51	91.42	OK,OK,OK,B1,S@44.80,4.20	96.54	SOK,SOK,SOK,B2,S@494.28,17.72	91.76	OK,SOK,OK,B1,S@84.42,7.58	95.21	SOK,SOK,SOK,B2,S@602.68,30.32	93.28	OK,OK,OK,B1,S@42.91,3.09	94.37	SOK,SOK,SOK,B2,S@595.47,35.53
CALCR	HsaEX0012168	chr7:93091375-93091422	48	chr7:93098027,93091375-93091422,93090259	S	NA	N,N,N,Bn,S@0,0	NA	N,N,N,Bn,S@0,0	NA	N,N,N,Bn,S@0,0	NA	N,N,N,Bn,S@0,0	NA	N,N,N,Bn,S@0,0	NA	N,N,N,Bn,S@0,0	NA	N,N,N,Bn,S@0,0	NA	N,N,N,Bn,S@0,0
HCCS	HsaEX0029326	chrX:11139027-11139113	87	chrX:11136740,11139027-11139113,11139732	S	98.90	SOK,SOK,SOK,OK,S@179.01,1.99	99.60	SOK,SOK,SOK,OK,S@3012.90,12.10	74.71	OK,OK,OK,OK,S@56.78,19.22	79.80	SOK,SOK,SOK,OK,S@1591.21,402.79	84.62	SOK,SOK,SOK,OK,S@152.32,27.68	87.64	SOK,SOK,SOK,OK,S@2314.57,326.43	70.11	OK,OK,OK,OK,S@51.88,22.12	82.89	SOK,SOK,SOK,OK,S@2170.06,447.94
DVL2	HsaEX0021237	chr17:7131296-7131363	68	chr17:7132288,7131296-7131363,7131021+7131030+7131102	S	96.77	OK,OK,OK,OK,S@59.03,1.97	98.64	SOK,SOK,SOK,OK,S@1155.07,15.93	100.00	VLOW,VLOW,VLOW,OK,S@23.00,0.00	93.71	SOK,SOK,SOK,OK,S@606.30,40.70	67.44	LOW,LOW,LOW,OK,S@24.28,11.72	86.22	SOK,SOK,SOK,OK,S@570.78,91.22	72.41	VLOW,VLOW,VLOW,OK,S@18.10,6.90	89.17	SOK,SOK,SOK,OK,S@576.04,69.96
UPF1	HsaEX0069434	chr19:18961859-18961938	80	chr19:18961677,18961859-18961938,18962944	S	4.19	OK,OK,OK,OK,S@3.65,83.35	2.58	SOK,SOK,SOK,B1,S@25.62,967.38	6.25	LOW,LOW,LOW,Bn,S@1.06,15.94	4.21	SOK,SOK,SOK,B2,S@13.56,308.44	0.93	OK,OK,OK,Bn,S@0.50,53.50	3.02	SOK,SOK,SOK,B2,S@15.98,513.02	4.88	OK,OK,OK,Bn,S@2.10,40.90	4.37	SOK,SOK,SOK,B2,S@17.22,376.78
SKAP2	HsaEX0058488	chr7:26887615-26887687	73	chr7:26893756,26887615-26887687,26883756	S	4.76	VLOW,LOW,VLOW,Bn,S@0.52,10.48	0.00	SOK,SOK,SOK,Bn,S@0.00,199.00	0.00	N,N,N,Bn,S@0.00,5.00	0.38	SOK,SOK,SOK,Bn,S@1.00,263.00	4.34	VLOW,OK,VLOW,Bn,S@0.52,11.48	0.00	SOK,SOK,SOK,Bn,S@0.00,217.00	3.74	N,VLOW,N,Bn,S@0.30,7.70	0.00	SOK,SOK,SOK,Bn,S@0.00,247.00
CCDC109B	HsaEX0012890	chr4:110605599-110605705	107	chr4:110603898,110605599-110605705+110605802,110606407	S	100.00	VLOW,VLOW,VLOW,OK,S@26.00,0.00	97.59	SOK,SOK,SOK,OK,S@1042.26,25.74	88.89	N,N,N,OK,S@15.11,1.89	98.00	SOK,SOK,SOK,OK,S@1167.18,23.82	94.44	LOW,LOW,LOW,OK,S@33.05,1.95	98.09	SOK,SOK,SOK,OK,S@1120.19,21.81	100.00	N,N,N,B2,S@25.00,0.00	97.40	SOK,SOK,SOK,OK,S@1107.44,29.56
DHX33	HsaEX0019592	chr17:5352129-5352215	87	chr17:5353523,5352129-5352215,5347833	S	94.94	SOK,SOK,SOK,OK,S@146.21,7.79	96.89	SOK,SOK,SOK,OK,S@1779.87,57.13	96.49	OK,OK,OK,OK,S@54.03,1.97	93.60	SOK,SOK,SOK,OK,S@820.87,56.13	90.67	SOK,SOK,SOK,OK,S@129.66,13.34	92.92	SOK,SOK,SOK,OK,S@1214.46,92.54	98.10	SOK,SOK,SOK,OK,S@102.02,1.98	92.25	SOK,SOK,SOK,OK,S@1120.84,94.16
DHX33	HsaEX0019593	chr17:5354127-5354254	128	chr17:5356900,5354127-5354254,5353726	S	86.96	SOK,SOK,SOK,OK,S@149.57,22.43	91.04	SOK,SOK,SOK,OK,S@1882.71,185.29	75.00	OK,OK,OK,OK,S@42.00,14.00	90.86	SOK,SOK,SOK,OK,S@873.16,87.84	60.26	SOK,SOK,SOK,OK,S@72.91,48.09	80.06	SOK,SOK,SOK,OK,S@961.52,239.48	75.34	OK,OK,OK,OK,S@48.22,15.78	78.51	SOK,SOK,SOK,OK,S@958.61,262.39
DHX33	HsaEX0019594	chr17:5358480-5358591	112	chr17:5359317,5358480-5358591,5357296+5357300	S	94.97	SOK,SOK,SOK,OK,S@147.20,7.80	94.55	SOK,SOK,SOK,OK,S@1654.62,95.37	100.00	OK,OK,OK,OK,S@61.00,0.00	92.76	SOK,SOK,SOK,OK,S@716.11,55.89	83.23	SOK,SOK,SOK,OK,S@118.19,23.81	83.42	SOK,SOK,SOK,OK,S@858.39,170.61	78.26	OK,OK,OK,OK,S@64.17,17.83	85.92	SOK,SOK,SOK,OK,S@930.51,152.49
DHX33	HsaEX0019595	chr17:5366849-5367009	161	chr17:5371891,5366849-5367009,5365866	S	59.78	SOK,SOK,SOK,OK,S@87.88,59.12	74.88	SOK,SOK,SOK,OK,S@990.66,332.34	27.69	OK,OK,OK,OK,S@22.98,60.02	48.57	SOK,SOK,SOK,OK,S@326.88,346.12	21.37	SOK,SOK,SOK,B1,S@30.35,111.65	44.96	SOK,SOK,SOK,OK,S@397.90,487.10	22.22	OK,OK,OK,OK,S@19.55,68.45	40.16	SOK,SOK,SOK,OK,S@318.87,475.13
MEOX1	HsaEX0038829	chr17:41720856-41721028	173	chr17:41738434,41720856-41721028,41719400	S	78.38	LOW,LOW,LOW,OK,S@25.87,7.13	81.30	SOK,SOK,SOK,OK,S@386.17,88.83	81.82	N,N,N,OK,S@8.18,1.82	86.44	SOK,SOK,SOK,OK,S@190.17,29.83	47.83	N,N,N,B2,S@8.13,8.87	65.87	SOK,SOK,SOK,OK,S@182.46,94.54	72.73	VLOW,VLOW,VLOW,B1,S@13.82,5.18	74.07	SOK,SOK,SOK,OK,S@208.88,73.12
LIG3	HsaEX0035779	chr17:33323593-33323672	80	chr17:33323214,33323593-33323672,33324757	S	100.00	LOW,LOW,LOW,B1,S@38.00,0.00	98.81	SOK,SOK,SOK,OK,S@497.01,5.99	53.33	N,N,N,OK,S@12.27,10.73	85.51	SOK,SOK,SOK,OK,S@328.36,55.64	65.52	N,N,N,B2,S@15.72,8.28	74.90	SOK,SOK,SOK,OK,S@334.05,111.95	70.00	LOW,LOW,LOW,OK,S@23.80,10.20	81.53	SOK,SOK,SOK,OK,S@368.52,83.48
LIG3	HsaEX0035780	chr17:33328928-33329123	196	chr17:33328422,33328928-33329123,33329687	S	94.81	OK,OK,OK,OK,S@71.11,3.89	98.83	SOK,SOK,SOK,OK,S@837.09,9.91	100.00	VLOW,VLOW,VLOW,B1,S@24.00,0.00	93.75	SOK,SOK,SOK,OK,S@610.31,40.69	100.00	LOW,LOW,LOW,OK,S@29.00,0.00	98.80	SOK,SOK,SOK,OK,S@652.08,7.92	94.87	OK,OK,OK,OK,S@36.05,1.95	98.16	SOK,SOK,SOK,OK,S@633.13,11.87
RPAP3	HsaEX0055439	chr12:48073276-48073377	102	chr12:48073487,48073276-48073377,48064007+48064128	S	75.00	OK,OK,OK,OK,S@42.00,14.00	84.65	SOK,SOK,SOK,OK,S@1099.60,199.40	100.00	N,N,N,OK,S@13.00,0.00	77.44	SOK,SOK,SOK,OK,S@773.63,225.37	45.83	VLOW,VLOW,VLOW,B1,S@16.04,18.96	70.92	SOK,SOK,SOK,OK,S@646.08,264.92	75.00	VLOW,VLOW,VLOW,OK,S@15.75,5.25	75.91	SOK,SOK,SOK,OK,S@770.49,244.51
RPAP3	HsaEX0055440	chr12:48096471-48096629	159	chr12:48099735,48096471-48096629,48095387	S	100.00	SOK,SOK,SOK,OK,S@110.00,0.00	99.67	SOK,SOK,SOK,OK,S@1802.03,5.97	95.56	LOW,LOW,LOW,B1,S@42.05,1.95	98.71	SOK,SOK,SOK,B1,S@1371.08,17.92	86.15	SOK,SOK,SOK,B1,S@104.24,16.76	98.04	SOK,SOK,SOK,OK,S@1383.34,27.66	90.62	LOW,LOW,LOW,B1,S@55.28,5.72	98.07	SOK,SOK,SOK,B1,S@1511.26,29.74
ACSM3	HsaEX0002100	chr16:20807692-20807811	120	chr16:20803657,20807692-20807811,20808208	S	100.00	N,N,N,Bn,S@0,0	100.00	N,N,N,OK,S@4.00,0.00	NA	N,N,N,Bn,S@0,0	NA	N,N,N,Bn,S@0,0	NA	N,N,N,Bn,S@0,0	NA	N,N,N,Bn,S@0,0	NA	N,N,N,Bn,S@0,0	NA	N,N,N,Bn,S@0,0
AC004381.6	HsaEX0000788	chr16:20835761-20835849	89	chr16:20833224,20835761-20835849,20837155	S	17.65	VLOW,VLOW,VLOW,OK,S@3.53,16.47	76.69	SOK,SOK,SOK,OK,S@250.01,75.99	100.00	N,N,N,B1,S@4.00,0.00	57.71	SOK,SOK,SOK,OK,S@159.28,116.72	23.81	N,N,N,OK,S@3.10,9.90	66.77	SOK,SOK,SOK,OK,S@184.29,91.71	66.67	N,N,N,OK,S@6.67,3.33	72.18	SOK,SOK,SOK,OK,S@165.29,63.71
AC004381.6	HsaEX0000789	chr16:20855256-20855348	93	chr16:20851790,20855256-20855348,20855951	S	15.15	VLOW,VLOW,VLOW,OK,S@2.88,16.12	55.50	SOK,SOK,SOK,OK,S@164.84,132.16	14.29	N,N,N,Bn,S@0.57,3.43	33.98	SOK,SOK,SOK,OK,S@93.78,182.22	0.00	VLOW,VLOW,VLOW,Bn,S@0.00,12.00	32.85	SOK,SOK,SOK,OK,S@90.99,186.01	15.79	N,N,N,OK,S@1.74,9.26	37.67	SOK,SOK,SOK,OK,S@95.68,158.32
AC004381.6	HsaEX0000790	chr16:20856424-20856563	140	chr16:20856167,20856376+20856424-20856563,20857543	S	91.67	VLOW,VLOW,VLOW,B1,S@21.08,1.92	94.36	SOK,SOK,SOK,OK,S@357.62,21.38	100.00	N,N,N,OK,S@6.00,0.00	96.69	SOK,SOK,SOK,OK,S@230.12,7.88	100.00	N,N,N,OK,S@9.00,0.00	100.00	SOK,SOK,SOK,OK,S@279.00,0.00	100.00	N,N,N,B2,S@7.00,0.00	100.00	SOK,SOK,SOK,OK,S@276.00,0.00
AC004410.1	HsaEX0000805	chr19:2351432-2351592	161	chr19:2345328,2351432-2351592+2351655,2352944+2352948	S	100.00	VLOW,VLOW,VLOW,OK,S@25.00,0.00	99.15	SOK,SOK,SOK,OK,S@700.00,6.00	100.00	VLOW,VLOW,VLOW,OK,S@21.00,0.00	98.90	SOK,SOK,SOK,OK,S@357.03,3.97	100.00	N,N,N,OK,S@15.00,0.00	99.57	SOK,SOK,SOK,OK,S@464.00,2.00	100.00	N,N,N,OK,S@9.00,0.00	97.52	SOK,SOK,SOK,OK,S@311.09,7.91
KIAA1539	HsaEX0034171	chr9:35108125-35108346	222	chr9:35108591,35107680+35108125-35108346,35107565	S	100.00	N,N,N,Bl,S@19.00,0.00	95.71	SOK,SOK,SOK,B2,S@218.22,9.78	84.62	N,N,N,Bn,S@10.15,1.85	92.54	VLOW,VLOW,VLOW,B2,S@119.38,9.62	91.67	N,N,N,B2,S@21.08,1.92	100.00	N,N,N,B2,S@188.00,0.00	100.00	N,N,N,B2,S@14.00,0.00	96.90	N,N,N,B2,S@123.06,3.94
PRKAR2B	HsaEX0050128	chr7:106768657-106768740	84	chr7:106762449,106768657-106768740,106781292	S	100.00	N,N,N,Bn,S@0,0	100.00	N,N,N,OK,S@16.00,0.00	100.00	N,N,N,Bn,S@0,0	100.00	N,N,N,OK,S@8.00,0.00	NA	N,N,N,Bn,S@0,0	100.00	N,N,N,B1,S@19.00,0.00	NA	N,N,N,Bn,S@0,0	100.00	N,N,N,OK,S@9.00,0.00
CREBBP	HsaEX0017198	chr16:3820571-3820933	363	chr16:3823752,3820571-3820933+3820981+3820987,3819354	S	89.29	SOK,SOK,SOK,OK,S@250.01,29.99	86.81	SOK,SOK,SOK,OK,S@960.99,146.01	86.55	SOK,SOK,SOK,B1,S@139.35,21.65	84.15	SOK,SOK,SOK,OK,S@505.74,95.26	75.79	SOK,SOK,SOK,OK,S@225.85,72.15	85.36	SOK,SOK,SOK,OK,S@752.88,129.12	77.76	SOK,SOK,SOK,OK,S@157.08,44.92	81.16	SOK,SOK,SOK,OK,S@658.21,152.79
CREBBP	HsaEX0017199	chr16:3827614-3827658	45	chr16:3828012,3827614-3827658,3824694	S	66.39	OK,OK,OK,OK,S@65.73,33.27	69.94	SOK,SOK,SOK,OK,S@604.98,260.02	12.33	OK,OK,OK,B1,S@10.11,71.89	26.80	SOK,SOK,SOK,OK,S@131.86,360.14	17.89	SOK,SOK,SOK,B1,S@25.94,119.06	22.87	SOK,SOK,SOK,OK,S@158.49,534.51	20.78	OK,OK,OK,OK,S@19.33,73.67	21.50	SOK,SOK,SOK,OK,S@150.07,547.93
CREBBP	HsaEX0017200	chr16:3860604-3860780	177	chr16:3900298,3860604-3860780,3843627	S	99.22	SOK,SOK,SOK,OK,S@253.01,1.99	98.57	SOK,SOK,SOK,OK,S@1235.08,17.92	95.58	SOK,SOK,SOK,OK,S@169.18,7.82	95.96	SOK,SOK,SOK,OK,S@698.59,29.41	94.41	SOK,SOK,SOK,OK,S@328.55,19.45	97.30	SOK,SOK,SOK,OK,S@925.32,25.68	94.49	SOK,SOK,SOK,OK,S@233.39,13.61	96.87	SOK,SOK,SOK,OK,S@1034.57,33.43
BZRAP1	HsaEX0008749	chr17:56385902-56386741	840	chr17:56387328,56385902-56386741,56385302	S	100.00	N,N,N,OK,S@3.00,0.00	100.00	LOW,LOW,LOW,B1,S@40.00,0.00	NA	N,N,N,Bn,S@0,0	100.00	OK,OK,OK,OK,S@45.00,0.00	100.00	N,N,N,Bn,S@0,0	87.23	LOW,LOW,LOW,B1,S@38.38,5.62	NA	N,N,N,Bn,S@0,0	94.44	LOW,LOW,LOW,OK,S@33.05,1.95
BZRAP1	HsaEX0008750	chr17:56393786-56393901	116	chr17:56395641,56393786-56393901,56393493	S	100.00	N,N,N,B1,S@5.00,0.00	100.00	OK,OK,OK,OK,S@51.00,0.00	100.00	N,N,N,Bn,S@2.00,0.00	100.00	OK,OK,OK,OK,S@46.00,0.00	NA	N,N,N,Bn,S@0,0	95.65	OK,OK,OK,OK,S@43.04,1.96	NA	N,N,N,Bn,S@0,0	100.00	OK,OK,OK,OK,S@48.00,0.00
BZRAP1	HsaEX0008751	chr17:56400311-56400400	90	chr17:56400659,56400311-56400400,56400137	S	100.00	N,N,N,OK,S@9.00,0.00	100.00	OK,OK,OK,OK,S@88.00,0.00	100.00	N,N,N,B1,S@4.00,0.00	100.00	OK,OK,OK,OK,S@87.00,0.00	100.00	N,N,N,B1,S@4.00,0.00	100.00	OK,OK,OK,B1,S@66.00,0.00	100.00	N,N,N,B1,S@3.00,0.00	100.00	OK,OK,OK,OK,S@71.00,0.00
BZRAP1	HsaEX0008752	chr17:56402895-56403074	180	chr17:56403654,56402895-56403074,56402363	S	NA	N,N,N,Bn,S@0,0	NA	N,N,N,Bn,S@0,0	NA	N,N,N,Bn,S@0,0	NA	N,N,N,Bn,S@0,0	NA	N,N,N,Bn,S@0,0	NA	N,N,N,Bn,S@0,0	NA	N,N,N,Bn,S@0,0	NA	N,N,N,Bn,S@0,0
C2orf3	HsaEX0010676	chr2:75916152-75916265	114	chr2:75917095,75916152-75916265+75916351,75915103	S	94.59	OK,OK,OK,OK,S@34.05,1.95	97.69	SOK,SOK,SOK,OK,S@335.08,7.92	100.00	N,N,N,B1,S@10.00,0.00	99.18	SOK,SOK,SOK,OK,S@240.02,1.98	100.00	N,N,N,OK,S@18.00,0.00	97.86	SOK,SOK,SOK,OK,S@272.05,5.95	100.00	N,N,N,OK,S@6.00,0.00	99.24	SOK,SOK,SOK,OK,S@259.02,1.98
C2orf3	HsaEX0010677	chr2:75919103-75919226	124	chr2:75921367,75919103-75919226,75917845	S	55.52	VLOW,VLOW,VLOW,OK,S@13.88,11.12	74.73	SOK,SOK,SOK,OK,S@180.10,60.90	100.00	N,N,N,Bn,S@4.00,0.00	90.77	SOK,SOK,SOK,OK,S@231.46,23.54	64.03	N,N,N,OK,S@8.96,5.04	85.54	SOK,SOK,SOK,OK,S@191.61,32.39	70.82	N,N,N,OK,S@4.25,1.75	91.28	SOK,SOK,SOK,OK,S@185.30,17.70
C2orf3	HsaEX0010678	chr2:75923326-75923441	116	chr2:75928316,75923326-75923441,75921553	S	93.94	LOW,LOW,LOW,OK,S@30.06,1.94	97.07	SOK,SOK,SOK,OK,S@261.12,7.88	100.00	N,N,N,OK,S@10.00,0.00	99.05	SOK,SOK,SOK,OK,S@207.01,1.99	88.24	N,N,N,OK,S@14.12,1.88	95.10	SOK,SOK,SOK,OK,S@189.25,9.75	100.00	N,N,N,B1,S@10.00,0.00	98.32	SOK,SOK,SOK,OK,S@232.04,3.96
C2orf3	HsaEX0010679	chr2:75929439-75929549	111	chr2:75933649,75929325+75929406+75929439-75929549+75929573,75928413	S	100.00	OK,OK,OK,OK,S@46.00,0.00	98.63	SOK,SOK,SOK,B1,S@713.09,9.91	81.82	VLOW,VLOW,VLOW,B1,S@24.55,5.45	97.39	SOK,SOK,SOK,B2,S@589.21,15.79	88.57	N,N,N,B2,S@29.23,3.77	96.42	SOK,SOK,SOK,B1,S@581.41,21.59	100.00	VLOW,VLOW,VLOW,B1,S@28.00,0.00	95.07	SOK,SOK,SOK,B1,S@564.72,29.28
WDR54	HsaEX0071207	chr2:74649280-74649502	223	chr2:74648943,74649247+74649280-74649502,74649997	S	85.71	VLOW,VLOW,VLOW,OK,S@22.28,3.72	86.13	SOK,SOK,SOK,OK,S@1144.67,184.33	90.00	N,N,N,B2,S@17.10,1.90	88.31	SOK,SOK,SOK,OK,S@1252.24,165.76	62.50	N,N,N,OK,S@8.12,4.88	86.75	SOK,SOK,SOK,OK,S@1125.15,171.85	91.30	VLOW,VLOW,VLOW,OK,S@20.09,1.91	84.38	SOK,SOK,SOK,OK,S@995.68,184.32
WDR54	HsaEX0071208	chr2:74650610-74650654	45	chr2:74650512,74650605+74650610-74650654+74650658,74650982	S	100.00	LOW,LOW,LOW,OK,S@36.00,0.00	99.62	SOK,SOK,SOK,OK,S@1563.04,5.96	100.00	LOW,LOW,LOW,OK,S@35.00,0.00	100.00	SOK,SOK,SOK,OK,S@1461.00,0.00	100.00	VLOW,VLOW,VLOW,B1,S@22.00,0.00	98.95	SOK,SOK,SOK,OK,S@1506.02,15.98	100.00	VLOW,VLOW,VLOW,OK,S@24.00,0.00	98.05	SOK,SOK,SOK,OK,S@1297.20,25.80
WDR54	HsaEX0071209	chr2:74652002-74652102	101	chr2:74651109,74652002-74652102,74652202+74652224	S	91.49	OK,OK,OK,OK,S@41.17,3.83	95.86	SOK,SOK,SOK,OK,S@1860.64,80.36	100.00	LOW,LOW,LOW,OK,S@31.00,0.00	95.00	SOK,SOK,SOK,OK,S@1779.35,93.65	93.33	LOW,LOW,LOW,OK,S@27.07,1.93	93.42	SOK,SOK,SOK,OK,S@1838.51,129.49	100.00	VLOW,VLOW,VLOW,OK,S@25.00,0.00	93.94	SOK,SOK,SOK,OK,S@1714.40,110.59
CROT	HsaEX0017321	chr7:86986823-86986906	84	chr7:86978499,86986823-86986906,86988522	S	0.00	N,N,N,Bn,S@0.00,9.00	0.77	SOK,SOK,SOK,Bn,S@1.01,129.99	0.00	N,N,N,Bn,S@0.00,2.00	1.80	SOK,SOK,SOK,B1,S@2.03,110.97	0.00	N,N,N,Bn,S@0.00,4.00	0.81	SOK,SOK,SOK,OK,S@1.01,123.99	0.00	N,N,N,Bn,S@0.00,2.00	1.48	SOK,SOK,SOK,OK,S@2.53,168.47
CROT	HsaEX0017322	chr7:87022264-87022383	120	chr7:87022139,87022264-87022383,87027840	S	100.00	N,N,N,OK,S@10.00,0.00	100.00	SOK,SOK,SOK,OK,S@148.00,0.00	100.00	N,N,N,OK,S@2.00,0.00	91.23	SOK,SOK,SOK,OK,S@99.44,9.56	100.00	N,N,N,OK,S@2.00,0.00	96.72	SOK,SOK,SOK,OK,S@116.06,3.94	100.00	N,N,N,OK,S@3.00,0.00	86.92	SOK,SOK,SOK,OK,S@86.92,13.08
MLL5	HsaEX0039515	chr7:104719293-104719410	118	chr7:104717880,104719293-104719410,104722135	S	98.69	SOK,SOK,SOK,OK,S@150.01,1.99	99.11	SOK,SOK,SOK,OK,S@887.03,7.97	97.62	OK,OK,OK,OK,S@81.02,1.98	97.99	SOK,SOK,SOK,OK,S@677.11,13.89	99.16	SOK,SOK,SOK,OK,S@234.02,1.98	99.40	SOK,SOK,SOK,OK,S@983.07,5.93	100.00	SOK,SOK,SOK,OK,S@125.00,0.00	98.85	SOK,SOK,SOK,OK,S@1026.06,11.94
MLL5	HsaEX0039516	chr7:104729673-104729808	136	chr7:104722244,104729673-104729808,104730456	S	7.69	OK,OK,OK,OK,S@7.54,90.46	8.06	SOK,SOK,SOK,OK,S@43.20,492.80	2.13	OK,OK,OK,Bn,S@1.02,46.98	1.94	SOK,SOK,SOK,OK,S@6.63,335.37	5.53	SOK,SOK,SOK,B1,S@5.81,99.19	4.78	SOK,SOK,SOK,OK,S@26.19,521.81	7.25	SOK,SOK,SOK,B1,S@8.05,102.95	8.53	SOK,SOK,SOK,OK,S@43.42,465.58
MLL5	HsaEX0039517	chr7:104748991-104749105	115	chr7:104748372,104748991-104749105,104749389	S	3.61	OK,OK,OK,OK,S@3.10,82.90	3.99	SOK,SOK,SOK,OK,S@27.01,649.99	0.83	OK,OK,OK,Bn,S@0.51,60.49	1.60	SOK,SOK,SOK,OK,S@7.10,436.90	0.90	SOK,SOK,SOK,Bn,S@1.01,110.99	2.23	SOK,SOK,SOK,B1,S@15.86,695.14	2.80	OK,OK,OK,OK,S@1.54,53.46	2.21	SOK,SOK,SOK,OK,S@15.32,677.68
MLL5	HsaEX0039518	chr7:104750924-104751049	126	chr7:104750815,104750924-104751049,104751218	S	100.00	SOK,SOK,SOK,OK,S@150.00,0.00	100.00	SOK,SOK,SOK,OK,S@1362.00,0.00	100.00	OK,OK,OK,OK,S@48.00,0.00	92.99	SOK,SOK,SOK,OK,S@563.52,42.48	97.84	SOK,SOK,SOK,OK,S@179.05,3.95	99.28	SOK,SOK,SOK,OK,S@1092.08,7.92	100.00	OK,OK,OK,OK,S@95.00,0.00	95.27	SOK,SOK,SOK,OK,S@904.11,44.89
IBTK	HsaEX0030815	chr6:82885621-82885743	123	chr6:82891596,82885621-82885743,82883155	S	7.14	OK,OK,OK,B1,S@5.35,69.64	4.56	SOK,SOK,SOK,OK,S@34.52,722.48	0.00	OK,OK,OK,Bn,S@0.00,25.00	2.87	SOK,SOK,SOK,OK,S@15.93,539.07	2.56	OK,OK,OK,Bn,S@1.54,58.46	3.16	SOK,SOK,SOK,OK,S@18.55,568.45	2.22	OK,OK,OK,OK,S@1.02,44.98	2.64	SOK,SOK,SOK,B1,S@15.92,587.08
IBTK	HsaEX0030816	chr6:82906015-82906118	104	chr6:82909847+82909858,82906015-82906118+82906163,82904312+82904359	S	91.67	SOK,SOK,SOK,OK,S@105.42,9.58	94.92	SOK,SOK,SOK,OK,S@911.23,48.77	88.89	OK,OK,OK,OK,S@60.45,7.55	93.67	SOK,SOK,SOK,OK,S@687.54,46.46	98.15	SOK,SOK,SOK,OK,S@105.02,1.98	94.85	SOK,SOK,SOK,OK,S@718.01,38.99	96.55	OK,OK,OK,OK,S@55.03,1.97	92.87	SOK,SOK,SOK,OK,S@703.03,53.97
IBTK	HsaEX0030817	chr6:82921207-82921289	83	chr6:82922424,82921207-82921289,82921121	S	97.01	OK,OK,OK,OK,S@68.88,2.12	90.36	SOK,SOK,SOK,OK,S@512.34,54.66	50.80	N,N,N,Bn,S@5.08,4.92	92.33	SOK,SOK,SOK,OK,S@347.16,28.84	82.70	OK,OK,OK,OK,S@37.22,7.78	85.79	SOK,SOK,SOK,OK,S@369.75,61.25	70.08	VLOW,VLOW,VLOW,OK,S@16.82,7.18	82.56	SOK,SOK,SOK,OK,S@312.08,65.92
IBTK	HsaEX0030818	chr6:82923944-82924546	603	chr6:82925793,82923944-82924546,82922505+82922510	S	96.99	SOK,SOK,SOK,OK,S@127.06,3.94	96.72	SOK,SOK,SOK,OK,S@871.45,29.55	100.00	OK,OK,OK,B1,S@66.00,0.00	99.18	SOK,SOK,SOK,OK,S@721.04,5.96	94.23	SOK,SOK,SOK,B1,S@95.17,5.83	97.26	SOK,SOK,SOK,OK,S@700.27,19.73	93.85	OK,OK,OK,OK,S@59.13,3.87	96.93	SOK,SOK,SOK,OK,S@622.29,19.71
MYCBP2	HsaEX0040928	chr13:77662967-77663163	197	chr13:77664241,77662967-77663163+77663166,77661768	S	100.00	OK,OK,OK,OK,S@71.00,0.00	98.15	SOK,SOK,SOK,OK,S@841.15,15.85	100.00	OK,OK,OK,OK,S@45.00,0.00	100.00	SOK,SOK,SOK,OK,S@606.00,0.00	100.00	OK,OK,OK,OK,S@69.00,0.00	100.00	SOK,SOK,SOK,OK,S@846.00,0.00	100.00	OK,OK,OK,OK,S@59.00,0.00	100.00	SOK,SOK,SOK,OK,S@798.00,0.00
MYCBP2	HsaEX0040929	chr13:77714981-77715078	98	chr13:77718580,77714981-77715078,77714298	S	95.08	SOK,SOK,SOK,OK,S@113.15,5.85	97.67	SOK,SOK,SOK,OK,S@663.18,15.82	95.51	OK,OK,OK,OK,S@83.09,3.91	95.81	SOK,SOK,SOK,OK,S@627.56,27.44	91.40	OK,OK,OK,OK,S@81.35,7.65	98.07	SOK,SOK,SOK,OK,S@703.16,13.84	92.77	OK,OK,OK,OK,S@74.22,5.78	95.10	SOK,SOK,SOK,OK,S@718.96,37.04
MYCBP2	HsaEX0040930	chr13:77807291-77807398	108	chr13:77817194,77807291-77807398,77799689	S	47.83	SOK,SOK,SOK,OK,S@56.92,62.08	69.82	SOK,SOK,SOK,OK,S@337.93,146.07	39.58	OK,OK,OK,OK,S@26.52,40.48	64.97	SOK,SOK,SOK,OK,S@306.01,164.99	39.66	OK,OK,OK,OK,S@32.12,48.88	63.60	SOK,SOK,SOK,OK,S@283.02,161.98	35.42	OK,OK,OK,OK,S@23.02,41.98	61.58	SOK,SOK,SOK,OK,S@290.04,180.96
ITGAL	HsaEX0032405	chr16:30485286-30485404	119	chr16:30484219,30485286-30485404,30485517	S	NA	N,N,N,Bn,S@0,0	NA	N,N,N,Bn,S@0,0	NA	N,N,N,Bn,S@0,0	NA	N,N,N,Bn,S@0,0	NA	N,N,N,Bn,S@0,0	NA	N,N,N,Bn,S@0,0	NA	N,N,N,Bn,S@0,0	NA	N,N,N,Bn,S@0,0
PDK2	HsaEX0046394	chr17:48182735-48182806	72	chr17:48174928,48182735-48182806,48183249	S	100.00	VLOW,VLOW,VLOW,OK,S@22.00,0.00	99.18	SOK,SOK,SOK,OK,S@723.02,5.98	100.00	N,N,N,B1,S@14.00,0.00	94.92	SOK,SOK,SOK,OK,S@691.97,37.03	100.00	N,N,N,OK,S@13.00,0.00	95.69	SOK,SOK,SOK,OK,S@608.59,27.41	100.00	N,N,N,B1,S@13.00,0.00	96.05	SOK,SOK,SOK,OK,S@619.52,25.48
ITGA3	HsaEX0032348	chr17:48133802-48134009	208	chr17:48133380,48133802-48134009,48141441	S	100.00	N,N,N,B2,S@91.00,0.00	99.57	VLOW,VLOW,VLOW,B2,S@1387.01,5.99	100.00	N,N,N,B2,S@52.00,0.00	99.63	N,N,N,B2,S@1069.03,3.97	100.00	N,N,N,B2,S@68.00,0.00	100.00	N,N,N,B2,S@1176.00,0.00	100.00	N,N,N,B2,S@70.00,0.00	100.00	N,N,N,B2,S@947.00,0.00
ITGA3	HsaEX0032349	chr17:48145420-48145669	250	chr17:48141971,48145420-48145669,48148208	S	95.70	SOK,SOK,SOK,OK,S@256.48,11.52	99.07	SOK,SOK,SOK,OK,S@4381.87,41.13	100.00	SOK,SOK,SOK,OK,S@173.00,0.00	99.65	SOK,SOK,SOK,OK,S@3389.10,11.90	97.45	SOK,SOK,SOK,OK,S@222.19,5.81	98.35	SOK,SOK,SOK,OK,S@3962.52,66.48	97.26	SOK,SOK,SOK,OK,S@206.19,5.81	99.34	SOK,SOK,SOK,OK,S@3856.38,25.62
ITGA3	HsaEX0032350	chr17:48154338-48154485	148	chr17:48154045,48154338-48154485,48154743	S	95.92	SOK,SOK,SOK,OK,S@184.17,7.83	96.32	SOK,SOK,SOK,OK,S@3497.38,133.62	92.31	SOK,SOK,SOK,OK,S@92.31,7.69	96.90	SOK,SOK,SOK,OK,S@2520.37,80.63	86.83	SOK,SOK,SOK,OK,S@135.45,20.55	95.51	SOK,SOK,SOK,OK,S@2659.95,125.05	87.84	SOK,SOK,SOK,OK,S@122.10,16.90	95.73	SOK,SOK,SOK,OK,S@2458.35,109.65
ITGA3	HsaEX0032351	chr17:48158461-48158557	97	chr17:48157739,48158461-48158557,48158674	S	0.00	SOK,SOK,SOK,Bn,S@0.00,181.00	0.24	SOK,SOK,SOK,Bl,S@8.48,3524.52	0.00	OK,OK,OK,Bn,S@0.00,60.00	0.12	SOK,SOK,SOK,Bn,S@3.09,2571.91	0.41	SOK,SOK,SOK,Bn,S@0.50,122.50	0.12	SOK,SOK,SOK,Bn,S@3.53,2938.47	0.00	OK,OK,OK,Bn,S@0.00,86.00	0.13	SOK,SOK,SOK,Bn,S@3.53,2713.47
ITGA3	HsaEX0032352	chr17:48165589-48165730	142	chr17:48165233,48165589-48165730,48166474	S	100.00	SOK,SOK,SOK,OK,S@166.00,0.00	99.20	SOK,SOK,SOK,OK,S@3705.12,29.88	97.42	OK,OK,OK,OK,S@78.91,2.09	99.22	SOK,SOK,SOK,OK,S@2976.60,23.40	100.00	SOK,SOK,SOK,OK,S@121.00,0.00	99.45	SOK,SOK,SOK,OK,S@3122.73,17.27	95.65	SOK,SOK,SOK,OK,S@137.74,6.26	99.23	SOK,SOK,SOK,OK,S@3032.47,23.53
ZFX	HsaEX0072707	chrX:24226335-24226487	153	chrX:24225972+24225976,24226335-24226487,24227017	S	100.00	SOK,SOK,SOK,B1,S@294.00,0.00	100.00	SOK,SOK,SOK,OK,S@1153.00,0.00	99.09	SOK,SOK,SOK,B1,S@216.02,1.98	99.78	SOK,SOK,SOK,OK,S@901.01,1.99	100.00	SOK,SOK,SOK,B1,S@405.00,0.00	99.83	SOK,SOK,SOK,OK,S@1197.96,2.04	100.00	SOK,SOK,SOK,B1,S@294.00,0.00	99.68	SOK,SOK,SOK,OK,S@1262.95,4.05
GGNBP2	HsaEX0027400	chr17:34901468-34901666	199	chr17:34900946,34901468-34901666,34910661	S	91.49	SOK,SOK,SOK,OK,S@205.85,19.15	92.08	SOK,SOK,SOK,B1,S@1473.28,126.72	71.23	SOK,SOK,SOK,B1,S@89.04,35.96	75.72	SOK,SOK,SOK,B1,S@695.87,223.13	75.00	SOK,SOK,SOK,B1,S@147.00,49.00	68.12	SOK,SOK,SOK,B2,S@840.60,393.40	73.10	SOK,SOK,SOK,OK,S@108.19,39.81	69.07	SOK,SOK,SOK,B2,S@906.20,405.80
GGNBP2	HsaEX0027401	chr17:34923502-34923615	114	chr17:34916711,34923502-34923615,34934413	S	100.00	SOK,SOK,SOK,OK,S@268.00,0.00	99.88	SOK,SOK,SOK,OK,S@3261.08,3.92	96.36	SOK,SOK,SOK,OK,S@156.10,5.90	97.33	SOK,SOK,SOK,OK,S@2086.76,57.24	99.38	SOK,SOK,SOK,OK,S@321.99,2.01	99.26	SOK,SOK,SOK,OK,S@2924.20,21.80	98.97	SOK,SOK,SOK,OK,S@191.01,1.99	99.88	SOK,SOK,SOK,OK,S@3289.05,3.95
ITGA2B	HsaEX0032332	chr17:42462316-42462444	129	chr17:42462532,42462316-42462444,42461953	S	100.00	N,N,N,Bn,S@0,0	100.00	N,N,N,OK,S@9.00,0.00	100.00	N,N,N,Bn,S@2.00,0.00	100.00	VLOW,VLOW,VLOW,OK,S@18.00,0.00	100.00	N,N,N,Bn,S@0,0	100.00	VLOW,VLOW,VLOW,OK,S@21.00,0.00	NA	N,N,N,Bn,S@0,0	75.00	N,N,N,OK,S@10.50,3.50
ITGA2B	HsaEX0032333	chr17:42463378-42463499	122	chr17:42466654,42463378-42463499,42463289	S	NA	N,N,N,Bn,S@0,0	NA	N,N,N,Bn,S@0,0	NA	N,N,N,Bn,S@0,0	NA	N,N,N,Bn,S@0,0	NA	N,N,N,Bn,S@0,0	NA	N,N,N,Bn,S@0,0	NA	N,N,N,Bn,S@0,0	NA	N,N,N,Bn,S@0,0
GDE1	HsaEX0027268	chr16:19519009-19519101	93	chr16:19522161,19518977+19519009-19519101,19516414	S	96.30	SOK,SOK,SOK,OK,S@102.08,3.92	98.12	SOK,SOK,SOK,OK,S@3626.52,69.48	100.00	OK,OK,OK,OK,S@57.00,0.00	96.54	SOK,SOK,SOK,OK,S@3454.20,123.80	92.16	OK,OK,OK,OK,S@90.32,7.68	96.49	SOK,SOK,SOK,OK,S@3678.20,133.80	92.94	OK,OK,OK,OK,S@76.21,5.79	95.89	SOK,SOK,SOK,OK,S@3658.20,156.80
C19orf60	HsaEX0010024	chr19:18700289-18700493	205	chr19:18699887,18700223+18700271+18700289-18700493,18701664	S	83.42	N,N,N,OK,S@9.18,1.82	82.40	SOK,SOK,SOK,OK,S@474.62,101.38	66.83	N,N,N,B1,S@3.34,1.66	70.03	SOK,SOK,SOK,OK,S@165.97,71.03	100.00	N,N,N,OK,S@10.00,0.00	62.46	SOK,SOK,SOK,B1,S@183.01,109.99	100.00	N,N,N,B1,S@12.00,0.00	65.97	SOK,SOK,SOK,OK,S@124.68,64.32
OSBPL7	HsaEX0044933	chr17:45885586-45885765	180	chr17:45885904,45885586-45885765,45885074	S	100.00	N,N,N,B2,S@18.00,0.00	93.12	VLOW,VLOW,VLOW,B2,S@339.89,25.11	100.00	N,N,N,Bn,S@9.00,0.00	98.77	N,N,N,B2,S@159.02,1.98	100.00	N,N,N,Bn,S@7.00,0.00	94.76	N,N,N,B2,S@176.25,9.75	100.00	N,N,N,Bn,S@5.00,0.00	94.01	N,N,N,B2,S@152.30,9.70
OSBPL7	HsaEX0044934	chr17:45897095-45897148	54	chr17:45897337,45897095-45897148,45896465	S	77.78	N,N,N,OK,S@12.44,3.56	73.13	SOK,SOK,SOK,OK,S@169.66,62.34	55.56	N,N,N,OK,S@3.89,3.11	40.48	SOK,SOK,SOK,OK,S@82.17,120.83	50.00	N,N,N,OK,S@9.00,9.00	46.94	SOK,SOK,SOK,OK,S@118.29,133.71	33.33	N,N,N,B1,S@2.67,5.33	43.82	SOK,SOK,SOK,OK,S@84.13,107.87
MAP3K14	HsaEX0037540	chr17:43363798-43364411	614	chr17:43364520,43363798-43364411,43362316	S	100.00	OK,OK,OK,OK,S@84.00,0.00	99.50	SOK,SOK,SOK,OK,S@1185.05,5.96	95.35	LOW,LOW,LOW,OK,S@40.05,1.95	89.64	SOK,SOK,SOK,OK,S@328.08,37.92	96.92	SOK,SOK,SOK,B1,S@124.06,3.94	92.63	SOK,SOK,SOK,OK,S@750.30,59.70	88.06	OK,OK,OK,OK,S@55.48,7.52	89.16	SOK,SOK,SOK,OK,S@622.34,75.66
ABCC8	HsaEX0000513	chr11:17415244-17415306	63	chr11:17415813,17415244-17415306,17414675+17414759	S	NA	N,N,N,Bn,S@0,0	100.00	N,N,N,Bn,S@3.00,0.00	NA	N,N,N,Bn,S@0,0	100.00	N,N,N,OK,S@3.00,0.00	NA	N,N,N,Bn,S@0,0	100.00	N,N,N,OK,S@2.00,0.00	NA	N,N,N,Bn,S@0,0	NA	N,N,N,Bn,S@0,0
ABCC8	HsaEX0000514	chr11:17418463-17418563	101	chr11:17418740,17418463-17418563+17418573+17418593+17418605,17417477	S	NA	N,N,N,Bn,S@0,0	NA	N,N,N,Bn,S@0,0	NA	N,N,N,Bn,S@0,0	100.00	N,N,N,Bn,S@2.00,0.00	NA	N,N,N,Bn,S@0,0	100.00	N,N,N,Bn,S@2.00,0.00	NA	N,N,N,Bn,S@0,0	100.00	N,N,N,Bn,S@3.00,0.00
ABCC8	HsaEX0000515	chr11:17449414-17449489	76	chr11:17449836,17449414-17449489,17448701	S	NA	N,N,N,Bn,S@0,0	100.00	N,N,N,Bn,S@3.00,0.00	100.00	N,N,N,Bn,S@0,0	100.00	N,N,N,Bn,S@2.00,0.00	NA	N,N,N,Bn,S@0,0	100.00	N,N,N,B1,S@5.00,0.00	NA	N,N,N,Bn,S@0,0	NA	N,N,N,Bn,S@0,0
ABCC8	HsaEX0000516	chr11:17452361-17452506	146	chr11:17453751,17452361-17452506+17452579,17450187+17450217	S	NA	N,N,N,Bn,S@0,0	NA	N,N,N,Bn,S@0,0	NA	N,N,N,Bn,S@0,0	100.00	N,N,N,OK,S@5.00,0.00	NA	N,N,N,Bn,S@0,0	100.00	N,N,N,Bn,S@0,0	NA	N,N,N,Bn,S@0,0	100.00	N,N,N,Bn,S@2.00,0.00
ABCC8	HsaEX0000517	chr11:17496433-17496574	142	chr11:17498176,17496433-17496574,17491769	S	NA	N,N,N,Bn,S@0,0	100.00	N,N,N,Bn,S@0,0	NA	N,N,N,Bn,S@0,0	NA	N,N,N,Bn,S@0,0	NA	N,N,N,Bn,S@0,0	NA	N,N,N,Bn,S@0,0	NA	N,N,N,Bn,S@0,0	NA	N,N,N,Bn,S@0,0
SYNRG	HsaEX0063233	chr17:35880282-35880317	36	chr17:35880641,35880282-35880317,35879174	S	44.59	VLOW,VLOW,VLOW,B1,S@12.49,15.51	36.39	SOK,SOK,SOK,OK,S@122.63,214.37	21.16	N,N,N,B1,S@2.75,10.25	38.95	SOK,SOK,SOK,OK,S@56.09,87.91	13.14	LOW,LOW,LOW,OK,S@2.63,17.37	20.55	SOK,SOK,SOK,OK,S@30.83,119.17	11.85	N,N,N,OK,S@1.30,9.70	25.23	SOK,SOK,SOK,OK,S@36.58,108.42
SYNRG	HsaEX0063234	chr17:35930736-35930984	249	chr17:35931890,35930736-35930984,35929022+35929026	S	100.00	SOK,SOK,SOK,OK,S@103.00,0.00	98.96	SOK,SOK,SOK,OK,S@567.04,5.96	100.00	LOW,LOW,LOW,OK,S@35.00,0.00	98.66	SOK,SOK,SOK,OK,S@293.02,3.98	100.00	OK,OK,OK,OK,S@99.00,0.00	98.42	SOK,SOK,SOK,OK,S@371.04,5.96	100.00	OK,OK,OK,OK,S@45.00,0.00	100.00	SOK,SOK,SOK,OK,S@354.00,0.00
TMEM132A	HsaEX0065455	chr11:60694051-60694542	492	chr11:60692015+60692205,60694051-60694542,60694676	S	4.76	OK,OK,OK,Bn,S@1.05,20.95	0.70	SOK,SOK,SOK,Bn,S@5.54,786.46	1.69	OK,OK,OK,Bn,S@0.51,29.49	0.66	SOK,SOK,SOK,Bn,S@5.56,837.44	2.70	LOW,LOW,LOW,Bn,S@0.51,18.49	0.93	SOK,SOK,SOK,B1,S@7.53,802.47	1.45	OK,OK,OK,Bn,S@0.51,34.49	1.17	SOK,SOK,SOK,Bl,S@8.06,680.94
AP2B1	HsaEX0004930	chr17:33928005-33928090	86	chr17:33925354,33927956+33928005-33928090,33932724	S	2.44	SOK,SOK,SOK,B1,S@3.71,148.29	0.75	SOK,SOK,SOK,B1,S@16.87,2232.13	1.10	SOK,SOK,SOK,OK,S@1.31,117.69	0.42	SOK,SOK,SOK,B2,S@9.34,2213.66	0.72	SOK,SOK,SOK,Bn,S@1.02,139.98	0.60	SOK,SOK,SOK,OK,S@15.22,2521.78	0.65	SOK,SOK,SOK,OK,S@0.98,149.03	0.40	SOK,SOK,SOK,B1,S@9.15,2278.85
TAC1	HsaEX0063357	chr7:97363560-97363604	45	chr7:97363131,97363560-97363604,97364138	S	NA	N,N,N,Bn,S@0,0	NA	N,N,N,Bn,S@0,0	NA	N,N,N,Bn,S@0,0	100.00	N,N,N,Bn,S@0,0	NA	N,N,N,Bn,S@0,0	100.00	N,N,N,Bn,S@0,0	NA	N,N,N,Bn,S@0,0	NA	N,N,N,Bn,S@0,0
TAC1	HsaEX0063358	chr7:97365611-97365664	54	chr7:97364161,97365611-97365664,97369186	S	NA	N,N,N,Bn,S@0,0	NA	N,N,N,Bn,S@0,0	NA	N,N,N,Bn,S@0,0	NA	N,N,N,Bn,S@0,0	NA	N,N,N,Bn,S@0,0	100.00	N,N,N,B1,S@2.00,0.00	NA	N,N,N,Bn,S@0,0	NA	N,N,N,Bn,S@0,0
SPATA20	HsaEX0061238	chr17:48625404-48625522	119	chr17:48625128,48625404-48625522,48625644+48625650	S	10.00	LOW,LOW,LOW,OK,S@2.20,19.80	4.08	SOK,SOK,SOK,B1,S@23.95,563.05	0.00	VLOW,VLOW,VLOW,Bn,S@0.00,12.00	4.74	SOK,SOK,SOK,OK,S@18.34,368.66	0.00	LOW,LOW,LOW,Bn,S@0.00,15.00	4.92	SOK,SOK,SOK,B1,S@23.62,456.38	0.00	VLOW,VLOW,VLOW,Bn,S@0.00,11.00	2.68	SOK,SOK,SOK,B2,S@10.77,391.23
SPATA20	HsaEX0061239	chr17:48625915-48625979	65	chr17:48625814,48625915-48625979,48626171	S	97.18	OK,OK,OK,OK,S@68.03,1.97	100.00	SOK,SOK,SOK,OK,S@1625.00,0.00	100.00	LOW,LOW,LOW,OK,S@27.00,0.00	100.00	SOK,SOK,SOK,OK,S@1060.00,0.00	100.00	LOW,LOW,LOW,OK,S@29.00,0.00	99.52	SOK,SOK,SOK,OK,S@1241.01,5.99	100.00	LOW,LOW,LOW,B1,S@33.00,0.00	99.82	SOK,SOK,SOK,OK,S@1091.03,1.97
SPATA20	HsaEX0061240	chr17:48628359-48628551	193	chr17:48628278,48628359-48628551+48628583,48628872	S	100.00	N,N,N,OK,S@16.00,0.00	98.15	SOK,SOK,SOK,OK,S@946.17,17.83	75.00	N,N,N,B1,S@10.50,3.50	97.64	SOK,SOK,SOK,OK,S@818.22,19.78	100.00	N,N,N,OK,S@12.00,0.00	97.68	SOK,SOK,SOK,OK,S@832.23,19.77	100.00	N,N,N,B1,S@13.00,0.00	97.22	SOK,SOK,SOK,OK,S@826.37,23.63
CACNA1G	HsaEX0011979	chr17:48647067-48647164	98	chr17:48646659,48647067-48647164,48649239	S	100.00	N,N,N,B1,S@4.00,0.00	97.26	OK,OK,OK,OK,S@70.03,1.97	100.00	N,N,N,Bn,S@0,0	83.74	SOK,SOK,SOK,OK,S@94.63,18.37	60.00	N,N,N,OK,S@2.40,1.60	90.70	SOK,SOK,SOK,B1,S@111.56,11.44	100.00	N,N,N,OK,S@3.00,0.00	85.42	OK,OK,OK,OK,S@76.02,12.98
CACNA1G	HsaEX0011980	chr17:48672354-48672422	69	chr17:48669453,48672354-48672422,48673923	S	0.00	N,N,N,Bn,S@0,0	0.00	OK,OK,OK,Bn,S@0.00,33.00	0.00	N,N,N,Bn,S@0.00,4.00	0.00	OK,OK,OK,Bn,S@0.00,55.00	NA	N,N,N,Bn,S@0,0	0.00	OK,OK,OK,Bn,S@0.00,33.00	NA	N,N,N,Bn,S@0,0	1.08	OK,OK,OK,Bn,S@0.51,46.49
CACNA1G	HsaEX0011981	chr17:48680181-48680249	69	chr17:48678535,48680181-48680249,48680376	S	33.99	N,N,N,Bn,S@0.68,1.32	67.46	OK,OK,OK,OK,S@34.40,16.60	60.00	N,N,N,Bn,S@2.40,1.60	63.96	LOW,LOW,LOW,OK,S@28.78,16.22	100.00	N,N,N,B1,S@3.00,0.00	75.96	OK,OK,OK,OK,S@49.37,15.63	100.00	N,N,N,Bn,S@0,0	62.35	OK,OK,OK,OK,S@29.30,17.70
CACNA1G	HsaEX0011982	chr17:48683259-48683384	126	chr17:48681642,48683259-48683384,48684261	S	100.00	N,N,N,Bn,S@0,0	95.64	OK,OK,OK,OK,S@42.08,1.92	0.00	N,N,N,Bn,S@0,0	87.85	OK,OK,OK,OK,S@53.59,7.41	100.00	N,N,N,OK,S@4.00,0.00	95.71	OK,OK,OK,OK,S@43.07,1.93	NA	N,N,N,Bn,S@0,0	100.00	OK,OK,OK,OK,S@46.00,0.00
CACNA1G	HsaEX0011983	chr17:48687243-48687296	54	chr17:48685380+48685401,48687243-48687296,48692722	S	NA	N,N,N,Bn,S@0,0	88.89	N,N,N,OK,S@15.11,1.89	0.00	N,N,N,Bn,S@0,0	79.31	VLOW,VLOW,VLOW,B1,S@20.62,5.38	100.00	N,N,N,Bn,S@0,0	86.67	LOW,LOW,LOW,B1,S@36.40,5.60	100.00	N,N,N,Bn,S@2.00,0.00	84.62	VLOW,VLOW,VLOW,OK,S@20.31,3.69
CACNA1G	HsaEX0011984	chr17:48695220-48695269	50	chr17:48694932,48695220-48695269+48695290,48695409+48695458	S	0.00	N,N,N,Bn,S@0,0	93.92	LOW,LOW,LOW,OK,S@30.05,1.95	100.00	N,N,N,B1,S@4.00,0.00	92.88	OK,OK,OK,OK,S@35.29,2.71	100.00	N,N,N,Bn,S@0,0	100.00	LOW,LOW,LOW,B1,S@40.00,0.00	100.00	N,N,N,Bn,S@3.00,0.00	89.01	OK,OK,OK,OK,S@38.27,4.73
MAP3K9	HsaEX0037611	chr14:71200474-71200515	42	chr14:71201103,71200474-71200515,71200059	S	0.00	OK,OK,OK,Bn,S@0.00,23.00	5.23	SOK,SOK,SOK,OK,S@7.90,143.10	0.00	VLOW,VLOW,VLOW,Bn,S@0.00,14.00	3.33	OK,OK,OK,OK,S@3.10,89.90	0.00	OK,OK,OK,Bn,S@0.00,38.00	1.21	SOK,SOK,SOK,Bn,S@1.51,123.49	0.00	LOW,LOW,LOW,Bn,S@0.00,17.00	2.42	SOK,SOK,SOK,OK,S@3.58,144.42
MAP3K9	HsaEX0037612	chr14:71202678-71202746	69	chr14:71204962,71202678-71202746,71201215	S	50.00	N,N,N,OK,S@10.50,10.50	56.25	SOK,SOK,SOK,OK,S@70.31,54.69	17.65	N,N,N,Bn,S@1.76,8.23	24.03	OK,OK,OK,OK,S@19.22,60.78	36.84	VLOW,VLOW,VLOW,OK,S@9.58,16.42	42.56	SOK,SOK,SOK,OK,S@59.16,79.84	16.67	LOW,LOW,LOW,Bn,S@3.50,17.50	37.57	SOK,SOK,SOK,OK,S@48.84,81.16
MAP3K9	HsaEX0037613	chr14:71215546-71215721	176	chr14:71216650,71215546-71215721,71209308	S	100.00	OK,OK,OK,OK,S@62.00,0.00	100.00	SOK,SOK,SOK,OK,S@287.00,0.00	89.47	VLOW,VLOW,VLOW,OK,S@16.10,1.90	85.53	SOK,SOK,SOK,B1,S@120.60,20.40	97.01	OK,OK,OK,OK,S@64.03,1.97	95.47	SOK,SOK,SOK,OK,S@247.27,11.73	95.83	OK,OK,OK,OK,S@45.04,1.96	100.00	SOK,SOK,SOK,OK,S@226.00,0.00
ETV1	HsaEX0023296	chr7:13975333-13975521	189	chr7:13978742,13975333-13975521,13971374	S	100.00	N,N,N,OK,S@13.00,0.00	96.88	SOK,SOK,SOK,OK,S@122.07,3.93	100.00	N,N,N,OK,S@13.00,0.00	92.98	SOK,SOK,SOK,OK,S@153.42,11.58	100.00	N,N,N,OK,S@11.00,0.00	96.83	SOK,SOK,SOK,OK,S@120.07,3.93	100.00	N,N,N,OK,S@8.00,0.00	100.00	SOK,SOK,SOK,OK,S@128.00,0.00
ETV1	HsaEX0023297	chr7:14017052-14017105	54	chr7:14026263,14017052-14017105,13978871	S	100.00	N,N,N,B1,S@14.00,0.00	89.78	SOK,SOK,SOK,OK,S@116.71,13.29	71.43	N,N,N,B1,S@8.57,3.43	92.00	SOK,SOK,SOK,OK,S@132.48,11.52	73.33	N,N,N,OK,S@9.53,3.47	85.12	SOK,SOK,SOK,OK,S@95.33,16.67	71.43	N,N,N,OK,S@8.57,3.43	87.10	SOK,SOK,SOK,OK,S@101.04,14.96
AGK	HsaEX0003090	chr7:141333701-141333772	72	chr7:141321601,141333701-141333772+141333780,141336760	S	94.41	VLOW,LOW,VLOW,OK,S@21.71,1.29	98.62	SOK,SOK,SOK,OK,S@729.79,10.21	100.00	N,N,N,B1,S@11.00,0.00	95.10	SOK,SOK,SOK,OK,S@540.17,27.83	81.64	VLOW,LOW,VLOW,OK,S@22.04,4.96	92.34	SOK,SOK,SOK,OK,S@566.97,47.03	90.46	N,VLOW,N,OK,S@11.76,1.24	92.69	SOK,SOK,SOK,OK,S@590.44,46.56
ALDH3B1	HsaEX0003634	chr11:67785997-67786106	110	chr11:67782929,67785997-67786106,67786242	S	66.67	LOW,LOW,LOW,OK,S@33.34,16.66	72.53	SOK,SOK,SOK,B1,S@1120.59,424.41	70.37	LOW,LOW,LOW,OK,S@32.37,13.63	66.21	SOK,SOK,SOK,B1,S@836.89,427.11	67.57	VLOW,VLOW,VLOW,OK,S@20.95,10.05	66.33	SOK,SOK,SOK,B1,S@864.94,439.06	69.23	VLOW,VLOW,VLOW,B1,S@30.46,13.54	64.90	SOK,SOK,SOK,B1,S@667.82,361.18
ALDH3B1	HsaEX0003635	chr11:67787184-67787265	82	chr11:67786724,67787184-67787265,67788954	S	63.89	OK,OK,OK,OK,S@37.70,21.30	85.37	SOK,SOK,SOK,OK,S@1719.35,294.65	80.77	OK,OK,OK,OK,S@37.96,9.04	88.76	SOK,SOK,SOK,OK,S@1491.17,188.83	51.22	VLOW,VLOW,VLOW,OK,S@15.88,15.12	89.25	SOK,SOK,SOK,OK,S@1539.56,185.44	78.57	OK,OK,OK,OK,S@39.28,10.72	84.03	SOK,SOK,SOK,OK,S@1316.75,250.25
TTC22	HsaEX0067840	chr1:55247998-55248150	153	chr1:55251656,55247998-55248150,55247452	S	NA	N,N,N,Bn,S@0,0	100.00	N,N,N,Bn,S@0,0	NA	N,N,N,Bn,S@0,0	100.00	N,N,N,Bn,S@0,0	NA	N,N,N,Bn,S@0,0	100.00	N,N,N,Bn,S@2.00,0.00	NA	N,N,N,Bn,S@0,0	NA	N,N,N,Bn,S@0,0
PHTF2	HsaEX0047247	chr7:77537171-77537273	103	chr7:77531197+77531237,77537171-77537273,77538110+77538144	S	18.34	OK,OK,OK,OK,S@5.32,23.68	9.24	SOK,SOK,SOK,OK,S@42.60,418.40	3.45	OK,OK,OK,OK,S@1.04,28.96	3.71	SOK,SOK,SOK,OK,S@20.74,538.26	4.08	OK,OK,OK,OK,S@2.08,48.92	5.04	SOK,SOK,SOK,B1,S@26.76,504.24	2.04	OK,OK,OK,Bn,S@0.51,24.49	5.27	SOK,SOK,SOK,OK,S@29.99,539.01
FARP2	HsaEX0024899	chr2:242415272-242415402	131	chr2:242407792,242415272-242415402,242422880	S	100.00	N,N,N,Bn,S@0,0	85.50	N,N,N,OK,S@11.12,1.89	NA	N,N,N,Bn,S@0,0	100.00	N,N,N,OK,S@9.00,0.00	NA	N,N,N,Bn,S@0,0	100.00	N,N,N,B1,S@5.00,0.00	NA	N,N,N,Bn,S@0,0	100.00	N,N,N,B1,S@12.00,0.00
USH1C	HsaEX0069546	chr11:17544758-17544814	57	chr11:17544966,17544758-17544814,17544473	S	83.33	N,N,N,OK,S@9.17,1.83	79.53	SOK,SOK,SOK,OK,S@153.49,39.51	66.67	N,N,N,B1,S@3.33,1.67	84.68	SOK,SOK,SOK,OK,S@173.59,31.41	42.86	N,N,N,OK,S@2.14,2.86	83.06	SOK,SOK,SOK,OK,S@188.55,38.45	71.43	N,N,N,OK,S@4.29,1.71	81.40	SOK,SOK,SOK,OK,S@190.48,43.52
IFRD1	HsaEX0030976	chr7:112090633-112090837	205	chr7:112063487,112090563+112090633-112090837,112095818	S	92.67	N,N,N,B2,S@170.51,13.49	93.87	SOK,SOK,SOK,B2,S@1515.06,98.94	98.31	N,N,N,B2,S@115.02,1.98	87.97	SOK,SOK,SOK,B2,S@687.05,93.95	97.18	N,N,N,B2,S@204.08,5.92	89.63	SOK,SOK,SOK,B2,S@786.95,91.05	94.55	N,N,N,B2,S@101.17,5.83	90.39	SOK,SOK,SOK,B2,S@806.28,85.72
IFRD1	HsaEX0030977	chr7:112102325-112102433	109	chr7:112102234,112102325-112102433,112108036	S	95.14	SOK,SOK,SOK,OK,S@305.40,15.60	96.12	SOK,SOK,SOK,OK,S@3688.12,148.88	53.93	SOK,SOK,SOK,OK,S@73.88,63.12	65.97	SOK,SOK,SOK,OK,S@1254.75,647.25	89.02	SOK,SOK,SOK,OK,S@275.96,34.04	91.51	SOK,SOK,SOK,OK,S@2478.09,229.91	86.44	SOK,SOK,SOK,OK,S@190.17,29.83	89.49	SOK,SOK,SOK,OK,S@2469.03,289.97
COX10	HsaEX0016893	chr17:14095306-14095538	233	chr17:14063264,14095306-14095538,14110127	S	100.00	LOW,LOW,LOW,B1,S@49.00,0.00	97.60	SOK,SOK,SOK,OK,S@482.14,11.86	75.00	N,N,N,OK,S@10.50,3.50	95.69	SOK,SOK,SOK,OK,S@217.22,9.78	100.00	LOW,LOW,LOW,B1,S@44.00,0.00	91.46	SOK,SOK,SOK,OK,S@246.03,22.97	100.00	VLOW,VLOW,VLOW,B1,S@21.00,0.00	92.73	SOK,SOK,SOK,B1,S@245.73,19.27
GTF2IRD1	HsaEX0028977	chr7:73929771-73929898	128	chr7:73927293+73927301,73929675+73929771-73929898+73929907+73929926,73932469	S	95.00	SOK,SOK,SOK,OK,S@148.20,7.80	98.96	SOK,SOK,SOK,OK,S@1330.02,13.98	96.00	OK,OK,OK,OK,S@47.04,1.96	96.94	SOK,SOK,SOK,OK,S@624.29,19.71	95.74	OK,OK,OK,OK,S@88.08,3.92	91.50	SOK,SOK,SOK,OK,S@700.89,65.11	91.18	OK,OK,OK,OK,S@59.27,5.73	95.43	SOK,SOK,SOK,OK,S@652.74,31.26
GTF2IRD1	HsaEX0028978	chr7:74015371-74015504	134	chr7:74009378,74015371-74015504+74015507,74016692	S	100.00	SOK,SOK,SOK,OK,S@119.00,0.00	96.91	SOK,SOK,SOK,OK,S@1623.24,51.76	100.00	N,N,N,B2,S@37.00,0.00	97.40	SOK,SOK,SOK,B1,S@770.43,20.57	100.00	LOW,LOW,LOW,B1,S@57.00,0.00	94.51	SOK,SOK,SOK,B1,S@941.32,54.68	93.32	OK,OK,OK,B1,S@55.99,4.01	92.93	SOK,SOK,SOK,B1,S@839.16,63.84
VPS41	HsaEX0070617	chr7:38767941-38768034	94	chr7:38768142,38767941-38768034,38766588	S	6.06	OK,OK,OK,B1,S@2.12,32.88	1.35	SOK,SOK,SOK,OK,S@6.60,482.40	0.00	LOW,LOW,LOW,Bn,S@0.00,15.00	0.82	SOK,SOK,SOK,B1,S@3.04,367.96	0.00	LOW,LOW,LOW,Bn,S@0.00,18.00	0.36	SOK,SOK,SOK,OK,S@1.50,416.50	0.00	LOW,LOW,LOW,Bn,S@0.00,15.00	0.00	SOK,SOK,SOK,Bn,S@0.00,394.00
VPS41	HsaEX0070618	chr7:38869854-38869928	75	chr7:38902145,38869854-38869928,38860865	S	97.10	OK,OK,OK,OK,S@66.03,1.97	99.69	SOK,SOK,SOK,OK,S@650.98,2.02	94.29	LOW,LOW,LOW,OK,S@32.06,1.94	98.15	SOK,SOK,SOK,OK,S@734.16,13.84	84.38	OK,OK,OK,B1,S@49.78,9.22	97.64	SOK,SOK,SOK,OK,S@654.19,15.81	92.31	OK,OK,OK,OK,S@46.16,3.84	96.76	SOK,SOK,SOK,OK,S@705.38,23.62
ARHGAP44	HsaEX0005531	chr17:12812214-12812290	77	chr17:12799828,12812214-12812290,12819217	S	100.00	VLOW,VLOW,VLOW,OK,S@21.00,0.00	100.00	SOK,SOK,SOK,OK,S@220.00,0.00	80.00	VLOW,VLOW,VLOW,OK,S@14.40,3.60	100.00	SOK,SOK,SOK,OK,S@255.00,0.00	81.82	VLOW,VLOW,VLOW,OK,S@16.36,3.64	97.62	SOK,SOK,SOK,OK,S@243.07,5.93	100.00	N,N,N,B1,S@13.00,0.00	96.42	SOK,SOK,SOK,OK,S@264.19,9.81
ARHGAP44	HsaEX0005532	chr17:12832246-12832363	118	chr17:12823148,12832246-12832363,12844373	S	63.64	N,N,N,OK,S@11.46,6.54	92.18	SOK,SOK,SOK,OK,S@271.93,23.07	38.46	N,N,N,B1,S@3.46,5.54	91.25	SOK,SOK,SOK,OK,S@299.30,28.70	35.48	VLOW,VLOW,VLOW,OK,S@7.45,13.55	90.42	SOK,SOK,SOK,OK,S@269.45,28.55	50.00	N,N,N,OK,S@6.00,6.00	89.01	SOK,SOK,SOK,OK,S@306.19,37.81
ELAC2	HsaEX0022091	chr17:12914980-12915099	120	chr17:12916524,12914980-12915099,12913988	S	92.56	SOK,SOK,SOK,OK,S@191.60,15.40	96.04	SOK,SOK,SOK,OK,S@3996.22,164.78	88.64	OK,OK,OK,OK,S@73.57,9.43	94.61	SOK,SOK,SOK,OK,S@3382.31,192.69	76.92	SOK,SOK,SOK,OK,S@88.46,26.54	91.99	SOK,SOK,SOK,OK,S@3330.96,290.04	70.91	SOK,SOK,SOK,B1,S@99.98,41.02	91.96	SOK,SOK,SOK,OK,S@3357.46,293.54
SCIN	HsaEX0056473	chr7:12635895-12636051	157	chr7:12620846,12635895-12636051,12644139	S	0.00	N,N,N,Bn,S@0,0	0.00	LOW,LOW,LOW,Bn,S@0.00,18.00	0.00	N,N,N,Bn,S@0.00,3.00	0.00	N,N,N,Bn,S@0.00,9.00	NA	N,N,N,Bn,S@0,0	0.00	LOW,LOW,LOW,Bn,S@0.00,17.00	NA	N,N,N,Bn,S@0,0	0.00	VLOW,VLOW,VLOW,Bn,S@0.00,11.00
SCIN	HsaEX0056474	chr7:12683763-12683940	178	chr7:12680142,12683763-12683940,12684209	S	NA	N,N,N,Bn,S@0,0	100.00	VLOW,VLOW,VLOW,OK,S@20.00,0.00	NA	N,N,N,Bn,S@0,0	100.00	N,N,N,B1,S@16.00,0.00	100.00	N,N,N,Bn,S@2.00,0.00	100.00	VLOW,VLOW,VLOW,OK,S@28.00,0.00	NA	N,N,N,Bn,S@0,0	83.33	N,N,N,OK,S@9.17,1.83
ARSD	HsaEX0006069	chrX:2841209-2841347	139	chrX:2843657,2841209-2841347,2840065	S	NA	N,N,N,Bn,S@0,0	NA	N,N,N,Bn,S@0,0	NA	N,N,N,Bn,S@0,0	NA	N,N,N,Bn,S@0,0	NA	N,N,N,Bn,S@0,0	NA	N,N,N,Bn,S@0,0	NA	N,N,N,Bn,S@0,0	NA	N,N,N,Bn,S@0,0
MARK4	HsaEX0037942	chr19:45801401-45801480	80	chr19:45801212,45801401-45801480,45803069	S	0.00	N,N,N,Bn,S@0.00,9.00	1.64	OK,OK,OK,Bn,S@1.53,91.47	0.00	N,N,N,Bn,S@0.00,6.00	0.00	OK,OK,OK,Bn,S@0.00,59.00	0.00	N,N,N,Bn,S@0.00,4.00	0.00	OK,OK,OK,Bn,S@0.00,69.00	0.00	N,N,N,Bn,S@0.00,4.00	1.41	OK,OK,OK,OK,S@1.02,70.98
PROM1	HsaEX0050325	chr4:15991355-15991447	93	chr4:15992845,15991355-15991447,15989339	S	NA	N,N,N,Bn,S@0,0	100.00	N,N,N,OK,S@9.00,0.00	NA	N,N,N,Bn,S@0,0	100.00	N,N,N,OK,S@5.00,0.00	NA	N,N,N,Bn,S@0,0	100.00	N,N,N,OK,S@6.00,0.00	NA	N,N,N,Bn,S@0,0	100.00	N,N,N,OK,S@10.00,0.00
PAFAH1B1	HsaEX0045225	chr17:2575949-2576051	103	chr17:2573625,2575949-2576051,2577354	S	100.00	SOK,SOK,SOK,OK,S@356.00,0.00	99.88	SOK,SOK,SOK,OK,S@4529.56,5.44	100.00	SOK,SOK,SOK,OK,S@245.00,0.00	99.64	SOK,SOK,SOK,OK,S@3442.56,12.44	100.00	SOK,SOK,SOK,OK,S@395.00,0.00	99.88	SOK,SOK,SOK,OK,S@4345.78,5.22	100.00	SOK,SOK,SOK,OK,S@307.00,0.00	99.94	SOK,SOK,SOK,OK,S@4393.36,2.64
NOS2	HsaEX0043366	chr17:26097939-26098043	105	chr17:26099334,26097939-26098043,26096610	S	NA	N,N,N,Bn,S@0,0	NA	N,N,N,Bn,S@0,0	NA	N,N,N,Bn,S@0,0	NA	N,N,N,Bn,S@0,0	NA	N,N,N,Bn,S@0,0	NA	N,N,N,Bn,S@0,0	NA	N,N,N,Bn,S@0,0	NA	N,N,N,Bn,S@0,0
NOS2	HsaEX0043367	chr17:26114704-26114852	149	chr17:26115835,26114704-26114852,26110132	S	NA	N,N,N,Bn,S@0,0	NA	N,N,N,Bn,S@0,0	NA	N,N,N,Bn,S@0,0	NA	N,N,N,Bn,S@0,0	NA	N,N,N,Bn,S@0,0	NA	N,N,N,Bn,S@0,0	NA	N,N,N,Bn,S@0,0	NA	N,N,N,Bn,S@0,0
KIAA0100	HsaEX0033434	chr17:26947527-26947591	65	chr17:26948006,26947527-26947591+26947648,26947033	S	96.61	SOK,SOK,SOK,OK,S@280.17,9.83	98.90	SOK,SOK,SOK,OK,S@4275.45,47.55	81.23	SOK,SOK,SOK,OK,S@203.89,47.11	89.39	SOK,SOK,SOK,OK,S@3415.59,405.41	77.84	SOK,SOK,SOK,OK,S@231.18,65.82	91.30	SOK,SOK,SOK,OK,S@3732.34,355.66	80.65	SOK,SOK,SOK,OK,S@203.24,48.76	88.52	SOK,SOK,SOK,OK,S@3606.30,467.70
KIAA0100	HsaEX0033435	chr17:26955283-26955577	295	chr17:26958497+26958650,26955283-26955577,26951408	S	97.49	SOK,SOK,SOK,OK,S@310.99,8.01	97.51	SOK,SOK,SOK,OK,S@4387.95,112.05	98.48	SOK,SOK,SOK,OK,S@260.97,4.03	97.36	SOK,SOK,SOK,OK,S@4355.89,118.11	89.75	SOK,SOK,SOK,OK,S@303.35,34.65	94.91	SOK,SOK,SOK,OK,S@4379.15,234.85	86.45	SOK,SOK,SOK,OK,S@253.30,39.70	96.05	SOK,SOK,SOK,OK,S@4544.13,186.87
KIAA0100	HsaEX0033436	chr17:26970182-26970244	63	chr17:26970628,26970182-26970244+26970329,26970005	S	99.11	SOK,SOK,SOK,OK,S@221.02,1.98	99.37	SOK,SOK,SOK,OK,S@2500.15,15.85	97.60	SOK,SOK,SOK,OK,S@161.04,3.96	94.73	SOK,SOK,SOK,OK,S@2554.87,142.13	88.46	SOK,SOK,SOK,OK,S@130.04,16.96	94.99	SOK,SOK,SOK,OK,S@2477.34,130.66	92.05	SOK,SOK,SOK,OK,S@133.47,11.53	93.66	SOK,SOK,SOK,OK,S@2344.31,158.69
TRAPPC6A	HsaEX0066936	chr19:45668385-45668452	68	chr19:45681351+45681393,45668385-45668452,45668228	S	NA	N,N,N,Bn,S@0,0	48.94	VLOW,VLOW,VLOW,OK,S@17.13,17.87	100.00	N,N,N,Bn,S@2.00,0.00	51.85	LOW,LOW,LOW,OK,S@21.26,19.74	NA	N,N,N,Bn,S@0,0	52.63	OK,OK,OK,OK,S@30.53,27.47	100.00	N,N,N,Bn,S@0,0	64.00	VLOW,VLOW,VLOW,B1,S@26.24,14.76
CD79B	HsaEX0013908	chr17:62007434-62007745	312	chr17:62008695,62007434-62007745+62007883,62007248	S	NA	N,N,N,Bn,S@0,0	NA	N,N,N,Bn,S@0,0	NA	N,N,N,Bn,S@0,0	NA	N,N,N,Bn,S@0,0	NA	N,N,N,Bn,S@0,0	NA	N,N,N,Bn,S@0,0	NA	N,N,N,Bn,S@0,0	NA	N,N,N,Bn,S@0,0
SCN4A	HsaEX0056552	chr17:62025250-62025423	174	chr17:62025971,62025250-62025423,62024527	S	NA	N,N,N,Bn,S@0,0	NA	N,N,N,Bn,S@0,0	NA	N,N,N,Bn,S@0,0	NA	N,N,N,Bn,S@0,0	NA	N,N,N,Bn,S@0,0	NA	N,N,N,Bn,S@0,0	NA	N,N,N,Bn,S@0,0	NA	N,N,N,Bn,S@0,0
PAX6	HsaEX0045711	chr11:31812258-31812408	151	chr11:31814986,31812258-31812408,31811567	S	76.00	VLOW,VLOW,VLOW,OK,S@16.72,5.28	85.87	SOK,SOK,SOK,OK,S@225.84,37.16	100.00	N,N,N,OK,S@13.00,0.00	96.02	SOK,SOK,SOK,B1,S@236.21,9.79	86.67	N,N,N,B1,S@12.13,1.87	90.51	SOK,SOK,SOK,OK,S@236.23,24.77	100.00	N,N,N,B1,S@4.00,0.00	92.47	SOK,SOK,SOK,OK,S@212.68,17.32
PAX6	HsaEX0045712	chr11:31831454-31832205	752	chr11:31832376,31831454-31832205,31828473	S	0.00	VLOW,VLOW,VLOW,Bn,S@0.00,12.00	6.75	SOK,SOK,SOK,B2,S@11.21,154.79	5.88	N,N,N,Bn,S@0.53,8.47	4.12	SOK,SOK,SOK,B2,S@9.89,230.11	12.50	VLOW,VLOW,VLOW,OK,S@2.25,15.75	5.12	SOK,SOK,SOK,B2,S@13.67,253.33	17.65	N,N,N,Bn,S@1.76,8.23	4.46	SOK,SOK,SOK,B2,S@10.97,235.03
RPUSD1	HsaEX0055698	chr16:837077-837179	103	chr16:837344+837354+837397,837068+837077-837179+837241,836928	S	100.00	OK,OK,OK,OK,S@77.00,0.00	96.08	SOK,SOK,SOK,OK,S@1682.36,68.64	100.00	LOW,LOW,LOW,OK,S@31.00,0.00	93.12	SOK,SOK,SOK,OK,S@862.29,63.71	72.92	OK,OK,OK,OK,S@60.52,22.48	83.69	SOK,SOK,SOK,OK,S@1140.69,222.31	60.61	OK,OK,OK,OK,S@32.12,20.88	77.67	SOK,SOK,SOK,OK,S@852.82,245.18
RPUSD1	HsaEX0055699	chr16:837556-837645	90	chr16:838256,837556-837645+837744,837477	S	76.47	LOW,LOW,LOW,OK,S@34.41,10.59	74.41	SOK,SOK,SOK,OK,S@720.29,247.71	87.50	N,N,N,B2,S@13.12,1.88	74.13	SOK,SOK,SOK,B1,S@409.20,142.80	75.51	VLOW,VLOW,VLOW,B1,S@32.47,10.53	69.60	SOK,SOK,SOK,B1,S@489.29,213.71	71.43	VLOW,VLOW,VLOW,B1,S@17.14,6.86	71.27	SOK,SOK,SOK,B1,S@429.05,172.95
RHBDF1	HsaEX0053446	chr16:109247-109347	101	chr16:109413+109417,109247-109347,109091+109125	S	100.00	N,N,N,B2,S@23.00,0.00	98.36	LOW,LOW,LOW,B2,S@403.28,6.72	100.00	N,N,N,Bn,S@4.00,0.00	91.04	VLOW,VLOW,VLOW,B2,S@230.33,22.67	100.00	N,N,N,Bn,S@10.00,0.00	94.22	N,N,N,B2,S@277.01,16.99	100.00	N,N,N,Bn,S@7.00,0.00	88.39	LOW,LOW,LOW,B2,S@239.54,31.46
RHBDF1	HsaEX0053447	chr16:111118-111279	162	chr16:111383,110697+111118-111279,110537	S	57.89	N,N,N,Bn,S@8.68,6.32	88.27	SOK,SOK,SOK,B1,S@178.31,23.69	25.00	N,N,N,Bn,S@1.25,3.75	67.96	SOK,SOK,SOK,OK,S@71.36,33.64	95.12	N,N,N,B2,S@5.71,0.29	78.61	SOK,SOK,SOK,B1,S@102.19,27.81	0.00	N,N,N,Bn,S@0,0	70.94	OK,SOK,OK,OK,S@69.52,28.48
LUC7L	HsaEX0036985	chr16:278332-278401	70	chr16:278789+279278,277981+277986+278332-278401,277335	S	74.00	LOW,LOW,LOW,B2,S@64.38,22.62	44.28	SOK,SOK,SOK,B1,S@377.27,474.73	32.08	LOW,LOW,LOW,OK,S@11.23,23.77	17.80	SOK,SOK,SOK,OK,S@72.45,334.55	41.09	OK,OK,OK,B1,S@37.39,53.61	17.56	SOK,SOK,SOK,OK,S@99.92,469.08	45.00	OK,OK,OK,OK,S@26.10,31.90	20.05	SOK,SOK,SOK,OK,S@102.66,409.34
CACNA2D2	HsaEX0012022	chr3:50410496-50410516	21	chr3:50412168,50410496-50410516,50407811	S	NA	N,N,N,Bn,S@0,0	NA	N,N,N,Bn,S@0,0	NA	N,N,N,Bn,S@0,0	NA	N,N,N,Bn,S@0,0	NA	N,N,N,Bn,S@0,0	NA	N,N,N,Bn,S@0,0	NA	N,N,N,Bn,S@0,0	NA	N,N,N,Bn,S@0,0
BAIAP3	HsaEX0007603	chr16:1388541-1388681	141	chr16:1383750,1388541-1388681,1388903	S	100.00	N,N,N,Bn,S@0,0	100.00	N,N,N,B1,S@8.00,0.00	NA	N,N,N,Bn,S@0,0	100.00	N,N,N,B1,S@4.00,0.00	100.00	N,N,N,Bn,S@0,0	100.00	N,N,N,Bn,S@3.00,0.00	100.00	N,N,N,Bn,S@0,0	100.00	N,N,N,Bn,S@2.00,0.00
BAIAP3	HsaEX0007604	chr16:1392528-1392635	108	chr16:1392284,1392528-1392635,1392720	S	100.00	N,N,N,Bn,S@0,0	100.00	N,N,N,B1,S@4.00,0.00	100.00	N,N,N,Bn,S@0,0	100.00	N,N,N,OK,S@6.00,0.00	NA	N,N,N,Bn,S@0,0	42.86	N,N,N,Bn,S@2.14,2.86	100.00	N,N,N,Bn,S@0,0	100.00	N,N,N,OK,S@2.00,0.00
BAIAP3	HsaEX0007605	chr16:1394602-1394699	98	chr16:1394526,1394602-1394699,1394799	S	0.00	N,N,N,Bn,S@0.00,2.00	71.43	N,N,N,Bn,S@4.29,1.71	NA	N,N,N,Bn,S@0,0	100.00	N,N,N,B2,S@8.00,0.00	NA	N,N,N,Bn,S@0,0	100.00	N,N,N,Bn,S@4.00,0.00	NA	N,N,N,Bn,S@0,0	100.00	N,N,N,OK,S@12.00,0.00
BAIAP3	HsaEX0007606	chr16:1396935-1396956	22	chr16:1396685,1396848+1396935-1396956,1397299	S	NA	N,N,N,Bn,S@0,0	76.81	N,N,N,OK,S@9.99,3.01	NA	N,N,N,Bn,S@0,0	100.00	N,N,N,OK,S@8.00,0.00	NA	N,N,N,Bn,S@0,0	45.45	N,N,N,Bn,S@3.64,4.36	NA	N,N,N,Bn,S@0,0	64.44	N,N,N,B1,S@4.51,2.49
C16orf42	HsaEX0009622	chr16:1399890-1399953	64	chr16:1400059,1399890-1399953,1399609	S	83.72	OK,OK,OK,OK,S@66.14,12.86	91.40	SOK,SOK,SOK,OK,S@2727.38,256.62	83.33	LOW,LOW,LOW,OK,S@27.50,5.50	89.93	SOK,SOK,SOK,OK,S@2137.64,239.36	71.43	OK,OK,OK,OK,S@51.43,20.57	84.72	SOK,SOK,SOK,OK,S@2100.21,378.79	69.01	OK,OK,OK,OK,S@41.41,18.59	87.46	SOK,SOK,SOK,OK,S@1922.37,275.63
PIGQ	HsaEX0047456	chr16:624608-624763	156	chr16:624438,624608-624763,625839	S	95.35	N,N,N,B2,S@40.05,1.95	98.99	N,N,N,B2,S@586.02,5.98	84.00	N,N,N,B2,S@19.32,3.68	96.57	N,N,N,B2,S@443.26,15.74	100.00	N,N,N,Bl,S@16.00,0.00	97.52	N,N,N,B2,S@465.17,11.83	89.47	N,N,N,Bl,S@16.10,1.90	97.12	N,N,N,B2,S@399.16,11.84
PIGQ	HsaEX0047457	chr16:628785-628938	154	chr16:628462+628505,628785-628938,629069	S	94.44	LOW,LOW,LOW,OK,S@33.05,1.95	96.61	SOK,SOK,SOK,OK,S@897.51,31.49	100.00	VLOW,VLOW,VLOW,B1,S@22.00,0.00	98.06	SOK,SOK,SOK,OK,S@901.17,17.83	100.00	VLOW,VLOW,VLOW,OK,S@25.00,0.00	97.90	SOK,SOK,SOK,OK,S@829.21,17.79	100.00	N,N,N,OK,S@14.00,0.00	99.52	SOK,SOK,SOK,OK,S@828.01,3.99
PIGQ	HsaEX0047458	chr16:630183-630263	81	chr16:629180,630183-630263,630858	S	80.65	VLOW,VLOW,VLOW,B1,S@22.58,5.42	87.12	SOK,SOK,SOK,OK,S@797.15,117.85	92.86	LOW,LOW,LOW,OK,S@25.07,1.93	87.62	SOK,SOK,SOK,OK,S@836.77,118.23	90.48	VLOW,VLOW,VLOW,OK,S@18.10,1.90	83.16	SOK,SOK,SOK,OK,S@714.34,144.66	78.95	N,N,N,OK,S@13.42,3.58	86.57	SOK,SOK,SOK,OK,S@757.49,117.51
CRAMP1L	HsaEX0017125	chr16:1709887-1710064	178	chr16:1706993,1709887-1710064,1712491	S	94.67	OK,OK,OK,OK,S@69.11,3.89	96.61	SOK,SOK,SOK,OK,S@392.24,13.76	95.83	OK,OK,OK,OK,S@45.04,1.96	95.88	SOK,SOK,SOK,B1,S@228.19,9.81	89.15	SOK,SOK,SOK,OK,S@108.76,13.24	95.38	SOK,SOK,SOK,OK,S@282.32,13.68	97.30	OK,OK,OK,OK,S@71.03,1.97	92.97	SOK,SOK,SOK,OK,S@280.77,21.23
CRAMP1L	HsaEX0017126	chr16:1712762-1712836	75	chr16:1712672,1712762-1712836,1715058	S	87.88	OK,OK,OK,OK,S@54.49,7.51	93.10	SOK,SOK,SOK,OK,S@495.29,36.71	80.95	N,N,N,B1,S@15.38,3.62	71.88	SOK,SOK,SOK,B1,S@118.60,46.40	58.49	VLOW,VLOW,VLOW,B1,S@24.57,17.43	72.13	SOK,SOK,SOK,B1,S@151.47,58.53	78.57	N,N,N,B2,S@19.64,5.36	75.85	SOK,SOK,SOK,OK,S@176.73,56.27
CRAMP1L	HsaEX0017127	chr16:1716074-1716178	105	chr16:1715139,1716074-1716178,1716423	S	24.75	OK,OK,OK,OK,S@15.59,47.41	21.82	SOK,SOK,SOK,OK,S@99.28,355.72	11.11	N,N,N,OK,S@1.11,8.89	17.26	SOK,SOK,SOK,OK,S@31.07,148.93	7.55	OK,OK,OK,OK,S@4.30,52.70	13.09	SOK,SOK,SOK,OK,S@29.98,199.02	6.12	OK,OK,OK,OK,S@1.59,24.41	16.39	SOK,SOK,SOK,OK,S@34.91,178.09
CRAMP1L	HsaEX0017128	chr16:1717336-1717401	66	chr16:1716601,1717336-1717401,1717960+1717963	S	46.84	OK,OK,OK,B2,S@27.17,30.83	47.92	SOK,SOK,SOK,OK,S@187.85,204.15	40.00	N,N,N,B1,S@5.60,8.40	39.21	SOK,SOK,SOK,OK,S@61.95,96.05	17.65	OK,OK,OK,OK,S@8.82,41.17	30.65	SOK,SOK,SOK,OK,S@74.48,168.52	15.00	LOW,LOW,LOW,B1,S@3.45,19.55	26.09	SOK,SOK,SOK,OK,S@45.40,128.60
TEAD3	HsaEX0064380	chr6:35443696-35443864	169	chr6:35444058+35444079+35444100,35443696-35443864+35443869,35443483	S	100.00	LOW,LOW,LOW,OK,S@34.00,0.00	98.64	SOK,SOK,SOK,OK,S@431.06,5.94	100.00	N,N,N,B1,S@5.00,0.00	100.00	SOK,SOK,SOK,OK,S@213.00,0.00	100.00	VLOW,VLOW,VLOW,OK,S@17.00,0.00	100.00	SOK,SOK,SOK,OK,S@297.00,0.00	100.00	N,N,N,OK,S@17.00,0.00	100.00	SOK,SOK,SOK,OK,S@257.00,0.00
DNAJC11	HsaEX0020271	chr1:6699962-6700117	156	chr1:6704618,6699962-6700117,6698424	S	98.96	SOK,SOK,SOK,OK,S@192.97,2.03	98.78	SOK,SOK,SOK,OK,S@4077.64,50.36	100.00	OK,SOK,OK,OK,S@99.00,0.00	98.58	SOK,SOK,SOK,OK,S@2937.68,42.32	100.00	SOK,SOK,SOK,B1,S@162.00,0.00	97.25	SOK,SOK,SOK,OK,S@3122.70,88.30	94.92	SOK,SOK,SOK,OK,S@111.06,5.94	97.44	SOK,SOK,SOK,OK,S@3048.90,80.10
DNAJC11	HsaEX0020272	chr1:6738454-6738527	74	chr1:6740968,6738454-6738527,6727870	S	93.59	SOK,SOK,SOK,OK,S@254.56,17.44	96.51	SOK,SOK,SOK,OK,S@3421.28,123.72	88.12	OK,OK,OK,OK,S@83.71,11.29	97.69	SOK,SOK,SOK,OK,S@2591.72,61.28	86.93	SOK,SOK,SOK,OK,S@161.69,24.31	96.26	SOK,SOK,SOK,OK,S@2777.10,107.90	85.92	SOK,SOK,SOK,OK,S@113.41,18.59	94.83	SOK,SOK,SOK,OK,S@2789.90,152.10
MYLIP	HsaEX0040986	chr6:16143935-16144094	160	chr6:16143448,16143930+16143935-16144094,16145128	S	90.16	OK,OK,OK,OK,S@52.29,5.71	81.64	SOK,SOK,SOK,OK,S@306.97,69.03	71.88	OK,OK,OK,OK,S@39.53,15.47	59.73	SOK,SOK,SOK,OK,S@208.46,140.54	70.30	OK,OK,OK,OK,S@60.46,25.54	71.69	SOK,SOK,SOK,OK,S@273.86,108.14	61.90	OK,OK,OK,OK,S@31.57,19.43	63.83	SOK,SOK,SOK,OK,S@289.15,163.85
CDKL5	HsaEX0014401	chrX:18641999-18642121	123	chrX:18638086,18641999-18642121,18643248	S	9.72	LOW,LOW,LOW,B1,S@2.24,20.76	15.47	SOK,SOK,SOK,OK,S@36.66,200.34	9.91	LOW,LOW,LOW,OK,S@2.28,20.72	7.12	SOK,SOK,SOK,OK,S@7.76,101.24	2.82	OK,OK,OK,OK,S@1.07,36.93	4.33	SOK,SOK,SOK,B1,S@8.83,195.17	0.00	LOW,LOW,LOW,Bn,S@0.00,19.00	4.54	SOK,SOK,SOK,OK,S@7.67,161.33
CAMK1G	HsaEX0012203	chr1:209781203-209781278	76	chr1:209779788,209781203-209781278,209782325	S	NA	N,N,N,Bn,S@0,0	NA	N,N,N,Bn,S@0,0	NA	N,N,N,Bn,S@0,0	NA	N,N,N,Bn,S@0,0	NA	N,N,N,Bn,S@0,0	NA	N,N,N,Bn,S@0,0	NA	N,N,N,Bn,S@0,0	NA	N,N,N,Bn,S@0,0
CDK11A	HsaEX0014265	chr1:1654027-1654073	47	chr1:1654147,1654027-1654073,1653150	S	7.05	SOK,SOK,SOK,B1,S@9.09,119.91	8.56	SOK,SOK,SOK,B2,S@292.07,3119.93	3.01	SOK,SOK,SOK,B1,S@4.12,132.88	5.80	SOK,SOK,SOK,B1,S@150.74,2448.26	3.12	SOK,SOK,SOK,B1,S@6.18,191.82	5.70	SOK,SOK,SOK,B1,S@180.12,2979.88	3.31	SOK,SOK,SOK,Bn,S@5.16,150.84	5.05	SOK,SOK,SOK,B1,S@150.34,2826.66
NADK	HsaEX0041555	chr1:1686813-1686915	103	chr1:1687697,1686813-1686915,1686137	S	88.41	SOK,SOK,SOK,OK,S@114.93,15.07	93.50	SOK,SOK,SOK,OK,S@2283.27,158.73	77.14	VLOW,VLOW,VLOW,OK,S@23.91,7.09	97.82	SOK,SOK,SOK,OK,S@1421.32,31.68	73.08	OK,OK,OK,OK,S@32.89,12.11	90.85	SOK,SOK,SOK,OK,S@1363.66,137.34	87.30	OK,OK,OK,OK,S@51.51,7.49	93.50	SOK,SOK,SOK,OK,S@1337.05,92.95
DLEC1	HsaEX0019853	chr3:38134281-38134371	91	chr3:38129879,38134281-38134371,38135096	S	NA	N,N,N,Bn,S@0,0	NA	N,N,N,Bn,S@0,0	NA	N,N,N,Bn,S@0,0	NA	N,N,N,Bn,S@0,0	NA	N,N,N,Bn,S@0,0	NA	N,N,N,Bn,S@0,0	NA	N,N,N,Bn,S@0,0	NA	N,N,N,Bn,S@0,0
DLEC1	HsaEX0019854	chr3:38161939-38162100	162	chr3:38159515,38161939-38162100,38163119	S	NA	N,N,N,Bn,S@0,0	NA	N,N,N,Bn,S@0,0	NA	N,N,N,Bn,S@0,0	NA	N,N,N,Bn,S@0,0	NA	N,N,N,Bn,S@0,0	NA	N,N,N,Bn,S@0,0	NA	N,N,N,Bn,S@0,0	NA	N,N,N,Bn,S@0,0
CYTH3	HsaEX0018360	chr7:6210461-6210609	149	chr7:6210833,6210461-6210609,6210277	S	88.76	OK,OK,OK,OK,S@74.56,9.44	93.14	SOK,SOK,SOK,OK,S@891.35,65.65	100.00	VLOW,VLOW,VLOW,OK,S@24.00,0.00	95.37	SOK,SOK,SOK,OK,S@402.46,19.54	74.47	VLOW,VLOW,VLOW,B1,S@30.53,10.47	87.72	SOK,SOK,SOK,OK,S@415.79,58.21	76.74	LOW,LOW,LOW,OK,S@29.16,8.84	91.67	SOK,SOK,SOK,OK,S@484.93,44.07
SYPL1	HsaEX0063244	chr7:105733010-105733115	106	chr7:105733395,105732994+105733010-105733115,105732385	S	0.83	SOK,SOK,SOK,Bn,S@1.00,120.00	0.65	SOK,SOK,SOK,B1,S@14.60,2231.40	0.53	OK,OK,OK,Bn,S@0.50,93.50	0.63	SOK,SOK,SOK,OK,S@13.12,2069.88	0.38	SOK,SOK,SOK,Bn,S@0.51,132.49	0.42	SOK,SOK,SOK,B1,S@9.44,2238.56	0.47	SOK,SOK,SOK,Bn,S@0.50,106.50	0.44	SOK,SOK,SOK,B1,S@9.62,2176.38
CYB561	HsaEX0018158	chr17:61514707-61514845	139	chr17:61523259+61523606+61523615,61514707-61514845+61514921,61513513	S	100.00	OK,OK,OK,OK,S@40.00,0.00	99.05	SOK,SOK,SOK,OK,S@622.03,5.97	100.00	VLOW,VLOW,VLOW,OK,S@20.00,0.00	93.46	SOK,SOK,SOK,B1,S@386.92,27.08	84.21	LOW,LOW,LOW,OK,S@29.47,5.53	97.04	SOK,SOK,SOK,OK,S@516.25,15.75	92.59	VLOW,VLOW,VLOW,OK,S@24.07,1.93	93.22	SOK,SOK,SOK,OK,S@425.08,30.92
SPAG9	HsaEX0061190	chr17:49073926-49074055	130	chr17:49075805,49073926-49074055,49072894	S	100.00	SOK,SOK,SOK,OK,S@175.00,0.00	99.90	SOK,SOK,SOK,OK,S@1913.09,1.91	94.78	SOK,SOK,SOK,OK,S@106.15,5.85	99.01	SOK,SOK,SOK,OK,S@1595.05,15.95	97.50	SOK,SOK,SOK,OK,S@154.05,3.95	97.69	SOK,SOK,SOK,OK,S@1672.45,39.55	100.00	SOK,SOK,SOK,OK,S@132.00,0.00	98.75	SOK,SOK,SOK,OK,S@1731.09,21.91
SPAG9	HsaEX0061191	chr17:49091593-49091714	122	chr17:49097520,49091593-49091714,49084687	S	85.87	SOK,SOK,SOK,OK,S@122.79,20.21	95.82	SOK,SOK,SOK,OK,S@1589.65,69.35	75.97	OK,OK,OK,OK,S@71.41,22.59	91.13	SOK,SOK,SOK,OK,S@1201.09,116.91	64.39	SOK,SOK,SOK,OK,S@94.01,51.99	87.63	SOK,SOK,SOK,OK,S@1362.65,192.35	65.95	SOK,SOK,SOK,OK,S@69.91,36.09	86.75	SOK,SOK,SOK,OK,S@1339.42,204.58
SPAG9	HsaEX0061192	chr17:49109042-49109083	42	chr17:49118862,49109042-49109083,49098726	S	11.29	OK,OK,OK,OK,S@7.79,61.21	10.24	SOK,SOK,SOK,OK,S@86.02,753.98	6.67	OK,OK,OK,OK,S@2.13,29.87	10.19	SOK,SOK,SOK,OK,S@87.63,772.37	4.29	OK,OK,OK,OK,S@3.65,81.35	8.39	SOK,SOK,SOK,OK,S@68.80,751.20	4.67	OK,OK,OK,OK,S@2.62,53.38	7.59	SOK,SOK,SOK,OK,S@59.20,720.80
CELSR3	HsaEX0014561	chr3:48688325-48688508	184	chr3:48688792,48688325-48688508,48688014	S	94.29	OK,OK,OK,OK,S@64.12,3.88	92.93	SOK,SOK,SOK,OK,S@583.60,44.40	63.64	VLOW,VLOW,VLOW,OK,S@17.18,9.82	95.18	SOK,SOK,SOK,OK,S@462.57,23.43	96.61	OK,OK,OK,OK,S@56.03,1.97	93.43	SOK,SOK,SOK,OK,S@495.18,34.82	88.57	LOW,LOW,LOW,OK,S@29.23,3.77	92.67	SOK,SOK,SOK,OK,S@438.33,34.67
AASS	HsaEX0000194	chr7:121755128-121755276	149	chr7:121756687,121755128-121755276,121753774+121753831	S	87.10	LOW,LOW,LOW,OK,S@25.26,3.74	99.14	SOK,SOK,SOK,OK,S@229.01,1.99	63.64	N,N,N,B1,S@5.73,3.27	95.60	SOK,SOK,SOK,OK,S@170.17,7.83	55.56	N,N,N,B1,S@7.78,6.22	90.65	SOK,SOK,SOK,OK,S@184.93,19.07	37.50	N,N,N,OK,S@4.12,6.88	94.29	SOK,SOK,SOK,OK,S@192.35,11.65
PLEKHG6	HsaEX0048372	chr12:6426469-6426579	111	chr12:6425570,6426469-6426579,6426713	S	NA	N,N,N,Bn,S@0,0	100.00	N,N,N,OK,S@3.00,0.00	NA	N,N,N,Bn,S@0,0	100.00	N,N,N,OK,S@2.00,0.00	NA	N,N,N,Bn,S@0,0	100.00	N,N,N,OK,S@5.00,0.00	NA	N,N,N,Bn,S@0,0	100.00	N,N,N,OK,S@2.00,0.00
PLEKHG6	HsaEX0048373	chr12:6435594-6435739	146	chr12:6428274,6435594-6435739,6436420	S	NA	N,N,N,Bn,S@0,0	100.00	N,N,N,Bn,S@2.00,0.00	NA	N,N,N,Bn,S@0,0	NA	N,N,N,Bn,S@0,0	NA	N,N,N,Bn,S@0,0	100.00	N,N,N,Bn,S@3.00,0.00	NA	N,N,N,Bn,S@0,0	NA	N,N,N,Bn,S@0,0
MPND	HsaEX0039939	chr19:4352894-4353026	133	chr19:4345978,4352894-4353026,4354042	S	90.00	VLOW,VLOW,VLOW,OK,S@17.10,1.90	98.74	SOK,SOK,SOK,B1,S@311.03,3.97	100.00	N,N,N,B1,S@16.00,0.00	100.00	SOK,SOK,SOK,B1,S@403.00,0.00	100.00	N,N,N,OK,S@15.00,0.00	96.19	SOK,SOK,SOK,OK,S@396.30,15.70	88.24	N,N,N,OK,S@14.12,1.88	97.80	SOK,SOK,SOK,OK,S@351.10,7.90
MGST1	HsaEX0039143	chr12:16520259-16520399	141	chr12:16510633,16520259-16520399,16536441	S	48.15	N,N,N,OK,S@9.63,10.37	76.33	SOK,SOK,SOK,B1,S@113.73,35.27	100.00	N,N,N,OK,S@3.00,0.00	76.61	SOK,SOK,SOK,OK,S@115.68,35.32	81.82	N,N,N,B1,S@8.18,1.82	87.06	SOK,SOK,SOK,B1,S@138.43,20.57	100.00	N,N,N,OK,S@7.00,0.00	83.89	SOK,SOK,SOK,B1,S@114.93,22.07
ST3GAL1	HsaEX0061942	chr8:134474118-134474237	120	chr8:134475657,134474118-134474237,134472180	S	88.71	SOK,SOK,SOK,OK,S@303.39,38.61	87.51	SOK,SOK,SOK,OK,S@2189.50,312.50	51.95	OK,OK,OK,OK,S@37.92,35.08	59.09	SOK,SOK,SOK,OK,S@254.09,175.91	74.15	SOK,SOK,SOK,OK,S@197.98,69.02	69.76	SOK,SOK,SOK,OK,S@1046.40,453.60	57.42	SOK,SOK,SOK,OK,S@120.58,89.42	65.00	SOK,SOK,SOK,OK,S@904.80,487.20
PKD1	HsaEX0047816	chr16:2141424-2141598	175	chr16:2141782,2141424-2141598,2141175	S	100.00	LOW,LOW,LOW,OK,S@31.00,0.00	99.40	SOK,SOK,SOK,OK,S@331.00,2.00	100.00	N,N,N,Bn,S@8.00,0.00	100.00	VLOW,VLOW,VLOW,B2,S@66.00,0.00	100.00	N,N,N,B2,S@7.00,0.00	100.00	LOW,LOW,LOW,B2,S@85.00,0.00	100.00	N,N,N,B1,S@9.00,0.00	92.98	VLOW,VLOW,VLOW,B2,S@51.14,3.86
PKD1	HsaEX0047817	chr16:2147320-2147504	185	chr16:2147729,2147320-2147504,2147242	S	90.00	LOW,LOW,LOW,B1,S@34.20,3.80	74.90	SOK,SOK,SOK,OK,S@328.81,110.19	75.00	N,N,N,OK,S@10.50,3.50	75.84	SOK,SOK,SOK,OK,S@237.38,75.62	90.00	VLOW,VLOW,VLOW,B1,S@17.10,1.90	76.81	SOK,SOK,SOK,OK,S@310.31,93.69	88.24	N,N,N,OK,S@14.12,1.88	80.76	SOK,SOK,SOK,OK,S@250.36,59.64
PKD1	HsaEX0047818	chr16:2149645-2149771	127	chr16:2149862,2149645-2149771,2147985+2148026+2148192	S	60.24	SOK,SOK,SOK,OK,S@332.52,219.48	74.87	SOK,SOK,SOK,OK,S@4449.52,1493.48	47.51	SOK,SOK,SOK,OK,S@69.36,76.64	76.84	SOK,SOK,SOK,OK,S@2598.73,783.27	26.96	SOK,SOK,SOK,OK,S@101.91,276.09	61.32	SOK,SOK,SOK,OK,S@2501.24,1577.76	29.27	SOK,SOK,SOK,OK,S@94.54,228.46	64.56	SOK,SOK,SOK,OK,S@2122.09,1164.91
PKD1	HsaEX0047819	chr16:2152815-2152971	157	chr16:2153267,2152815-2152971,2152634	S	99.54	SOK,SOK,SOK,B1,S@435.99,2.01	99.07	SOK,SOK,SOK,B1,S@3817.17,35.83	90.48	SOK,SOK,SOK,B1,S@162.86,17.14	98.22	SOK,SOK,SOK,B1,S@2192.27,39.73	89.20	SOK,SOK,SOK,B2,S@359.48,43.52	96.03	SOK,SOK,SOK,B1,S@2657.15,109.85	85.31	SOK,SOK,SOK,B1,S@193.65,33.35	97.24	SOK,SOK,SOK,B1,S@2363.90,67.10
MED24	HsaEX0038643	chr17:38176781-38176872	92	chr17:38178208,38176781-38176872,38176603+38176606+38176735	S	4.07	OK,OK,OK,OK,S@2.60,61.40	2.84	SOK,SOK,SOK,OK,S@46.83,1602.17	2.22	OK,OK,OK,OK,S@1.02,44.98	1.74	SOK,SOK,SOK,B1,S@24.38,1376.62	5.66	OK,OK,OK,OK,S@3.17,52.83	1.32	SOK,SOK,SOK,OK,S@19.80,1480.20	4.17	OK,OK,OK,OK,S@2.08,47.91	1.84	SOK,SOK,SOK,OK,S@27.47,1465.53
MED24	HsaEX0038644	chr17:38192369-38192407	39	chr17:38209551,38192369-38192407,38192048+38192071	S	100.00	SOK,SOK,SOK,OK,S@112.00,0.00	98.96	SOK,SOK,SOK,OK,S@2076.18,21.82	97.45	OK,OK,OK,OK,S@69.19,1.81	98.51	SOK,SOK,SOK,OK,S@2047.04,30.96	98.27	SOK,SOK,SOK,B1,S@103.18,1.82	98.90	SOK,SOK,SOK,OK,S@2119.43,23.57	97.96	OK,OK,OK,OK,S@87.18,1.82	99.17	SOK,SOK,SOK,OK,S@2188.68,18.32
HEATR5B	HsaEX0029554	chr2:37217791-37217939	149	chr2:37227729,37217791-37217939+37217942,37216002	S	40.62	LOW,LOW,LOW,B1,S@18.28,26.72	46.75	SOK,SOK,SOK,OK,S@158.48,180.52	53.85	N,N,N,OK,S@10.77,9.23	50.74	SOK,SOK,SOK,OK,S@77.63,75.37	25.71	VLOW,VLOW,VLOW,B2,S@5.66,16.34	28.36	SOK,SOK,SOK,OK,S@60.97,154.03	28.57	VLOW,VLOW,VLOW,OK,S@5.14,12.86	39.02	SOK,SOK,SOK,OK,S@88.97,139.03
HEATR5B	HsaEX0029555	chr2:37229449-37229715	267	chr2:37230685,37229449-37229715,37227956	S	95.29	OK,OK,OK,OK,S@79.09,3.91	95.68	SOK,SOK,SOK,OK,S@520.50,23.50	93.55	LOW,LOW,LOW,OK,S@28.07,1.94	93.33	SOK,SOK,SOK,OK,S@297.72,21.28	89.04	OK,OK,OK,OK,S@61.44,7.56	88.86	SOK,SOK,SOK,OK,S@301.24,37.76	82.98	OK,OK,OK,OK,S@35.68,7.32	86.63	SOK,SOK,SOK,OK,S@278.08,42.92
HEATR5B	HsaEX0029556	chr2:37240984-37241163	180	chr2:37246952,37240984-37241163,37235991	S	100.00	OK,OK,OK,OK,S@68.00,0.00	98.73	SOK,SOK,SOK,OK,S@459.09,5.91	100.00	OK,OK,OK,OK,S@47.00,0.00	99.12	SOK,SOK,SOK,OK,S@221.04,1.96	96.77	OK,OK,OK,OK,S@58.06,1.94	97.10	SOK,SOK,SOK,OK,S@325.28,9.72	96.21	OK,OK,OK,OK,S@49.07,1.93	96.28	SOK,SOK,SOK,OK,S@301.36,11.64
HEATR5B	HsaEX0029557	chr2:37247798-37247979	182	chr2:37255066,37247798-37247979,37247020	S	97.33	OK,OK,OK,OK,S@72.02,1.98	98.83	SOK,SOK,SOK,OK,S@506.01,5.99	86.67	OK,OK,OK,OK,S@36.40,5.60	97.23	SOK,SOK,SOK,OK,S@277.11,7.89	97.18	OK,OK,OK,OK,S@68.03,1.97	98.08	SOK,SOK,SOK,OK,S@304.05,5.95	97.01	OK,OK,OK,OK,S@64.03,1.97	99.40	SOK,SOK,SOK,OK,S@328.02,1.98
CSDE1	HsaEX0017426	chr1:115280092-115280184	93	chr1:115280584,115280092-115280184,115279476	S	9.79	SOK,SOK,SOK,OK,S@38.96,359.04	7.77	SOK,SOK,SOK,OK,S@693.32,8229.68	4.57	SOK,SOK,SOK,OK,S@16.22,338.78	5.41	SOK,SOK,SOK,OK,S@464.99,8130.01	3.12	SOK,SOK,SOK,OK,S@14.41,447.59	5.27	SOK,SOK,SOK,OK,S@506.45,9103.55	3.12	SOK,SOK,SOK,OK,S@15.44,479.56	5.26	SOK,SOK,SOK,OK,S@507.48,9140.52
REV3L	HsaEX0053127	chr6:111629217-111629448	232	chr6:111631056,111629217-111629448,111628773	S	7.22	OK,OK,OK,Bn,S@3.75,48.25	9.55	SOK,SOK,SOK,OK,S@39.44,373.56	0.00	OK,OK,OK,Bn,S@0.00,21.00	5.30	SOK,SOK,SOK,OK,S@7.90,141.10	12.24	OK,OK,OK,B1,S@6.73,48.27	14.02	SOK,SOK,SOK,B1,S@42.20,258.80	15.38	OK,OK,OK,OK,S@4.61,25.39	11.11	SOK,SOK,SOK,B1,S@32.22,257.78
REV3L	HsaEX0053128	chr6:111643825-111643881	57	chr6:111650735,111643772+111643825-111643881,111636584	S	92.31	SOK,SOK,SOK,OK,S@92.31,7.69	96.53	SOK,SOK,SOK,OK,S@655.44,23.56	88.46	OK,OK,OK,OK,S@43.35,5.65	77.60	SOK,SOK,SOK,OK,S@264.62,76.38	83.93	SOK,SOK,SOK,OK,S@86.45,16.55	85.10	SOK,SOK,SOK,OK,S@422.95,74.05	86.05	OK,OK,OK,OK,S@68.84,11.16	76.37	SOK,SOK,SOK,OK,S@381.85,118.15
REV3L	HsaEX0053129	chr6:111651389-111651515	127	chr6:111652879,111651389-111651515,111650941	S	4.55	OK,OK,OK,OK,S@2.09,43.91	5.70	SOK,SOK,SOK,OK,S@17.96,297.04	0.00	N,N,N,Bn,S@0.00,8.00	2.88	SOK,SOK,SOK,B1,S@3.08,103.92	12.82	LOW,LOW,LOW,OK,S@2.82,19.18	4.00	SOK,SOK,SOK,B1,S@7.28,174.72	5.88	LOW,LOW,LOW,Bn,S@1.06,16.94	3.76	SOK,SOK,SOK,OK,S@5.19,132.81
REV3L	HsaEX0053130	chr6:111656672-111656813	142	chr6:111665128,111656672-111656813,111654570	S	97.73	OK,OK,OK,OK,S@85.03,1.97	99.71	SOK,SOK,SOK,OK,S@681.02,1.98	96.30	OK,OK,OK,OK,S@51.04,1.96	97.81	SOK,SOK,SOK,OK,S@353.09,7.91	98.39	SOK,SOK,SOK,OK,S@121.02,1.98	99.32	SOK,SOK,SOK,OK,S@579.04,3.96	97.30	OK,OK,OK,OK,S@71.03,1.97	99.64	SOK,SOK,SOK,OK,S@559.98,2.02
REV3L	HsaEX0053131	chr6:111680025-111680217	193	chr6:111685056,111680025-111680217,111678328	S	94.12	OK,OK,OK,OK,S@93.18,5.82	95.22	SOK,SOK,SOK,OK,S@583.70,29.30	92.73	OK,OK,OK,OK,S@49.15,3.85	92.80	SOK,SOK,SOK,OK,S@322.94,25.06	83.74	SOK,SOK,SOK,OK,S@94.63,18.37	92.97	SOK,SOK,SOK,OK,S@408.14,30.86	88.57	OK,OK,OK,OK,S@58.46,7.54	92.34	SOK,SOK,SOK,OK,S@440.46,36.54
REV3L	HsaEX0053132	chr6:111709204-111709288	85	chr6:111710309,111709204-111709288,111709116	S	86.36	OK,OK,OK,OK,S@70.82,11.18	87.64	SOK,SOK,SOK,OK,S@292.72,41.28	66.67	N,N,N,OK,S@10.00,5.00	65.96	SOK,SOK,SOK,OK,S@77.17,39.83	61.29	OK,OK,OK,OK,S@30.64,19.36	68.81	SOK,SOK,SOK,OK,S@126.61,57.39	77.78	OK,OK,OK,OK,S@31.11,8.89	64.56	SOK,SOK,SOK,OK,S@125.89,69.11
ODZ1	HsaEX0044629	chrX:123697599-123697622	24	chrX:123699225,123697599-123697622,123695667	S	NA	N,N,N,Bn,S@0,0	NA	N,N,N,Bn,S@0,0	100.00	N,N,N,Bn,S@2.00,0.00	60.71	N,N,N,Bn,S@3.04,1.96	NA	N,N,N,Bn,S@0,0	100.00	N,N,N,Bn,S@2.00,0.00	NA	N,N,N,Bn,S@0,0	0.00	N,N,N,Bn,S@0,0
FAM76A	HsaEX0024635	chr1:28075579-28075665	87	chr1:28071322,28075579-28075665,28081706	S	42.86	VLOW,VLOW,VLOW,OK,S@15.00,20.00	65.36	SOK,SOK,SOK,OK,S@165.36,87.64	71.43	N,N,N,OK,S@4.29,1.71	63.33	SOK,SOK,SOK,OK,S@93.10,53.90	36.36	N,N,N,B1,S@5.45,9.55	65.91	SOK,SOK,SOK,OK,S@96.23,49.77	73.33	N,N,N,OK,S@9.53,3.47	54.80	SOK,SOK,SOK,OK,S@75.08,61.92
TRAF3IP3	HsaEX0066828	chr1:209935860-209936007	148	chr1:209933669+209933729,209935860-209936007,209936158	S	NA	N,N,N,Bn,S@0,0	NA	N,N,N,Bn,S@0,0	NA	N,N,N,Bn,S@0,0	NA	N,N,N,Bn,S@0,0	NA	N,N,N,Bn,S@0,0	NA	N,N,N,Bn,S@0,0	NA	N,N,N,Bn,S@0,0	NA	N,N,N,Bn,S@0,0
POMT2	HsaEX0049166	chr14:77745880-77745929	50	chr14:77746027+77746166,77745880-77745929+77746026,77745201+77745212	S	21.43	VLOW,VLOW,VLOW,OK,S@3.64,13.36	15.85	SOK,SOK,SOK,B2,S@46.92,249.08	11.11	N,N,N,Bn,S@0.56,4.44	7.90	SOK,SOK,SOK,B2,S@15.64,182.36	42.86	N,N,N,Bn,S@2.14,2.86	10.53	SOK,SOK,SOK,B1,S@24.32,206.68	25.00	N,N,N,Bn,S@1.25,3.75	10.89	SOK,SOK,SOK,B1,S@24.39,199.61
POMT2	HsaEX0049167	chr14:77746364-77746423	60	chr14:77746735,77746364-77746423,77746271	S	100.00	OK,OK,OK,OK,S@61.00,0.00	99.04	SOK,SOK,SOK,OK,S@818.07,7.93	80.00	N,N,N,OK,S@14.40,3.60	91.84	SOK,SOK,SOK,OK,S@517.98,46.02	63.16	VLOW,VLOW,VLOW,OK,S@19.58,11.42	84.46	SOK,SOK,SOK,OK,S@551.52,101.48	92.86	VLOW,VLOW,VLOW,OK,S@25.07,1.93	90.30	SOK,SOK,SOK,OK,S@513.81,55.19
POMT2	HsaEX0049168	chr14:77753576-77753614	39	chr14:77755105,77753576-77753614,77753165	S	4.14	OK,OK,OK,Bn,S@2.53,58.47	2.08	SOK,SOK,SOK,OK,S@16.22,763.78	0.00	OK,OK,OK,Bn,S@0.00,29.00	1.08	SOK,SOK,SOK,OK,S@7.33,671.67	0.00	OK,OK,OK,Bn,S@0.00,71.00	0.72	SOK,SOK,SOK,OK,S@5.22,719.78	0.00	OK,OK,OK,Bn,S@0.00,38.00	0.73	SOK,SOK,SOK,OK,S@5.22,709.78
MLXIPL	HsaEX0039607	chr7:73010172-73010242	71	chr7:73010483,73010172-73010242+73010245+73010299,73010090+73010115	S	100.00	N,N,N,Bn,S@0,0	100.00	VLOW,VLOW,VLOW,OK,S@21.00,0.00	NA	N,N,N,Bn,S@0,0	100.00	VLOW,VLOW,VLOW,B1,S@19.00,0.00	NA	N,N,N,Bn,S@0,0	100.00	N,N,N,B2,S@16.00,0.00	NA	N,N,N,Bn,S@0,0	100.00	VLOW,VLOW,VLOW,OK,S@22.00,0.00
MLXIPL	HsaEX0039608	chr7:73010969-73011116	148	chr7:73011195,73010969-73011116+73011119,73010809	S	NA	N,N,N,Bn,S@0,0	100.00	N,N,N,OK,S@8.00,0.00	NA	N,N,N,Bn,S@0,0	100.00	N,N,N,B1,S@7.00,0.00	NA	N,N,N,Bn,S@0,0	50.00	N,N,N,B1,S@3.00,3.00	NA	N,N,N,Bn,S@0,0	77.78	N,N,N,OK,S@6.22,1.78
MLXIPL	HsaEX0039609	chr7:73011512-73012043	532	chr7:73013851+73013856,73011512-73012043+73012046,73011262	S	100.00	N,N,N,Bn,S@3.00,0.00	100.00	VLOW,VLOW,VLOW,B1,S@20.00,0.00	NA	N,N,N,Bn,S@0,0	100.00	N,N,N,OK,S@14.00,0.00	100.00	N,N,N,Bn,S@0,0	100.00	N,N,N,B1,S@14.00,0.00	100.00	N,N,N,Bn,S@0,0	84.62	N,N,N,B1,S@10.15,1.85
BAZ1B	HsaEX0007712	chr7:72878450-72878526	77	chr7:72879769,72878450-72878526,72877429	S	3.47	SOK,SOK,SOK,OK,S@6.97,194.03	3.31	SOK,SOK,SOK,OK,S@77.26,2256.74	1.07	SOK,SOK,SOK,Bn,S@1.97,182.03	2.69	SOK,SOK,SOK,OK,S@42.31,1530.69	7.31	SOK,SOK,SOK,OK,S@24.85,315.15	6.14	SOK,SOK,SOK,OK,S@125.26,1914.74	8.27	SOK,SOK,SOK,OK,S@18.77,208.23	4.71	SOK,SOK,SOK,OK,S@94.67,1915.33
BAZ1B	HsaEX0007713	chr7:72891198-72892899	1702	chr7:72903524,72891198-72892899,72884813	S	95.00	SOK,SOK,SOK,OK,S@444.60,23.40	98.11	SOK,SOK,SOK,OK,S@4209.90,81.10	63.20	SOK,SOK,SOK,OK,S@257.86,150.14	90.53	SOK,SOK,SOK,OK,S@2549.32,266.68	90.34	SOK,SOK,SOK,OK,S@748.02,79.98	96.93	SOK,SOK,SOK,OK,S@3544.73,112.27	90.15	SOK,SOK,SOK,OK,S@469.68,51.32	96.96	SOK,SOK,SOK,OK,S@3709.69,116.31
RANBP9	HsaEX0052181	chr6:13625885-13625996	112	chr6:13632602+13632625,13625885-13625996,13621088	S	91.43	N,N,N,B2,S@61.26,5.74	89.69	SOK,SOK,SOK,B2,S@940.85,108.15	100.00	N,N,N,B2,S@34.00,0.00	93.42	SOK,SOK,SOK,B2,S@933.27,65.73	100.00	N,N,N,B2,S@70.00,0.00	93.32	SOK,SOK,SOK,B2,S@1026.52,73.48	95.65	N,N,N,B2,S@43.04,1.96	88.44	SOK,SOK,SOK,B2,S@951.61,124.39
RANBP9	HsaEX0052182	chr6:13634663-13634784	122	chr6:13638040,13634663-13634784,13632750+13632753	S	98.48	SOK,SOK,SOK,OK,S@129.01,1.99	99.06	SOK,SOK,SOK,OK,S@2311.07,21.93	65.22	OK,OK,OK,OK,S@49.57,26.43	88.61	SOK,SOK,SOK,OK,S@1731.44,222.56	88.43	SOK,SOK,SOK,OK,S@100.81,13.19	97.25	SOK,SOK,SOK,OK,S@2023.77,57.23	94.81	OK,OK,OK,B1,S@71.11,3.89	95.80	SOK,SOK,SOK,OK,S@1919.83,84.17
ETV7	HsaEX0023322	chr6:36339107-36339337	231	chr6:36341230,36339107-36339337,36336848+36336893	S	NA	N,N,N,Bn,S@0,0	100.00	N,N,N,Bn,S@0,0	NA	N,N,N,Bn,S@0,0	NA	N,N,N,Bn,S@0,0	NA	N,N,N,Bn,S@0,0	100.00	N,N,N,Bn,S@0,0	NA	N,N,N,Bn,S@0,0	NA	N,N,N,Bn,S@0,0
METTL13	HsaEX0038893	chr1:171751128-171751260	133	chr1:171750935,171751128-171751260,171752880	S	76.32	N,N,N,B2,S@51.13,15.87	86.07	SOK,SOK,SOK,B2,S@988.94,160.06	90.70	N,N,N,B2,S@37.19,3.81	88.90	SOK,SOK,SOK,B2,S@786.76,98.23	89.47	N,N,N,B2,S@64.42,7.58	89.52	SOK,SOK,SOK,B2,S@955.18,111.82	88.46	N,N,N,B2,S@43.35,5.65	89.12	SOK,SOK,SOK,B2,S@991.91,121.09
DYRK4	HsaEX0021353	chr12:4716493-4716553	61	chr12:4714252,4716493-4716553,4719321	S	33.33	N,N,N,OK,S@1.33,2.67	46.79	SOK,SOK,SOK,OK,S@107.15,121.85	20.00	N,N,N,Bn,S@0.60,2.40	37.93	SOK,SOK,SOK,OK,S@60.69,99.31	NA	N,N,N,Bn,S@0,0	36.17	SOK,SOK,SOK,OK,S@46.30,81.70	33.33	N,N,N,OK,S@2.00,4.00	33.96	SOK,SOK,SOK,OK,S@48.22,93.78
UQCRC1	HsaEX0069491	chr3:48637915-48638000	86	chr3:48638113,48637915-48638000,48637584	S	96.60	SOK,SOK,SOK,OK,S@223.15,7.85	99.59	SOK,SOK,SOK,OK,S@10134.28,41.72	75.81	SOK,SOK,SOK,OK,S@165.27,52.73	93.38	SOK,SOK,SOK,OK,S@9077.47,643.53	86.01	SOK,SOK,SOK,OK,S@194.38,31.62	95.48	SOK,SOK,SOK,OK,S@9215.73,436.27	80.69	SOK,SOK,SOK,OK,S@188.81,45.19	93.74	SOK,SOK,SOK,OK,S@8875.30,592.70
STARD3NL	HsaEX0062270	chr7:38256626-38256679	54	chr7:38254706,38256626-38256679,38256789	S	75.34	OK,OK,OK,OK,S@48.22,15.78	76.82	SOK,SOK,SOK,OK,S@1119.27,337.73	21.43	OK,OK,OK,B1,S@7.29,26.71	68.65	SOK,SOK,SOK,OK,S@760.64,347.36	18.68	OK,OK,OK,B1,S@10.09,43.91	51.22	SOK,SOK,SOK,OK,S@636.66,606.34	36.36	VLOW,VLOW,VLOW,OK,S@10.91,19.09	51.02	SOK,SOK,SOK,OK,S@678.06,650.94
STARD3NL	HsaEX0062271	chr7:38259166-38259261	96	chr7:38256906,38259166-38259261,38268400	S	94.23	SOK,SOK,SOK,OK,S@95.17,5.83	98.51	SOK,SOK,SOK,OK,S@2105.16,31.84	85.00	LOW,LOW,LOW,OK,S@31.45,5.55	95.67	SOK,SOK,SOK,OK,S@1383.39,62.61	95.83	OK,OK,OK,OK,S@90.08,3.92	94.15	SOK,SOK,SOK,OK,S@1748.37,108.63	100.00	OK,OK,OK,OK,S@61.00,0.00	95.96	SOK,SOK,SOK,OK,S@1767.58,74.42
HHATL	HsaEX0029921	chr3:42735109-42735310	202	chr3:42738334,42735109-42735310+42735449,42734681+42734710	S	NA	N,N,N,Bn,S@0,0	NA	N,N,N,Bn,S@0,0	NA	N,N,N,Bn,S@0,0	NA	N,N,N,Bn,S@0,0	NA	N,N,N,Bn,S@0,0	NA	N,N,N,Bn,S@0,0	NA	N,N,N,Bn,S@0,0	NA	N,N,N,Bn,S@0,0
NCAPD2	HsaEX0041936	chr12:6623939-6624086	148	chr12:6623753,6623939-6624086,6625994	S	91.86	SOK,SOK,SOK,OK,S@194.74,17.26	97.71	SOK,SOK,SOK,OK,S@3708.09,86.91	88.06	SOK,SOK,SOK,OK,S@166.43,22.57	96.83	SOK,SOK,SOK,OK,S@3604.01,117.99	81.57	SOK,SOK,SOK,OK,S@216.98,49.02	95.69	SOK,SOK,SOK,OK,S@3429.53,154.47	84.67	SOK,SOK,SOK,OK,S@204.05,36.95	94.10	SOK,SOK,SOK,OK,S@3620.97,227.03
NCAPD2	HsaEX0041937	chr12:6630152-6630276	125	chr12:6627125,6630152-6630276,6630964	S	96.54	SOK,SOK,SOK,OK,S@219.15,7.85	96.74	SOK,SOK,SOK,OK,S@4146.28,139.72	90.85	SOK,SOK,SOK,OK,S@132.64,13.36	97.51	SOK,SOK,SOK,OK,S@4026.19,102.81	94.75	SOK,SOK,SOK,OK,S@281.41,15.59	98.25	SOK,SOK,SOK,OK,S@4335.77,77.23	96.06	SOK,SOK,SOK,OK,S@191.16,7.84	98.37	SOK,SOK,SOK,OK,S@4318.44,71.56
NCAPD2	HsaEX0041938	chr12:6638941-6639124	184	chr12:6638759,6638941-6639124,6639857	S	98.55	SOK,SOK,SOK,OK,S@185.27,2.73	98.72	SOK,SOK,SOK,OK,S@3380.17,43.83	83.10	SOK,SOK,SOK,OK,S@109.69,22.31	95.96	SOK,SOK,SOK,OK,S@3064.00,129.00	84.13	SOK,SOK,SOK,OK,S@166.58,31.42	96.09	SOK,SOK,SOK,OK,S@3221.90,131.10	86.67	SOK,SOK,SOK,OK,S@137.81,21.19	94.58	SOK,SOK,SOK,OK,S@3227.07,184.93
SEMA3G	HsaEX0057080	chr3:52471543-52471682	140	chr3:52471987,52471543-52471682,52470089	S	100.00	N,N,N,Bn,S@2.00,0.00	100.00	N,N,N,OK,S@8.00,0.00	100.00	N,N,N,Bn,S@0,0	100.00	N,N,N,OK,S@6.00,0.00	100.00	N,N,N,Bn,S@0,0	100.00	N,N,N,Bn,S@4.00,0.00	100.00	N,N,N,Bn,S@0,0	100.00	N,N,N,B1,S@7.00,0.00
SEMA3G	HsaEX0057081	chr3:52474393-52474537	145	chr3:52474770,52474393-52474537,52474114	S	NA	N,N,N,Bn,S@0,0	100.00	N,N,N,OK,S@7.00,0.00	NA	N,N,N,Bn,S@0,0	78.45	N,N,N,OK,S@6.28,1.72	NA	N,N,N,Bn,S@0,0	100.00	N,N,N,Bn,S@2.00,0.00	NA	N,N,N,Bn,S@0,0	100.00	N,N,N,OK,S@2.00,0.00
SEMA3G	HsaEX0057082	chr3:52475835-52475925	91	chr3:52476201,52475835-52475925,52475706	S	NA	N,N,N,Bn,S@0,0	100.00	N,N,N,B1,S@8.00,0.00	NA	N,N,N,Bn,S@0,0	100.00	N,N,N,OK,S@7.00,0.00	NA	N,N,N,Bn,S@0,0	50.00	N,N,N,Bn,S@3.00,3.00	NA	N,N,N,Bn,S@0,0	100.00	N,N,N,B1,S@8.00,0.00
NISCH	HsaEX0043016	chr3:52510463-52510615	153	chr3:52507845,52510463-52510615,52511590	S	98.54	SOK,SOK,SOK,OK,S@134.01,1.99	96.94	SOK,SOK,SOK,OK,S@1809.87,57.13	82.35	LOW,LOW,LOW,OK,S@25.53,5.47	96.14	SOK,SOK,SOK,OK,S@976.78,39.22	72.28	OK,OK,OK,OK,S@62.88,24.12	89.33	SOK,SOK,SOK,OK,S@982.63,117.37	70.91	OK,OK,OK,OK,S@33.33,13.67	87.33	SOK,SOK,SOK,OK,S@981.59,142.41
NISCH	HsaEX0043017	chr3:52514895-52516783	1889	chr3:52514311+52514319,52514895-52516783,52518529	S	61.76	N,N,N,B2,S@15.44,9.56	66.21	SOK,SOK,SOK,B2,S@268.15,136.85	54.37	N,N,N,B2,S@5.44,4.56	32.32	SOK,SOK,SOK,B2,S@44.28,92.72	33.99	N,N,N,Bn,S@1.36,2.64	42.79	SOK,SOK,SOK,B2,S@62.05,82.95	33.99	N,N,N,Bn,S@2.72,5.28	48.89	SOK,SOK,SOK,B2,S@92.40,96.60
STAB1	HsaEX0062111	chr3:52543886-52544072	187	chr3:52543337,52543886-52544072,52544158	S	NA	N,N,N,Bn,S@0,0	NA	N,N,N,Bn,S@0,0	NA	N,N,N,Bn,S@0,0	100.00	N,N,N,Bn,S@0,0	NA	N,N,N,Bn,S@0,0	NA	N,N,N,Bn,S@0,0	NA	N,N,N,Bn,S@0,0	NA	N,N,N,Bn,S@0,0
STAB1	HsaEX0062112	chr3:52546357-52546452	96	chr3:52545761,52546357-52546452,52546612	S	NA	N,N,N,Bn,S@0,0	NA	N,N,N,Bn,S@0,0	NA	N,N,N,Bn,S@0,0	NA	N,N,N,Bn,S@0,0	NA	N,N,N,Bn,S@0,0	NA	N,N,N,Bn,S@0,0	NA	N,N,N,Bn,S@0,0	NA	N,N,N,Bn,S@0,0
STAB1	HsaEX0062113	chr3:52547146-52547257	112	chr3:52546974,52547146-52547257,52547733	S	NA	N,N,N,Bn,S@0,0	NA	N,N,N,Bn,S@0,0	NA	N,N,N,Bn,S@0,0	NA	N,N,N,Bn,S@0,0	NA	N,N,N,Bn,S@0,0	NA	N,N,N,Bn,S@0,0	NA	N,N,N,Bn,S@0,0	NA	N,N,N,Bn,S@0,0
STAB1	HsaEX0062114	chr3:52548717-52548845	129	chr3:52548512,52548717-52548845,52549005	S	NA	N,N,N,Bn,S@0,0	NA	N,N,N,Bn,S@0,0	NA	N,N,N,Bn,S@0,0	NA	N,N,N,Bn,S@0,0	NA	N,N,N,Bn,S@0,0	NA	N,N,N,Bn,S@0,0	NA	N,N,N,Bn,S@0,0	NA	N,N,N,Bn,S@0,0
STAB1	HsaEX0062115	chr3:52550059-52550254	196	chr3:52549522,52550059-52550254,52550372	S	NA	N,N,N,Bn,S@0,0	NA	N,N,N,Bn,S@0,0	NA	N,N,N,Bn,S@0,0	NA	N,N,N,Bn,S@0,0	NA	N,N,N,Bn,S@0,0	100.00	N,N,N,Bn,S@0,0	NA	N,N,N,Bn,S@0,0	NA	N,N,N,Bn,S@0,0
STAB1	HsaEX0062116	chr3:52552328-52552375	48	chr3:52552019,52552246+52552328-52552375,52552552	S	NA	N,N,N,Bn,S@0,0	NA	N,N,N,Bn,S@0,0	NA	N,N,N,Bn,S@0,0	NA	N,N,N,Bn,S@0,0	NA	N,N,N,Bn,S@0,0	100.00	N,N,N,Bn,S@2.00,0.00	NA	N,N,N,Bn,S@0,0	NA	N,N,N,Bn,S@0,0
STAB1	HsaEX0062117	chr3:52555377-52555526	150	chr3:52555021,52555377-52555526,52555612	S	NA	N,N,N,Bn,S@0,0	100.00	N,N,N,Bn,S@0,0	NA	N,N,N,Bn,S@0,0	100.00	N,N,N,Bn,S@2.00,0.00	NA	N,N,N,Bn,S@0,0	NA	N,N,N,Bn,S@0,0	NA	N,N,N,Bn,S@0,0	NA	N,N,N,Bn,S@0,0
FUZ	HsaEX0026626	chr19:50311372-50311416	45	chr19:50311671,50311372-50311416,50310631	S	0.00	N,N,N,Bn,S@0.00,5.00	8.20	SOK,SOK,SOK,OK,S@18.94,212.06	0.00	N,N,N,Bn,S@0,0	8.52	SOK,SOK,SOK,OK,S@22.24,238.76	0.00	N,N,N,Bn,S@0.00,3.00	3.90	SOK,SOK,SOK,OK,S@10.92,269.08	9.09	N,N,N,Bn,S@0.55,5.45	6.52	SOK,SOK,SOK,OK,S@15.97,229.03
FUZ	HsaEX0026627	chr19:50311974-50312080	107	chr19:50312420,50311974-50312080,50311895	S	100.00	N,N,N,B1,S@9.00,0.00	97.38	SOK,SOK,SOK,OK,S@306.75,8.25	100.00	N,N,N,B1,S@3.00,0.00	95.37	SOK,SOK,SOK,OK,S@334.75,16.25	100.00	N,N,N,B1,S@5.00,0.00	98.31	SOK,SOK,SOK,OK,S@360.80,6.20	100.00	N,N,N,OK,S@8.00,0.00	96.72	SOK,SOK,SOK,OK,S@301.77,10.23
SLC6A13	HsaEX0059909	chr12:331698-331798	101	chr12:332298,331698-331798,330712	S	NA	N,N,N,Bn,S@0,0	NA	N,N,N,Bn,S@0,0	NA	N,N,N,Bn,S@0,0	NA	N,N,N,Bn,S@0,0	NA	N,N,N,Bn,S@0,0	NA	N,N,N,Bn,S@0,0	NA	N,N,N,Bn,S@0,0	NA	N,N,N,Bn,S@0,0
ZNF200	HsaEX0073167	chr16:3283506-3283836	331	chr16:3284636+3284987+3285112,3283506-3283836,3282921	S	97.56	OK,OK,OK,OK,S@79.02,1.98	98.57	SOK,SOK,SOK,OK,S@684.08,9.92	100.00	VLOW,VLOW,VLOW,B1,S@25.00,0.00	98.43	SOK,SOK,SOK,B1,S@372.07,5.93	96.08	SOK,SOK,SOK,B1,S@96.08,3.92	97.25	SOK,SOK,SOK,B1,S@627.26,17.74	96.30	OK,OK,OK,OK,S@51.04,1.96	94.51	SOK,SOK,SOK,B1,S@535.87,31.13
CD4	HsaEX0013851	chr12:6923925-6924158	234	chr12:6923444+6923466+6923479+6923629,6923925-6924158,6924897+6925222+6925300	S	NA	N,N,N,Bn,S@0,0	100.00	N,N,N,OK,S@3.00,0.00	NA	N,N,N,Bn,S@0,0	100.00	N,N,N,Bn,S@3.00,0.00	NA	N,N,N,Bn,S@0,0	100.00	N,N,N,Bn,S@2.00,0.00	NA	N,N,N,Bn,S@0,0	100.00	N,N,N,Bn,S@3.00,0.00
HFE	HsaEX0029855	chr6:26094414-26094446	33	chr6:26093460,26094414-26094446,26094632	S	72.90	N,N,N,Bn,S@3.65,1.35	85.98	LOW,LOW,LOW,B2,S@156.48,25.52	72.94	N,N,N,B1,S@3.65,1.35	93.85	N,VLOW,N,B2,S@133.27,8.73	100.00	N,N,N,Bn,S@3.00,0.00	96.11	N,VLOW,N,B2,S@145.13,5.87	100.00	N,N,N,Bn,S@4.00,0.00	91.91	N,VLOW,N,B2,S@131.43,11.57
SCMH1	HsaEX0056513	chr1:41499655-41499720	66	chr1:41503034,41499655-41499720+41499774+41499791,41494398+41494417	S	44.44	VLOW,VLOW,VLOW,OK,S@11.55,14.45	57.47	SOK,SOK,SOK,OK,S@293.67,217.33	77.78	N,N,N,OK,S@6.22,1.78	46.12	SOK,SOK,SOK,OK,S@147.58,172.42	25.93	VLOW,VLOW,VLOW,OK,S@4.41,12.59	53.06	SOK,SOK,SOK,OK,S@198.98,176.02	33.33	N,N,N,B1,S@5.33,10.67	55.18	SOK,SOK,SOK,OK,S@177.68,144.32
FMO1	HsaEX0026058	chr1:171252283-171252355	73	chr1:171251204+171251472,171252283-171252355,171254341	S	NA	N,N,N,Bn,S@0,0	NA	N,N,N,Bn,S@0,0	NA	N,N,N,Bn,S@0,0	NA	N,N,N,Bn,S@0,0	NA	N,N,N,Bn,S@0,0	NA	N,N,N,Bn,S@0,0	NA	N,N,N,Bn,S@0,0	NA	N,N,N,Bn,S@0,0
TCEB3	HsaEX0064133	chr1:24082764-24082875	112	chr1:24082513,24082764-24082875,24083443	S	100.00	SOK,SOK,SOK,OK,S@200.00,0.00	100.00	SOK,SOK,SOK,OK,S@3070.00,0.00	100.00	SOK,SOK,SOK,OK,S@131.00,0.00	97.76	SOK,SOK,SOK,OK,S@1813.45,41.55	97.60	SOK,SOK,SOK,OK,S@241.07,5.93	98.57	SOK,SOK,SOK,OK,S@2607.18,37.82	97.66	SOK,SOK,SOK,OK,S@165.05,3.95	99.08	SOK,SOK,SOK,OK,S@2360.09,21.91
LYPLA2	HsaEX0037070	chr1:24121042-24121090	49	chr1:24120815,24120917+24121042-24121090,24121172+24121175	S	NA	N,N,N,Bn,S@0,0	41.44	N,N,N,OK,S@4.14,5.86	100.00	N,N,N,Bn,S@0,0	58.59	N,N,N,Bn,S@2.34,1.66	NA	N,N,N,Bn,S@0,0	62.95	N,N,N,Bn,S@5.67,3.33	NA	N,N,N,Bn,S@0,0	23.92	N,N,N,Bn,S@1.20,3.80
CLCN6	HsaEX0015559	chr1:11886213-11886271	59	chr1:11884610,11886213-11886271+11886281,11887146+11887172	S	87.43	OK,OK,OK,OK,S@40.22,5.78	90.98	SOK,SOK,SOK,OK,S@375.75,37.25	37.76	N,N,N,B1,S@3.40,5.60	67.68	SOK,SOK,SOK,OK,S@118.44,56.56	84.99	LOW,LOW,LOW,OK,S@32.30,5.70	75.05	SOK,SOK,SOK,OK,S@199.63,66.37	53.23	N,N,N,OK,S@10.65,9.35	81.71	SOK,SOK,SOK,OK,S@191.20,42.80
CLCN6	HsaEX0015560	chr1:11888515-11888681	167	chr1:11888276,11888515-11888681,11889253	S	26.15	OK,OK,OK,B1,S@10.72,30.28	27.62	SOK,SOK,SOK,OK,S@111.03,290.97	15.79	N,N,N,OK,S@1.74,9.26	14.18	SOK,SOK,SOK,OK,S@21.70,131.30	10.00	OK,OK,OK,OK,S@4.40,39.60	18.97	SOK,SOK,SOK,OK,S@52.36,223.64	9.09	OK,OK,OK,B1,S@2.18,21.82	20.10	SOK,SOK,SOK,OK,S@47.44,188.56
CLCN6	HsaEX0015561	chr1:11900200-11900428	229	chr1:11898717,11900200-11900428,11901086	S	100.00	N,N,N,B2,S@41.00,0.00	94.13	VLOW,VLOW,VLOW,B2,S@311.57,19.43	100.00	N,N,N,Bl,S@15.00,0.00	98.68	N,N,N,B2,S@148.02,1.98	100.00	N,N,N,B2,S@49.00,0.00	93.87	N,N,N,B2,S@237.49,15.51	76.47	N,N,N,Bn,S@11.47,3.53	88.29	VLOW,VLOW,VLOW,B2,S@184.53,24.47
MRC2	HsaEX0040058	chr17:60743455-60743628	174	chr17:60742269+60742310,60743334+60743455-60743628+60743684,60743816+60743860	S	96.00	OK,OK,OK,OK,S@94.08,3.92	98.66	SOK,SOK,SOK,OK,S@2924.28,39.72	97.37	OK,OK,OK,OK,S@73.03,1.97	98.08	SOK,SOK,SOK,OK,S@3333.74,65.26	88.10	OK,OK,OK,OK,S@69.60,9.40	97.18	SOK,SOK,SOK,OK,S@3263.30,94.70	94.59	OK,OK,OK,OK,S@68.10,3.90	97.16	SOK,SOK,SOK,OK,S@3102.32,90.68
MRC2	HsaEX0040059	chr17:60749359-60749513	155	chr17:60749198,60749359-60749513,60751424	S	81.82	SOK,SOK,SOK,OK,S@90.00,20.00	96.55	SOK,SOK,SOK,OK,S@3136.91,112.09	80.95	OK,OK,OK,OK,S@61.52,14.48	98.27	SOK,SOK,SOK,OK,S@3259.62,57.38	77.97	SOK,SOK,SOK,OK,S@81.87,23.13	98.25	SOK,SOK,SOK,OK,S@3453.49,61.51	87.18	OK,OK,OK,OK,S@63.64,9.36	98.12	SOK,SOK,SOK,OK,S@3204.60,61.40
MRC2	HsaEX0040060	chr17:60755865-60756007	143	chr17:60754847,60755865-60756007,60757161	S	96.30	OK,OK,OK,OK,S@51.04,1.96	98.48	SOK,SOK,SOK,OK,S@2059.22,31.78	81.40	LOW,LOW,LOW,OK,S@31.75,7.25	98.94	SOK,SOK,SOK,OK,S@2231.10,23.90	96.08	OK,OK,OK,OK,S@48.04,1.96	98.07	SOK,SOK,SOK,OK,S@2114.39,41.61	100.00	OK,OK,OK,OK,S@51.00,0.00	99.35	SOK,SOK,SOK,OK,S@2128.08,13.92
MRC2	HsaEX0040061	chr17:60766972-60767121	150	chr17:60766321,60766732+60766883+60766972-60767121,60767255	S	93.33	OK,OK,OK,OK,S@54.13,3.87	94.66	SOK,SOK,SOK,OK,S@1792.86,101.14	100.00	OK,OK,OK,OK,S@45.00,0.00	94.43	SOK,SOK,SOK,OK,S@1646.86,97.14	90.91	OK,OK,OK,OK,S@57.27,5.73	95.79	SOK,SOK,SOK,OK,S@1737.63,76.37	91.18	OK,OK,OK,OK,S@59.27,5.73	94.34	SOK,SOK,SOK,OK,S@1456.61,87.39
TSPAN9	HsaEX0067687	chr12:3390900-3390983	84	chr12:3390495,3390900-3390983,3392211	S	100.00	OK,OK,OK,OK,S@51.00,0.00	96.64	SOK,SOK,SOK,OK,S@836.90,29.10	91.00	OK,OK,OK,OK,S@38.22,3.78	95.29	SOK,SOK,SOK,OK,S@741.36,36.64	97.29	OK,OK,OK,B1,S@70.05,1.95	94.91	SOK,SOK,SOK,OK,S@932.97,50.03	91.56	LOW,LOW,LOW,B1,S@41.20,3.80	96.61	SOK,SOK,SOK,OK,S@885.91,31.09
APBA3	HsaEX0005049	chr19:3753763-3753924	162	chr19:3754017,3753763-3753924,3752988	S	60.00	N,N,N,B1,S@4.80,3.20	87.41	SOK,SOK,SOK,OK,S@234.26,33.74	100.00	N,N,N,OK,S@6.00,0.00	91.45	SOK,SOK,SOK,OK,S@102.42,9.58	100.00	N,N,N,OK,S@8.00,0.00	91.89	SOK,SOK,SOK,OK,S@130.48,11.52	100.00	N,N,N,Bn,S@7.00,0.00	87.93	SOK,SOK,SOK,OK,S@95.84,13.16
MKS1	HsaEX0039407	chr17:56288341-56288383	43	chr17:56289739,56288341-56288383,56288085	S	73.33	N,N,N,B1,S@9.53,3.47	90.93	SOK,SOK,SOK,OK,S@363.72,36.28	100.00	N,N,N,OK,S@4.00,0.00	92.73	SOK,SOK,SOK,OK,S@196.59,15.41	17.65	N,N,N,OK,S@1.76,8.23	76.23	SOK,SOK,SOK,OK,S@163.89,51.11	75.00	N,N,N,OK,S@5.25,1.75	75.31	SOK,SOK,SOK,OK,S@160.41,52.59
ABHD5	HsaEX0000630	chr3:43743404-43743500	97	chr3:43740853,43743404-43743500,43743707	S	7.01	OK,OK,OK,OK,S@5.89,78.11	3.58	SOK,SOK,SOK,OK,S@47.08,1267.92	0.88	OK,OK,OK,Bn,S@0.50,56.50	1.97	SOK,SOK,SOK,OK,S@21.41,1065.59	0.81	OK,OK,OK,Bn,S@0.50,61.50	1.33	SOK,SOK,SOK,OK,S@16.17,1199.83	0.00	OK,OK,OK,Bn,S@0.00,30.00	2.06	SOK,SOK,SOK,OK,S@27.07,1286.93
AKAP8L	HsaEX0003401	chr19:15509441-15509514	74	chr19:15510113,15509441-15509514+15509577,15508666	S	21.01	OK,OK,OK,B1,S@15.13,56.87	10.01	SOK,SOK,SOK,B1,S@118.22,1062.78	5.71	OK,OK,OK,OK,S@2.11,34.89	2.99	SOK,SOK,SOK,B1,S@20.60,668.40	6.31	OK,OK,OK,B1,S@3.72,55.28	3.69	SOK,SOK,SOK,B1,S@32.66,852.34	0.00	OK,OK,OK,Bn,S@0.00,21.00	3.37	SOK,SOK,SOK,B1,S@27.90,800.10
MBTD1	HsaEX0038151	chr17:49336504-49336567	64	chr17:49337196+49337481,49336504-49336567,49302544+49302570	S	40.59	OK,OK,OK,OK,S@28.82,42.18	39.16	SOK,SOK,SOK,OK,S@84.19,130.81	22.73	LOW,LOW,LOW,OK,S@6.14,20.86	38.89	SOK,SOK,SOK,B1,S@38.89,61.11	10.59	OK,OK,OK,OK,S@4.98,42.02	23.22	SOK,SOK,SOK,B1,S@30.19,99.81	17.81	OK,OK,OK,B2,S@7.66,35.34	25.79	SOK,SOK,SOK,OK,S@35.85,103.15
UTP18	HsaEX0070092	chr17:49350723-49350811	89	chr17:49346265,49350723-49350811,49353227	S	92.70	SOK,SOK,SOK,OK,S@116.80,9.20	97.34	SOK,SOK,SOK,OK,S@2395.54,65.46	74.51	LOW,OK,LOW,OK,S@37.26,12.74	95.16	SOK,SOK,SOK,OK,S@1410.27,71.73	88.52	SOK,SOK,SOK,OK,S@121.27,15.73	95.44	SOK,SOK,SOK,OK,S@1643.48,78.52	87.57	OK,SOK,OK,OK,S@81.44,11.56	96.13	SOK,SOK,SOK,OK,S@1784.17,71.83
UTP18	HsaEX0070093	chr17:49354491-49354665	175	chr17:49353352,49354491-49354665,49357366	S	98.35	SOK,SOK,SOK,OK,S@128.84,2.16	98.88	SOK,SOK,SOK,OK,S@2498.70,28.30	69.23	OK,OK,OK,OK,S@53.31,23.69	96.00	SOK,SOK,SOK,OK,S@1591.68,66.32	78.63	SOK,SOK,SOK,OK,S@128.17,34.83	94.15	SOK,SOK,SOK,OK,S@1841.57,114.43	68.47	OK,OK,OK,OK,S@62.99,29.01	92.50	SOK,SOK,SOK,OK,S@1915.68,155.32
RNF216	HsaEX0054067	chr7:5760664-5760803	140	chr7:5764955,5760664-5760803,5756397	S	94.12	SOK,SOK,SOK,OK,S@124.24,7.76	96.13	SOK,SOK,SOK,OK,S@876.71,35.29	82.61	OK,OK,OK,OK,S@34.70,7.30	95.85	SOK,SOK,SOK,OK,S@452.41,19.59	86.81	OK,OK,OK,OK,S@73.79,11.21	95.71	SOK,SOK,SOK,OK,S@610.63,27.37	88.57	OK,OK,OK,OK,S@58.46,7.54	94.90	SOK,SOK,SOK,OK,S@543.78,29.22
TTC19	HsaEX0067810	chr17:15927803-15927896	94	chr17:15909882,15927803-15927896,15928331	S	21.42	LOW,LOW,LOW,OK,S@6.21,22.79	5.52	SOK,SOK,SOK,OK,S@50.62,866.38	4.00	VLOW,VLOW,VLOW,Bn,S@0.52,12.48	1.60	SOK,SOK,SOK,OK,S@10.43,641.57	20.36	LOW,LOW,LOW,OK,S@4.89,19.11	2.71	SOK,SOK,SOK,OK,S@19.38,695.62	6.85	VLOW,VLOW,VLOW,OK,S@1.10,14.90	2.92	SOK,SOK,SOK,OK,S@22.02,731.98
SYT7	HsaEX0063283	chr11:61292161-61292285	125	chr11:61295387,61292161-61292285,61292004	S	NA	N,N,N,Bn,S@0,0	3.45	VLOW,VLOW,VLOW,Bn,S@0.52,14.48	0.00	N,N,N,Bn,S@0.00,2.00	0.00	OK,OK,OK,Bn,S@0.00,22.00	NA	N,N,N,Bn,S@0,0	0.00	OK,OK,OK,Bn,S@0.00,24.00	NA	N,N,N,Bn,S@0,0	3.03	LOW,LOW,LOW,Bn,S@0.52,16.48
LARS2	HsaEX0035406	chr3:45433075-45433140	66	chr3:45430172,45433075-45433140,45435925	S	92.50	OK,OK,OK,OK,S@71.23,5.77	87.50	SOK,SOK,SOK,OK,S@669.38,95.62	94.44	LOW,LOW,LOW,OK,S@33.05,1.95	90.35	SOK,SOK,SOK,OK,S@588.18,62.82	97.87	OK,OK,OK,OK,S@91.02,1.98	86.23	SOK,SOK,SOK,OK,S@594.99,95.01	78.57	OK,OK,OK,OK,S@39.28,10.72	89.44	SOK,SOK,SOK,OK,S@593.88,70.12
LARS2	HsaEX0035407	chr3:45488383-45488472	90	chr3:45461221,45488383-45488472,45500235	S	96.23	SOK,SOK,SOK,OK,S@100.08,3.92	97.11	SOK,SOK,SOK,OK,S@926.43,27.57	93.10	LOW,LOW,LOW,OK,S@26.07,1.93	94.07	SOK,SOK,SOK,OK,S@800.54,50.46	89.69	OK,OK,OK,OK,S@82.51,9.49	93.30	SOK,SOK,SOK,OK,S@807.04,57.96	74.03	OK,OK,OK,OK,S@49.60,17.40	91.80	SOK,SOK,SOK,OK,S@901.48,80.52
LARS2	HsaEX0035408	chr3:45515735-45515842	108	chr3:45500378,45515735-45515842,45517960	S	98.25	SOK,SOK,SOK,OK,S@108.08,1.92	97.24	SOK,SOK,SOK,OK,S@1080.34,30.66	100.00	LOW,LOW,LOW,OK,S@32.00,0.00	98.03	SOK,SOK,SOK,OK,S@953.83,19.17	90.46	OK,OK,OK,OK,S@70.56,7.44	97.29	SOK,SOK,SOK,OK,S@962.20,26.80	88.20	OK,OK,OK,OK,S@54.68,7.32	94.59	SOK,SOK,SOK,OK,S@959.14,54.86
LARS2	HsaEX0035409	chr3:45533009-45533292	284	chr3:45530304,45533009-45533292,45537767	S	86.11	SOK,SOK,SOK,OK,S@115.39,18.61	97.17	SOK,SOK,SOK,OK,S@1288.47,37.53	71.43	OK,OK,OK,OK,S@34.29,13.71	94.61	SOK,SOK,SOK,OK,S@1024.63,58.37	71.43	SOK,SOK,SOK,OK,S@81.43,32.57	94.88	SOK,SOK,SOK,OK,S@1047.48,56.52	80.43	OK,OK,OK,OK,S@66.76,16.24	93.62	SOK,SOK,SOK,OK,S@1136.55,77.45
LARS2	HsaEX0035410	chr3:45541934-45542071	138	chr3:45537865,45541934-45542071,45554627	S	100.00	SOK,SOK,SOK,OK,S@109.00,0.00	97.94	SOK,SOK,SOK,OK,S@1224.25,25.75	100.00	OK,OK,OK,OK,S@35.00,0.00	98.90	SOK,SOK,SOK,OK,S@1069.11,11.89	94.39	SOK,SOK,SOK,B1,S@98.17,5.83	98.50	SOK,SOK,SOK,OK,S@1043.12,15.89	96.77	OK,OK,OK,OK,S@59.03,1.97	98.25	SOK,SOK,SOK,OK,S@1112.19,19.81
LARS2	HsaEX0035411	chr3:45583321-45583448	128	chr3:45565600,45583321-45583448,45588843	S	81.82	LOW,LOW,LOW,OK,S@32.73,7.27	93.80	SOK,SOK,SOK,OK,S@820.75,54.25	100.00	VLOW,VLOW,VLOW,OK,S@17.00,0.00	86.31	SOK,SOK,SOK,OK,S@517.00,82.00	70.00	N,N,N,OK,S@11.90,5.10	90.21	SOK,SOK,SOK,OK,S@525.92,57.08	92.00	VLOW,VLOW,VLOW,B1,S@22.08,1.92	89.01	SOK,SOK,SOK,OK,S@550.97,68.03
PIK3C2A	HsaEX0047508	chr11:17122825-17122981	157	chr11:17124209,17122825-17122981,17121516	S	89.06	OK,OK,OK,OK,S@80.15,9.85	93.33	SOK,SOK,SOK,OK,S@792.37,56.63	83.82	OK,OK,OK,OK,S@59.51,11.49	91.46	SOK,SOK,SOK,OK,S@771.01,71.99	83.88	OK,OK,OK,OK,S@79.69,15.31	91.27	SOK,SOK,SOK,OK,S@793.14,75.86	81.71	OK,OK,OK,OK,S@50.66,11.34	91.78	SOK,SOK,SOK,OK,S@804.91,72.09
PIK3C2A	HsaEX0047509	chr11:17140767-17140860	94	chr11:17141333,17140767-17140860,17140286	S	94.74	OK,OK,OK,OK,S@70.11,3.89	95.22	SOK,SOK,SOK,OK,S@777.00,39.00	70.00	OK,OK,OK,OK,S@35.70,15.30	88.70	SOK,SOK,SOK,OK,S@651.95,83.05	87.65	OK,OK,OK,OK,S@66.61,9.39	84.18	SOK,SOK,SOK,OK,S@627.14,117.86	80.95	OK,OK,OK,OK,S@46.14,10.86	85.45	SOK,SOK,SOK,OK,S@686.16,116.84
PIK3C2A	HsaEX0047510	chr11:17150847-17150935	89	chr11:17153463,17150847-17150935+17151014,17144360	S	100.00	OK,OK,OK,OK,S@49.00,0.00	99.32	SOK,SOK,SOK,OK,S@581.02,3.98	85.00	LOW,LOW,LOW,B1,S@31.45,5.55	97.85	SOK,SOK,SOK,OK,S@631.13,13.87	100.00	LOW,LOW,LOW,OK,S@35.00,0.00	96.76	SOK,SOK,SOK,OK,S@528.31,17.69	100.00	LOW,LOW,LOW,OK,S@36.00,0.00	97.76	SOK,SOK,SOK,OK,S@603.18,13.82
PIK3C2A	HsaEX0047511	chr11:17169064-17169175	112	chr11:17170214,17169064-17169175,17167489	S	91.92	OK,OK,OK,OK,S@87.32,7.68	97.24	SOK,SOK,SOK,OK,S@763.33,21.67	90.70	OK,OK,OK,OK,S@37.19,3.81	95.84	SOK,SOK,SOK,OK,S@676.63,29.37	82.76	OK,OK,OK,OK,S@43.86,9.14	97.77	SOK,SOK,SOK,OK,S@607.15,13.85	88.57	LOW,LOW,LOW,OK,S@29.23,3.77	97.60	SOK,SOK,SOK,OK,S@643.18,15.82
ANLN	HsaEX0004612	chr7:36438828-36439002	175	chr7:36436028,36438688+36438828-36439002,36445790	S	100.00	SOK,SOK,SOK,OK,S@316.00,0.00	100.00	SOK,SOK,SOK,OK,S@3938.00,0.00	100.00	SOK,SOK,SOK,OK,S@313.00,0.00	99.81	SOK,SOK,SOK,OK,S@4200.00,8.00	99.50	SOK,SOK,SOK,OK,S@398.00,2.00	99.83	SOK,SOK,SOK,OK,S@3496.05,5.95	100.00	SOK,SOK,SOK,OK,S@281.00,0.00	99.75	SOK,SOK,SOK,OK,S@3985.01,9.99
ANLN	HsaEX0004613	chr7:36447343-36447565	223	chr7:36446175+36446179,36447343-36447565,36450123	S	70.50	SOK,SOK,SOK,B1,S@167.08,69.92	87.67	SOK,SOK,SOK,B1,S@2615.20,367.80	73.15	SOK,SOK,SOK,B1,S@94.36,34.64	94.56	SOK,SOK,SOK,B1,S@2568.25,147.75	62.81	SOK,SOK,SOK,OK,S@123.74,73.26	90.96	SOK,SOK,SOK,B1,S@2133.92,212.08	75.72	SOK,SOK,SOK,B1,S@115.09,36.91	91.29	SOK,SOK,SOK,B1,S@2365.32,225.68
ANLN	HsaEX0004614	chr7:36450668-36450775	108	chr7:36450313,36450668-36450775,36455367	S	99.15	SOK,SOK,SOK,OK,S@480.88,4.12	99.46	SOK,SOK,SOK,OK,S@5258.45,28.55	43.92	SOK,SOK,SOK,OK,S@130.88,167.12	85.93	SOK,SOK,SOK,OK,S@4062.77,665.23	57.22	SOK,SOK,SOK,OK,S@193.40,144.60	85.82	SOK,SOK,SOK,OK,S@3537.50,584.50	61.33	SOK,SOK,SOK,OK,S@175.40,110.60	83.80	SOK,SOK,SOK,OK,S@3801.17,734.83
ANLN	HsaEX0004615	chr7:36456689-36456799	111	chr7:36455493,36456689-36456799,36458853	S	79.13	SOK,SOK,SOK,OK,S@291.99,77.01	77.12	SOK,SOK,SOK,OK,S@3660.12,1085.88	59.40	SOK,SOK,SOK,OK,S@188.89,129.11	76.03	SOK,SOK,SOK,OK,S@3198.58,1008.42	79.65	SOK,SOK,SOK,OK,S@330.55,84.45	78.90	SOK,SOK,SOK,OK,S@3190.72,853.28	71.51	SOK,SOK,SOK,OK,S@223.83,89.17	79.18	SOK,SOK,SOK,OK,S@3563.89,937.11
ANLN	HsaEX0004616	chr7:36464154-36464202	49	chr7:36463552,36464154-36464202,36464295	S	76.27	SOK,SOK,SOK,OK,S@158.64,49.36	91.90	SOK,SOK,SOK,OK,S@2830.52,249.48	42.31	SOK,SOK,SOK,OK,S@46.96,64.04	79.96	SOK,SOK,SOK,OK,S@2549.12,638.88	29.41	SOK,SOK,SOK,OK,S@51.76,124.24	72.79	SOK,SOK,SOK,OK,S@2001.73,748.27	36.97	SOK,SOK,SOK,OK,S@41.78,71.22	72.56	SOK,SOK,SOK,OK,S@2313.94,875.06
ANLN	HsaEX0004617	chr7:36467916-36467969	54	chr7:36466637,36467916-36467969,36478813	S	14.16	SOK,SOK,SOK,OK,S@14.44,87.56	9.22	SOK,SOK,SOK,B1,S@139.96,1378.04	1.45	OK,OK,OK,Bn,S@0.48,32.52	4.25	SOK,SOK,SOK,B1,S@56.02,1261.99	0.66	OK,OK,OK,Bn,S@0.50,75.50	2.68	SOK,SOK,SOK,B1,S@34.95,1269.05	1.78	OK,OK,OK,Bn,S@0.96,53.04	3.09	SOK,SOK,SOK,OK,S@44.28,1388.72
WIZ	HsaEX0071545	chr19:15553487-15553559	73	chr19:15558914,15553487-15553559,15547940	S	NA	N,N,N,Bn,S@0,0	64.71	N,N,N,OK,S@9.06,4.94	NA	N,N,N,Bn,S@0,0	23.08	N,N,N,Bn,S@1.85,6.15	0.00	N,N,N,Bn,S@0.00,2.00	42.86	N,N,N,OK,S@2.14,2.86	NA	N,N,N,Bn,S@0,0	63.64	N,N,N,Bn,S@5.73,3.27
CEP68	HsaEX0014824	chr2:65305002-65305098	97	chr2:65301538,65305002-65305098,65309670	S	100.00	N,N,N,B1,S@4.00,0.00	100.00	LOW,LOW,LOW,OK,S@39.00,0.00	100.00	N,N,N,OK,S@3.00,0.00	100.00	OK,OK,OK,OK,S@36.00,0.00	100.00	N,N,N,OK,S@6.00,0.00	86.21	VLOW,VLOW,VLOW,OK,S@23.28,3.72	100.00	N,N,N,Bn,S@2.00,0.00	100.00	LOW,LOW,LOW,OK,S@28.00,0.00
MAP4K3	HsaEX0037657	chr2:39507413-39507497	85	chr2:39509654,39507413-39507497,39505627	S	100.00	OK,OK,OK,OK,S@62.00,0.00	98.75	SOK,SOK,SOK,OK,S@500.66,6.34	91.56	VLOW,VLOW,VLOW,OK,S@21.97,2.03	100.00	SOK,SOK,SOK,OK,S@227.00,0.00	100.00	OK,OK,OK,OK,S@54.00,0.00	98.51	SOK,SOK,SOK,OK,S@277.80,4.20	100.00	LOW,LOW,LOW,OK,S@31.00,0.00	96.30	SOK,SOK,SOK,OK,S@270.60,10.40
TYROBP	HsaEX0068532	chr19:36398120-36398163	44	chr19:36398348,36398120-36398163+36398166,36395536	S	NA	N,N,N,Bn,S@0,0	NA	N,N,N,Bn,S@0,0	NA	N,N,N,Bn,S@0,0	NA	N,N,N,Bn,S@0,0	NA	N,N,N,Bn,S@0,0	NA	N,N,N,Bn,S@0,0	NA	N,N,N,Bn,S@0,0	NA	N,N,N,Bn,S@0,0
TYROBP	HsaEX0068533	chr19:36398632-36398664	33	chr19:36399070+36399077,36398632-36398664,36398482	S	NA	N,N,N,Bn,S@0,0	NA	N,N,N,Bn,S@0,0	NA	N,N,N,Bn,S@0,0	NA	N,N,N,Bn,S@0,0	NA	N,N,N,Bn,S@0,0	NA	N,N,N,Bn,S@0,0	NA	N,N,N,Bn,S@0,0	NA	N,N,N,Bn,S@0,0
TMEM159	HsaEX0065532	chr16:21178161-21178232	72	chr16:21172461+21172599,21178161-21178232,21181758	S	0.00	VLOW,VLOW,VLOW,Bn,S@0.00,12.00	3.22	SOK,SOK,SOK,OK,S@8.15,244.85	0.00	N,N,N,Bn,S@0.00,5.00	5.77	SOK,SOK,SOK,OK,S@8.89,145.11	4.76	VLOW,VLOW,VLOW,Bn,S@0.52,10.48	4.55	SOK,SOK,SOK,OK,S@8.74,183.26	0.00	N,N,N,Bn,S@0,0	4.40	SOK,SOK,SOK,B1,S@8.71,189.29
BRCA1	HsaEX0008372	chr17:41219625-41219712	88	chr17:41222945,41219625-41219712,41215968	S	92.45	OK,OK,OK,OK,S@47.15,3.85	96.95	SOK,SOK,SOK,OK,S@814.38,25.62	88.24	VLOW,VLOW,VLOW,B1,S@28.24,3.76	97.25	SOK,SOK,SOK,OK,S@767.30,21.70	76.74	LOW,LOW,LOW,OK,S@29.16,8.84	95.26	SOK,SOK,SOK,OK,S@745.89,37.11	93.33	VLOW,VLOW,VLOW,OK,S@27.07,1.93	97.51	SOK,SOK,SOK,OK,S@772.28,19.72
SEMA3B	HsaEX0057050	chr3:50307864-50307924	61	chr3:50307715+50307807,50307864-50307924,50308321	S	76.19	N,N,N,B2,S@28.19,8.81	90.66	SOK,SOK,SOK,B2,S@1277.40,131.60	78.95	N,N,N,B2,S@26.84,7.16	86.91	SOK,SOK,SOK,B2,S@1265.41,190.59	78.38	N,N,N,B2,S@25.87,7.13	84.15	SOK,SOK,SOK,B2,S@1359.02,255.98	88.24	N,N,N,B2,S@28.24,3.76	86.46	SOK,SOK,SOK,B2,S@1250.21,195.79
SEMA3B	HsaEX0057051	chr3:50311190-50311259	70	chr3:50311077,50311175+50311190-50311259,50311344+50311347	S	100.00	LOW,LOW,LOW,OK,S@30.00,0.00	97.24	SOK,SOK,SOK,OK,S@1167.85,33.15	100.00	VLOW,VLOW,VLOW,OK,S@24.00,0.00	99.35	SOK,SOK,SOK,OK,S@603.05,3.95	100.00	N,N,N,OK,S@14.00,0.00	97.59	SOK,SOK,SOK,OK,S@555.29,13.71	100.00	VLOW,VLOW,VLOW,B1,S@19.00,0.00	98.18	SOK,SOK,SOK,OK,S@528.21,9.79
PRICKLE3	HsaEX0050049	chrX:49033252-49033551	300	chrX:49034342,49033252-49033551,49032614	S	100.00	VLOW,VLOW,VLOW,OK,S@26.00,0.00	100.00	SOK,SOK,SOK,OK,S@246.00,0.00	100.00	N,N,N,B1,S@4.00,0.00	100.00	OK,OK,OK,OK,S@78.00,0.00	90.91	N,N,N,B2,S@19.09,1.91	100.00	SOK,SOK,SOK,OK,S@152.00,0.00	100.00	N,N,N,B1,S@7.00,0.00	100.00	SOK,SOK,SOK,OK,S@110.00,0.00
EXTL3	HsaEX0023571	chr8:28600639-28600731	93	chr8:28595180,28600603+28600639-28600731,28608174	S	100.00	OK,OK,OK,OK,S@43.00,0.00	100.00	SOK,SOK,SOK,OK,S@492.00,0.00	71.79	N,N,N,OK,S@8.61,3.39	97.87	SOK,SOK,SOK,OK,S@269.14,5.86	100.00	OK,OK,OK,OK,S@46.00,0.00	97.79	SOK,SOK,SOK,OK,S@345.20,7.80	93.85	LOW,LOW,LOW,OK,S@29.09,1.91	98.30	SOK,SOK,SOK,OK,S@338.15,5.85
NR1H4	HsaEX0043676	chr12:100884594-100884760	167	chr12:100867837,100884594-100884760,100886281	S	NA	N,N,N,Bn,S@0,0	NA	N,N,N,Bn,S@0,0	NA	N,N,N,Bn,S@0,0	NA	N,N,N,Bn,S@0,0	NA	N,N,N,Bn,S@0,0	NA	N,N,N,Bn,S@0,0	NA	N,N,N,Bn,S@0,0	NA	N,N,N,Bn,S@0,0
ELOVL5	HsaEX0022229	chr6:53138018-53138142	125	chr6:53139888,53138018-53138142,53135441+53135519+53135525	S	99.11	SOK,SOK,SOK,B1,S@222.01,1.99	99.08	SOK,SOK,SOK,OK,S@4271.34,39.66	100.00	SOK,SOK,SOK,OK,S@159.00,0.00	98.99	SOK,SOK,SOK,OK,S@3696.29,37.71	100.00	SOK,SOK,SOK,B1,S@219.00,0.00	99.26	SOK,SOK,SOK,OK,S@3997.20,29.80	100.00	SOK,SOK,SOK,B1,S@137.00,0.00	99.44	SOK,SOK,SOK,OK,S@4250.07,23.93
ALOX5	HsaEX0003790	chr10:45939564-45939734	171	chr10:45939276,45939564-45939734,45940956	S	NA	N,N,N,Bn,S@0,0	NA	N,N,N,Bn,S@0,0	NA	N,N,N,Bn,S@0,0	NA	N,N,N,Bn,S@0,0	NA	N,N,N,Bn,S@0,0	NA	N,N,N,Bn,S@0,0	NA	N,N,N,Bn,S@0,0	NA	N,N,N,Bn,S@0,0
KDM5D	HsaEX0033348	chrY:21877238-21877385	148	chrY:21877470+21877501,21877238-21877385,21872358	S	NA	N,N,N,Bn,S@0,0	NA	N,N,N,Bn,S@0,0	NA	N,N,N,Bn,S@0,0	NA	N,N,N,Bn,S@0,0	NA	N,N,N,Bn,S@0,0	NA	N,N,N,Bn,S@0,0	NA	N,N,N,Bn,S@0,0	NA	N,N,N,Bn,S@0,0
CALCOCO1	HsaEX0012157	chr12:54106559-54106630	72	chr12:54106884,54106559-54106630,54105905	S	11.11	N,N,N,Bn,S@1.11,8.89	3.71	SOK,SOK,SOK,OK,S@18.66,484.34	0.00	N,N,N,Bn,S@0.00,6.00	2.65	SOK,SOK,SOK,OK,S@11.29,414.71	0.00	N,N,N,Bn,S@0.00,7.00	2.97	SOK,SOK,SOK,B1,S@14.94,488.06	0.00	N,N,N,Bn,S@0.00,7.00	3.30	SOK,SOK,SOK,OK,S@13.43,393.57
MAP4K5	HsaEX0037689	chr14:50892625-50892695	71	chr14:50895380,50892625-50892695,50889894	S	95.14	SOK,SOK,SOK,OK,S@113.22,5.78	96.29	SOK,SOK,SOK,OK,S@1407.76,54.24	100.00	OK,OK,OK,OK,S@48.00,0.00	96.99	SOK,SOK,SOK,OK,S@999.00,31.00	95.13	OK,OK,OK,OK,S@75.15,3.85	96.05	SOK,SOK,SOK,OK,S@1126.67,46.33	96.41	OK,OK,OK,OK,S@52.06,1.94	96.20	SOK,SOK,SOK,OK,S@1076.48,42.52
MAP4K5	HsaEX0037690	chr14:50923234-50923312	79	chr14:50929383,50923003+50923234-50923312,50915550+50915568	S	80.52	SOK,SOK,SOK,OK,S@111.92,27.08	96.87	SOK,SOK,SOK,OK,S@1341.65,43.35	60.66	LOW,LOW,LOW,OK,S@29.72,19.28	94.33	SOK,SOK,SOK,OK,S@1163.09,69.91	60.78	SOK,SOK,SOK,OK,S@74.76,48.24	88.53	SOK,SOK,SOK,OK,S@1047.31,135.69	54.39	OK,OK,OK,OK,S@47.86,40.14	87.48	SOK,SOK,SOK,OK,S@1100.50,157.50
MAN2B2	HsaEX0037403	chr4:6588723-6588895	173	chr4:6580225,6588723-6588895,6590772	S	100.00	VLOW,VLOW,VLOW,OK,S@23.00,0.00	100.00	SOK,SOK,SOK,OK,S@541.00,0.00	100.00	VLOW,VLOW,VLOW,OK,S@16.00,0.00	99.64	SOK,SOK,SOK,OK,S@550.01,1.99	100.00	N,N,N,OK,S@12.00,0.00	99.30	SOK,SOK,SOK,OK,S@568.99,4.01	100.00	N,N,N,OK,S@12.00,0.00	100.00	SOK,SOK,SOK,OK,S@475.00,0.00
MAN2B2	HsaEX0037404	chr4:6621654-6621771	118	chr4:6619219,6621654-6621771,6622915	S	100.00	N,N,N,B1,S@4.00,0.00	99.57	SOK,SOK,SOK,OK,S@459.02,1.98	100.00	N,N,N,OK,S@12.00,0.00	99.56	SOK,SOK,SOK,OK,S@450.01,1.99	100.00	N,N,N,B1,S@4.00,0.00	99.08	SOK,SOK,SOK,OK,S@428.03,3.97	100.00	N,N,N,OK,S@6.00,0.00	98.07	SOK,SOK,SOK,OK,S@403.07,7.93
MVP	HsaEX0040834	chr16:29847025-29847119	95	chr16:29845387+29845758,29847025-29847119,29848043	S	100.00	OK,OK,OK,OK,S@84.00,0.00	99.61	SOK,SOK,SOK,OK,S@2035.03,7.97	92.00	OK,OK,OK,OK,S@88.32,7.68	98.54	SOK,SOK,SOK,OK,S@2004.30,29.70	76.24	OK,OK,OK,B1,S@56.42,17.58	97.66	SOK,SOK,SOK,OK,S@2060.63,49.37	84.08	SOK,SOK,SOK,OK,S@87.44,16.56	97.93	SOK,SOK,SOK,OK,S@2054.57,43.43
MVP	HsaEX0040835	chr16:29853236-29853433	198	chr16:29853161,29853236-29853433,29855814	S	100.00	OK,OK,OK,OK,S@59.00,0.00	99.75	SOK,SOK,SOK,OK,S@1600.99,4.01	100.00	OK,OK,OK,OK,S@52.00,0.00	98.93	SOK,SOK,SOK,OK,S@1649.16,17.84	96.43	OK,OK,OK,OK,S@53.04,1.96	98.94	SOK,SOK,SOK,OK,S@1667.14,17.86	100.00	OK,OK,OK,OK,S@69.00,0.00	99.63	SOK,SOK,SOK,OK,S@1606.04,5.96
MVP	HsaEX0040836	chr16:29857479-29857605	127	chr16:29857300,29857479-29857605,29858518	S	100.00	OK,OK,OK,OK,S@69.00,0.00	98.94	SOK,SOK,SOK,OK,S@2040.14,21.86	84.62	OK,OK,OK,OK,S@50.77,9.23	97.12	SOK,SOK,SOK,OK,S@1930.75,57.25	73.53	OK,OK,OK,OK,S@43.38,15.62	94.94	SOK,SOK,SOK,OK,S@1973.80,105.20	87.34	OK,OK,OK,OK,S@64.63,9.37	97.36	SOK,SOK,SOK,OK,S@1819.66,49.34
NUB1	HsaEX0044108	chr7:151046159-151046326	168	chr7:151042534+151042552,151046159-151046326,151048510	S	97.18	OK,OK,OK,OK,S@67.05,1.95	97.61	SOK,SOK,SOK,OK,S@1904.37,46.63	94.66	LOW,LOW,LOW,OK,S@35.02,1.98	97.87	SOK,SOK,SOK,OK,S@1700.98,37.02	87.17	OK,OK,OK,OK,S@50.56,7.44	94.54	SOK,SOK,SOK,OK,S@1768.84,102.16	100.00	LOW,LOW,LOW,OK,S@29.00,0.00	94.39	SOK,SOK,SOK,OK,S@1740.55,103.45
NUB1	HsaEX0044109	chr7:151049179-151049279	101	chr7:151048568,151049179-151049279,151049898	S	4.11	OK,OK,OK,Bn,S@1.56,36.44	1.06	SOK,SOK,SOK,OK,S@12.13,1131.87	1.64	OK,OK,OK,Bn,S@0.51,30.49	0.39	SOK,SOK,SOK,B1,S@4.04,1031.96	0.99	OK,OK,OK,Bn,S@0.50,50.50	0.72	SOK,SOK,SOK,B1,S@8.01,1103.99	0.00	VLOW,VLOW,VLOW,Bn,S@0.00,13.00	0.67	SOK,SOK,SOK,B1,S@7.53,1116.47
PGM3	HsaEX0046841	chr6:83881656-83881774	119	chr6:83884093,83881656-83881774+83881778,83880197	S	97.87	OK,OK,OK,OK,S@91.02,1.98	95.74	SOK,SOK,SOK,OK,S@1497.37,66.63	81.40	VLOW,VLOW,VLOW,B1,S@31.75,7.25	94.13	SOK,SOK,SOK,OK,S@1120.15,69.85	89.69	OK,OK,OK,OK,S@82.51,9.49	91.63	SOK,SOK,SOK,OK,S@1111.47,101.53	84.62	OK,OK,OK,OK,S@50.77,9.23	93.13	SOK,SOK,SOK,OK,S@1256.32,92.68
PGM3	HsaEX0046842	chr6:83898333-83898513	181	chr6:83900528+83900552,83898333-83898513+83898517,83896794	S	100.00	OK,OK,OK,OK,S@78.00,0.00	100.00	SOK,SOK,SOK,OK,S@1446.00,0.00	100.00	VLOW,VLOW,VLOW,OK,S@23.00,0.00	100.00	SOK,SOK,SOK,OK,S@1018.00,0.00	100.00	OK,OK,OK,OK,S@39.00,0.00	100.00	SOK,SOK,SOK,OK,S@1019.00,0.00	100.00	LOW,LOW,LOW,OK,S@35.00,0.00	100.00	SOK,SOK,SOK,OK,S@1075.00,0.00
RWDD2A	HsaEX0056005	chr6:83904914-83904990	77	chr6:83904295+83904371,83904899+83904914-83904990,83905314	S	0.00	N,N,N,Bn,S@0.00,7.00	28.21	SOK,SOK,SOK,B1,S@28.21,71.79	33.33	N,N,N,Bn,S@0.67,1.33	24.71	OK,OK,OK,B2,S@13.10,39.90	14.29	N,N,N,Bn,S@0.57,3.43	31.48	OK,OK,OK,OK,S@22.35,48.65	20.00	N,N,N,Bn,S@0.60,2.40	22.81	OK,OK,OK,B2,S@15.97,54.03
CLK1	HsaEX0015694	chr2:201722441-201722607	167	chr2:201722696,201722441-201722607,201721708	S	94.52	SOK,SOK,SOK,OK,S@201.33,11.67	92.67	SOK,SOK,SOK,OK,S@2556.77,202.23	90.16	OK,OK,OK,OK,S@52.29,5.71	78.35	SOK,SOK,SOK,OK,S@793.69,219.31	89.59	SOK,SOK,SOK,OK,S@228.45,26.55	88.51	SOK,SOK,SOK,OK,S@1655.14,214.86	84.17	SOK,SOK,SOK,OK,S@107.74,20.26	84.23	SOK,SOK,SOK,OK,S@1534.67,287.33
CLK1	HsaEX0015695	chr2:201724848-201724938	91	chr2:201725961+201726064,201724848-201724938,201724469	S	69.48	SOK,SOK,SOK,OK,S@146.60,64.40	60.68	SOK,SOK,SOK,OK,S@1257.29,814.71	50.79	OK,OK,OK,OK,S@48.25,46.75	41.37	SOK,SOK,SOK,OK,S@426.94,605.06	59.85	SOK,SOK,SOK,OK,S@123.89,83.11	46.80	SOK,SOK,SOK,OK,S@659.88,750.12	68.86	SOK,SOK,SOK,OK,S@97.09,43.91	47.06	SOK,SOK,SOK,OK,S@719.08,808.92
CLK1	HsaEX0015696	chr2:201726425-201726585	161	chr2:201728824+201729287,201726425-201726585,201726189	S	98.10	SOK,SOK,SOK,OK,S@307.05,5.95	98.43	SOK,SOK,SOK,OK,S@2617.25,41.75	91.19	SOK,SOK,SOK,OK,S@138.61,13.39	87.87	SOK,SOK,SOK,OK,S@1184.49,163.51	94.08	SOK,SOK,SOK,OK,S@277.54,17.46	90.21	SOK,SOK,SOK,OK,S@1770.82,192.18	87.50	SOK,SOK,SOK,OK,S@183.75,26.25	84.63	SOK,SOK,SOK,OK,S@1687.52,306.48
POLR3B	HsaEX0049098	chr12:106757648-106757680	33	chr12:106751729+106752000,106757648-106757680,106760294	S	100.00	LOW,OK,LOW,OK,S@33.00,0.00	97.96	SOK,SOK,SOK,OK,S@145.96,3.04	89.46	N,VLOW,N,B1,S@12.52,1.48	86.43	OK,SOK,OK,OK,S@74.33,11.67	83.94	OK,OK,OK,OK,S@37.77,7.23	93.81	SOK,SOK,SOK,OK,S@113.51,7.49	90.15	N,VLOW,N,OK,S@13.52,1.48	91.68	SOK,SOK,SOK,OK,S@114.60,10.40
POLR3B	HsaEX0049099	chr12:106770137-106770228	92	chr12:106763461,106770137-106770228,106772045	S	100.00	OK,OK,OK,OK,S@75.00,0.00	98.75	SOK,SOK,SOK,OK,S@315.01,3.99	100.00	LOW,LOW,LOW,OK,S@29.00,0.00	96.59	SOK,SOK,SOK,OK,S@167.10,5.90	96.08	OK,OK,OK,OK,S@48.04,1.96	100.00	SOK,SOK,SOK,OK,S@224.00,0.00	94.87	LOW,LOW,LOW,OK,S@36.05,1.95	100.00	SOK,SOK,SOK,OK,S@205.00,0.00
POLR3B	HsaEX0049100	chr12:106799635-106799754	120	chr12:106786931,106799635-106799754,106804604	S	86.49	OK,OK,OK,OK,S@59.68,9.32	94.75	SOK,SOK,SOK,OK,S@351.52,19.48	78.38	LOW,LOW,LOW,OK,S@25.87,7.13	86.74	SOK,SOK,SOK,OK,S@146.59,22.41	78.95	OK,OK,OK,OK,S@53.69,14.31	82.26	SOK,SOK,SOK,OK,S@185.91,40.09	81.40	LOW,LOW,LOW,OK,S@31.75,7.25	81.17	SOK,SOK,SOK,OK,S@163.96,38.04
POLR3B	HsaEX0049101	chr12:106826096-106826258	163	chr12:106824251,106826096-106826258,106827497	S	95.74	OK,OK,OK,OK,S@44.04,1.96	100.00	SOK,SOK,SOK,OK,S@419.00,0.00	100.00	VLOW,VLOW,VLOW,OK,S@23.00,0.00	100.00	SOK,SOK,SOK,OK,S@238.00,0.00	100.00	OK,OK,OK,B1,S@57.00,0.00	97.53	SOK,SOK,SOK,OK,S@312.10,7.90	91.30	OK,OK,OK,OK,S@40.17,3.83	100.00	SOK,SOK,SOK,OK,S@284.00,0.00
POLR3B	HsaEX0049102	chr12:106897859-106898032	174	chr12:106895214,106897859-106898032,106903198	S	100.00	OK,OK,OK,OK,S@42.00,0.00	100.00	SOK,SOK,SOK,OK,S@492.00,0.00	100.00	VLOW,VLOW,VLOW,OK,S@22.00,0.00	100.00	SOK,SOK,SOK,OK,S@278.00,0.00	100.00	OK,OK,OK,OK,S@63.00,0.00	100.00	SOK,SOK,SOK,OK,S@323.00,0.00	100.00	OK,OK,OK,OK,S@43.00,0.00	100.00	SOK,SOK,SOK,OK,S@302.00,0.00
DDX11	HsaEX0018873	chr12:31242337-31242424	88	chr12:31242085,31242337-31242424,31242820	S	88.73	SOK,SOK,SOK,B1,S@137.53,17.47	93.39	SOK,SOK,SOK,B1,S@1713.71,121.29	76.39	LOW,LOW,LOW,B1,S@35.14,10.86	94.84	SOK,SOK,SOK,B1,S@993.92,54.08	96.39	SOK,SOK,SOK,B1,S@107.96,4.04	93.25	SOK,SOK,SOK,B1,S@1263.54,91.46	86.32	OK,OK,OK,B1,S@60.42,9.58	95.57	SOK,SOK,SOK,B1,S@1128.68,52.32
MAMLD1	HsaEX0037345	chrX:149530397-149530486	90	chrX:149529966,149530397-149530486,149531084	S	20.00	N,N,N,Bn,S@0.60,2.40	100.00	N,N,N,OK,S@2.00,0.00	0.00	N,N,N,Bn,S@0,0	NA	N,N,N,Bn,S@0,0	NA	N,N,N,Bn,S@0,0	100.00	N,N,N,Bn,S@2.00,0.00	33.33	N,N,N,Bn,S@0.67,1.33	100.00	N,N,N,Bn,S@0,0
CD6	HsaEX0013897	chr11:60785764-60785865	102	chr11:60785485,60785761+60785764-60785865,60786726	S	NA	N,N,N,Bn,S@0,0	NA	N,N,N,Bn,S@0,0	NA	N,N,N,Bn,S@0,0	NA	N,N,N,Bn,S@0,0	NA	N,N,N,Bn,S@0,0	NA	N,N,N,Bn,S@0,0	NA	N,N,N,Bn,S@0,0	NA	N,N,N,Bn,S@0,0
TACC3	HsaEX0063384	chr4:1738968-1739055	88	chr4:1737561,1738968-1739055,1739325	S	100.00	SOK,SOK,SOK,OK,S@137.00,0.00	98.40	SOK,SOK,SOK,OK,S@3507.96,57.04	96.57	OK,OK,OK,OK,S@56.98,2.02	98.20	SOK,SOK,SOK,OK,S@2228.16,40.84	87.30	OK,OK,OK,OK,S@79.44,11.56	97.56	SOK,SOK,SOK,OK,S@2519.00,63.00	89.60	OK,OK,OK,OK,S@67.20,7.80	97.67	SOK,SOK,SOK,OK,S@2474.96,59.04
KIAA0776	HsaEX0033792	chr6:96973173-96973270	98	chr6:96972286,96973173-96973270,96974197	S	94.18	OK,OK,OK,OK,S@40.50,2.50	98.95	SOK,SOK,SOK,OK,S@489.80,5.20	100.00	N,VLOW,N,OK,S@16.00,0.00	97.48	SOK,SOK,SOK,OK,S@298.29,7.71	100.00	N,N,N,B2,S@28.00,0.00	98.07	SOK,SOK,SOK,OK,S@270.67,5.33	100.00	N,N,N,B1,S@15.00,0.00	98.06	SOK,SOK,SOK,OK,S@270.65,5.35
POLA2	HsaEX0048866	chr11:65034053-65034177	125	chr11:65029842,65034053-65034177,65034948	S	98.33	SOK,SOK,SOK,OK,S@117.01,1.99	98.80	SOK,SOK,SOK,OK,S@1469.16,17.84	100.00	OK,OK,OK,OK,S@40.00,0.00	100.00	SOK,SOK,SOK,OK,S@1133.00,0.00	97.73	OK,OK,OK,OK,S@85.03,1.97	99.19	SOK,SOK,SOK,OK,S@1224.00,10.00	96.43	OK,OK,OK,OK,S@53.04,1.96	99.82	SOK,SOK,SOK,OK,S@1127.97,2.03
POLA2	HsaEX0048867	chr11:65055187-65055311	125	chr11:65049992,65055187-65055311,65056521	S	92.57	SOK,SOK,SOK,OK,S@124.97,10.03	98.33	SOK,SOK,SOK,OK,S@1957.75,33.25	94.77	OK,OK,OK,OK,S@36.96,2.04	97.37	SOK,SOK,SOK,OK,S@1608.55,43.45	93.62	OK,OK,OK,OK,S@88.94,6.06	97.08	SOK,SOK,SOK,OK,S@1586.29,47.71	92.59	OK,OK,OK,OK,S@50.00,4.00	96.62	SOK,SOK,SOK,OK,S@1653.17,57.83
ZC3H3	HsaEX0072259	chr8:144589916-144590069	154	chr8:144618427,144589916-144590069,144557755	S	89.39	OK,OK,OK,OK,S@47.38,5.62	95.07	SOK,SOK,SOK,OK,S@445.88,23.12	67.00	N,N,N,OK,S@10.05,4.95	88.04	SOK,SOK,SOK,OK,S@150.55,20.45	79.24	OK,OK,OK,B1,S@47.54,12.46	93.48	SOK,SOK,SOK,OK,S@191.63,13.37	88.96	LOW,LOW,LOW,B1,S@45.37,5.63	93.11	SOK,SOK,SOK,OK,S@180.63,13.37
ZC3H3	HsaEX0072260	chr8:144620173-144621490	1318	chr8:144623546,144620173-144621490,144618623	S	100.00	SOK,SOK,SOK,OK,S@124.00,0.00	99.72	SOK,SOK,SOK,OK,S@707.01,1.99	100.00	OK,OK,OK,B1,S@62.00,0.00	100.00	SOK,SOK,SOK,OK,S@322.00,0.00	100.00	SOK,SOK,SOK,OK,S@141.00,0.00	100.00	SOK,SOK,SOK,OK,S@415.00,0.00	100.00	SOK,SOK,SOK,OK,S@100.00,0.00	98.85	SOK,SOK,SOK,OK,S@341.03,3.97
ACPP	HsaEX0002030	chr3:132050491-132050577	87	chr3:132047206,132050491-132050577,132051036	S	NA	N,N,N,Bn,S@0,0	100.00	N,N,N,Bn,S@0,0	NA	N,N,N,Bn,S@0,0	100.00	N,N,N,B1,S@7.00,0.00	NA	N,N,N,Bn,S@0,0	100.00	N,N,N,OK,S@5.00,0.00	NA	N,N,N,Bn,S@0,0	50.00	N,N,N,OK,S@1.50,1.50
ACPP	HsaEX0002031	chr3:132056320-132056398	79	chr3:132051188,132056300+132056320-132056398,132061396	S	100.00	N,N,N,Bn,S@0,0	100.00	N,N,N,Bn,S@3.00,0.00	NA	N,N,N,Bn,S@0,0	100.00	N,N,N,OK,S@4.00,0.00	NA	N,N,N,Bn,S@0,0	100.00	N,N,N,Bn,S@2.00,0.00	NA	N,N,N,Bn,S@0,0	NA	N,N,N,Bn,S@0,0
SLC30A9	HsaEX0059365	chr4:42020406-42020522	117	chr4:42020187,42020406-42020522,42022433	S	5.26	OK,OK,OK,B1,S@3.68,66.32	1.22	SOK,SOK,SOK,B1,S@13.14,1063.86	1.01	OK,OK,OK,Bn,S@0.51,49.49	0.78	SOK,SOK,SOK,B1,S@8.06,1024.94	3.61	OK,OK,OK,Bn,S@1.55,41.45	1.01	SOK,SOK,SOK,B1,S@11.62,1138.38	1.41	OK,OK,OK,Bn,S@0.51,35.49	0.44	SOK,SOK,SOK,B1,S@5.00,1131.00
SLC30A9	HsaEX0059366	chr4:42061981-42062053	73	chr4:42051496,42061981-42062053,42062208	S	4.00	OK,OK,OK,B1,S@2.08,49.92	0.90	SOK,SOK,SOK,OK,S@10.04,1105.96	0.00	OK,OK,OK,Bn,S@0.00,36.00	0.63	SOK,SOK,SOK,B1,S@8.10,1276.90	1.27	OK,OK,OK,Bn,S@0.51,39.49	0.37	SOK,SOK,SOK,OK,S@4.50,1210.50	0.00	OK,OK,OK,Bn,S@0.00,37.00	0.33	SOK,SOK,SOK,OK,S@4.57,1379.43
MTMR11	HsaEX0040566	chr1:149902257-149902439	183	chr1:149902684,149902257-149902439,149901808	S	100.00	N,N,N,OK,S@11.00,0.00	98.07	SOK,SOK,SOK,OK,S@201.04,3.96	71.43	N,N,N,B1,S@4.29,1.71	96.74	SOK,SOK,SOK,OK,S@175.10,5.90	100.00	N,N,N,OK,S@7.00,0.00	92.26	SOK,SOK,SOK,OK,S@137.47,11.53	80.00	N,N,N,Bn,S@7.20,1.80	96.70	SOK,SOK,SOK,OK,S@173.09,5.91
COX15	HsaEX0016899	chr10:101478103-101478257	155	chr10:101480744,101478103-101478257,101476218	S	100.00	OK,OK,OK,OK,S@71.00,0.00	98.37	SOK,SOK,SOK,OK,S@1317.17,21.83	96.83	OK,OK,OK,OK,S@60.03,1.97	97.90	SOK,SOK,SOK,OK,S@1294.24,27.76	100.00	OK,OK,OK,OK,S@73.00,0.00	99.69	SOK,SOK,SOK,OK,S@1276.03,3.97	100.00	OK,OK,OK,OK,S@52.00,0.00	99.04	SOK,SOK,SOK,OK,S@1443.01,13.99
CCDC88C	HsaEX0013511	chr14:91747506-91747652	147	chr14:91747801,91747506-91747652,91745650	S	5.56	LOW,LOW,LOW,Bn,S@1.06,17.94	1.60	SOK,SOK,SOK,OK,S@2.03,124.97	4.76	VLOW,VLOW,VLOW,Bn,S@0.52,10.48	3.65	OK,OK,OK,Bn,S@2.59,68.41	3.70	VLOW,VLOW,VLOW,Bn,S@0.52,13.48	4.24	OK,OK,OK,B1,S@3.65,82.35	10.00	N,N,N,OK,S@1.10,9.90	2.44	OK,OK,OK,Bn,S@1.54,61.46
CCDC88C	HsaEX0013512	chr14:91751739-91752180	442	chr14:91755449+91755463,91751739-91752180,91749861	S	50.00	N,N,N,B1,S@4.50,4.50	25.88	SOK,SOK,SOK,B1,S@27.69,79.31	14.29	N,N,N,Bn,S@0.57,3.43	16.22	OK,OK,OK,OK,S@6.97,36.03	16.67	N,N,N,OK,S@1.17,5.83	17.95	OK,OK,OK,B1,S@8.26,37.74	9.09	N,N,N,Bn,S@0.55,5.45	12.00	OK,OK,OK,OK,S@5.04,36.96
CCDC88C	HsaEX0013513	chr14:91773382-91773570	189	chr14:91774695,91773382-91773570,91772270	S	100.00	VLOW,VLOW,VLOW,OK,S@24.00,0.00	100.00	SOK,SOK,SOK,OK,S@181.00,0.00	100.00	N,N,N,B1,S@13.00,0.00	97.33	LOW,LOW,LOW,B1,S@72.02,1.98	100.00	LOW,LOW,LOW,OK,S@27.00,0.00	98.29	SOK,SOK,SOK,OK,S@114.02,1.98	80.00	N,N,N,OK,S@14.40,3.60	97.92	OK,OK,OK,OK,S@93.02,1.98
CCDC88C	HsaEX0013514	chr14:91776203-91776330	128	chr14:91779424,91776203-91776330,91774836	S	77.78	N,N,N,OK,S@12.44,3.56	85.64	SOK,SOK,SOK,OK,S@155.01,25.99	75.00	N,N,N,OK,S@5.25,1.75	76.00	OK,OK,OK,OK,S@66.88,21.12	60.00	N,N,N,OK,S@12.00,8.00	92.96	SOK,SOK,SOK,OK,S@127.36,9.64	63.64	N,N,N,OK,S@11.46,6.54	86.09	SOK,SOK,SOK,OK,S@92.12,14.88
ZMYND11	HsaEX0072944	chr10:293338-293406	69	chr10:292913,293338-293406,294276	S	97.73	OK,OK,OK,OK,S@85.03,1.97	97.06	SOK,SOK,SOK,OK,S@1367.58,41.42	51.52	LOW,LOW,LOW,OK,S@25.76,24.24	81.41	SOK,SOK,SOK,OK,S@794.56,181.44	54.35	OK,OK,OK,OK,S@38.59,32.41	70.82	SOK,SOK,SOK,OK,S@708.91,292.09	52.00	OK,OK,OK,OK,S@29.64,27.36	68.57	SOK,SOK,SOK,OK,S@739.18,338.82
DPEP1	HsaEX0020775	chr16:89704040-89704115	76	chr16:89703960,89704040-89704115,89704244	S	NA	N,N,N,Bn,S@0,0	100.00	N,N,N,OK,S@2.00,0.00	NA	N,N,N,Bn,S@0,0	100.00	N,N,N,B1,S@4.00,0.00	NA	N,N,N,Bn,S@0,0	NA	N,N,N,Bn,S@0,0	NA	N,N,N,Bn,S@0,0	100.00	N,N,N,OK,S@3.00,0.00
MATR3	HsaEX0038049	chr5:138651386-138651427	42	chr5:138650425,138651386-138651427,138651765	S	94.17	SOK,SOK,SOK,OK,S@316.41,19.59	96.60	SOK,SOK,SOK,OK,S@5749.63,202.37	64.44	SOK,SOK,SOK,OK,S@97.30,53.70	84.64	SOK,SOK,SOK,OK,S@4510.47,818.53	61.26	SOK,SOK,SOK,B1,S@151.92,96.08	81.21	SOK,SOK,SOK,OK,S@4797.07,1109.93	66.72	SOK,SOK,SOK,B1,S@152.12,75.88	80.94	SOK,SOK,SOK,OK,S@4794.08,1128.92
XYLT2	HsaEX0071929	chr17:48432215-48432417	203	chr17:48431944,48432215-48432417,48432862	S	95.83	OK,OK,OK,OK,S@45.04,1.96	95.27	SOK,SOK,SOK,OK,S@471.59,23.41	58.33	N,N,N,B1,S@11.08,7.92	79.10	SOK,SOK,SOK,OK,S@237.30,62.70	51.85	LOW,LOW,LOW,OK,S@21.26,19.74	72.08	SOK,SOK,SOK,OK,S@271.02,104.98	56.52	N,N,N,OK,S@10.17,7.83	75.06	SOK,SOK,SOK,OK,S@252.95,84.05
XYLT2	HsaEX0071930	chr17:48434479-48434613	135	chr17:48434134,48434418+48434479-48434613,48435568	S	75.14	VLOW,VLOW,VLOW,B1,S@22.54,7.46	78.22	SOK,SOK,SOK,OK,S@304.28,84.72	76.56	N,N,N,B1,S@6.12,1.88	95.58	SOK,SOK,SOK,OK,S@179.69,8.31	100.00	N,N,N,OK,S@9.00,0.00	87.58	SOK,SOK,SOK,OK,S@169.03,23.97	86.13	N,N,N,B1,S@12.06,1.94	79.60	SOK,SOK,SOK,OK,S@170.34,43.66
STMN4	HsaEX0062571	chr8:27096743-27096796	54	chr8:27097488,27096743-27096796,27094422	S	NA	N,N,N,Bn,S@0,0	20.00	N,N,N,Bn,S@0.60,2.40	NA	N,N,N,Bn,S@0,0	NA	N,N,N,Bn,S@0,0	NA	N,N,N,Bn,S@0,0	NA	N,N,N,Bn,S@0,0	NA	N,N,N,Bn,S@0,0	NA	N,N,N,Bn,S@0,0
STMN4	HsaEX0062572	chr8:27099194-27099274	81	chr8:27099627+27099914,27099194-27099274,27098776+27098779	S	NA	N,N,N,Bn,S@0,0	100.00	N,N,N,Bn,S@0,0	NA	N,N,N,Bn,S@0,0	NA	N,N,N,Bn,S@0,0	NA	N,N,N,Bn,S@0,0	NA	N,N,N,Bn,S@0,0	NA	N,N,N,Bn,S@0,0	NA	N,N,N,Bn,S@0,0
STMN4	HsaEX0062573	chr8:27101228-27101318	91	chr8:27115868,27101228-27101318,27100009	S	NA	N,N,N,Bn,S@0,0	NA	N,N,N,Bn,S@0,0	NA	N,N,N,Bn,S@0,0	NA	N,N,N,Bn,S@0,0	NA	N,N,N,Bn,S@0,0	NA	N,N,N,Bn,S@0,0	NA	N,N,N,Bn,S@0,0	NA	N,N,N,Bn,S@0,0
NUDCD3	HsaEX0044144	chr7:44525130-44525221	92	chr7:44530008+44530249,44525130-44525221,44524883	S	25.73	OK,OK,OK,B1,S@20.33,58.67	12.54	SOK,SOK,SOK,OK,S@69.22,482.78	4.01	OK,OK,OK,OK,S@1.08,25.92	2.82	SOK,SOK,SOK,OK,S@13.48,464.52	1.98	OK,OK,OK,Bn,S@1.11,54.89	2.60	SOK,SOK,SOK,B1,S@12.04,450.96	9.60	OK,OK,OK,B1,S@3.46,32.54	2.82	SOK,SOK,SOK,B1,S@13.06,449.94
ISL1	HsaEX0032260	chr5:50680375-50680564	190	chr5:50679533,50680375-50680564,50683324	S	100.00	OK,OK,OK,OK,S@58.00,0.00	98.90	SOK,SOK,SOK,OK,S@359.01,3.99	100.00	VLOW,VLOW,VLOW,B1,S@42.00,0.00	100.00	SOK,SOK,SOK,B1,S@293.00,0.00	100.00	OK,OK,OK,OK,S@73.00,0.00	100.00	SOK,SOK,SOK,OK,S@346.00,0.00	100.00	LOW,LOW,LOW,B1,S@55.00,0.00	100.00	SOK,SOK,SOK,B1,S@390.00,0.00
CHDH	HsaEX0015134	chr3:53853559-53853701	143	chr3:53854501,53853559-53853701,53853067+53853358	S	100.00	N,N,N,OK,S@3.00,0.00	77.46	OK,OK,OK,OK,S@48.03,13.97	50.37	N,N,N,OK,S@1.51,1.49	90.57	OK,OK,OK,OK,S@54.34,5.66	20.00	N,N,N,Bn,S@0.60,2.40	79.02	OK,OK,OK,OK,S@66.38,17.62	100.00	N,N,N,OK,S@2.00,0.00	66.67	OK,OK,OK,OK,S@52.67,26.33
IL20RA	HsaEX0031439	chr6:137332411-137332589	179	chr6:137338105,137332411-137332589,137330563+137330629	S	NA	N,N,N,Bn,S@0,0	37.50	N,N,N,OK,S@4.12,6.88	NA	N,N,N,Bn,S@0,0	33.33	N,N,N,Bn,S@0.67,1.33	NA	N,N,N,Bn,S@0,0	68.42	N,N,N,OK,S@10.95,5.05	NA	N,N,N,Bn,S@0,0	60.00	N,N,N,Bn,S@2.40,1.60
GLT8D1	HsaEX0027719	chr3:52730250-52730334	85	chr3:52730558,52730250-52730334,52730056	S	70.00	OK,OK,OK,OK,S@35.70,15.30	88.59	SOK,SOK,SOK,OK,S@1977.33,254.67	34.25	OK,OK,OK,B1,S@16.78,32.22	77.52	SOK,SOK,SOK,OK,S@1824.05,528.95	20.39	OK,OK,OK,OK,S@12.64,49.36	66.21	SOK,SOK,SOK,OK,S@1371.21,699.79	29.03	OK,OK,OK,OK,S@11.61,28.39	71.35	SOK,SOK,SOK,OK,S@1621.79,651.21
ATP2C1	HsaEX0006908	chr3:130720064-130720158	95	chr3:130718503,130720064-130720158+130720188,130734992+130734996	S	95.40	OK,OK,OK,B1,S@81.09,3.91	92.48	SOK,SOK,SOK,B1,S@1988.32,161.68	89.66	SOK,SOK,SOK,B1,S@98.63,11.37	93.75	SOK,SOK,SOK,B1,S@2033.44,135.56	83.10	VLOW,VLOW,VLOW,B2,S@108.03,21.97	90.85	SOK,SOK,SOK,B1,S@2065.93,208.07	94.00	LOW,LOW,LOW,B2,S@91.18,5.82	92.62	SOK,SOK,SOK,B1,S@2151.56,171.44
SRCIN1	HsaEX0061660	chr17:36703995-36704117	123	chr17:36704793,36703995-36704117,36700204	S	NA	N,N,N,Bn,S@0,0	100.00	N,N,N,B1,S@9.00,0.00	100.00	N,N,N,Bn,S@2.00,0.00	100.00	N,N,N,B2,S@10.00,0.00	100.00	N,N,N,Bn,S@2.00,0.00	100.00	N,N,N,B1,S@11.00,0.00	NA	N,N,N,Bn,S@0,0	100.00	N,N,N,Bn,S@10.00,0.00
SRCIN1	HsaEX0061661	chr17:36707391-36707625	235	chr17:36708122,36707391-36707625,36705446	S	100.00	N,N,N,OK,S@4.00,0.00	94.69	VLOW,VLOW,VLOW,B1,S@33.14,1.86	NA	N,N,N,Bn,S@0,0	87.95	LOW,LOW,LOW,B1,S@39.58,5.42	100.00	N,N,N,OK,S@2.00,0.00	94.38	VLOW,VLOW,VLOW,B1,S@31.15,1.85	100.00	N,N,N,Bn,S@0,0	95.84	LOW,LOW,LOW,B1,S@43.13,1.87
IGF1	HsaEX0031128	chr12:102811733-102811781	49	chr12:102813287,102811733-102811781,102796344	S	6.67	N,N,N,Bn,S@0.53,7.47	17.21	SOK,SOK,SOK,B2,S@24.61,118.39	9.09	N,N,N,Bn,S@0.55,5.45	20.00	SOK,SOK,SOK,B2,S@25.80,103.20	5.26	N,N,N,Bn,S@0.53,9.47	16.02	SOK,SOK,SOK,B2,S@21.47,112.53	0.00	N,N,N,Bn,S@0.00,4.00	14.88	SOK,SOK,SOK,B2,S@20.68,118.32
SLC38A5	HsaEX0059559	chrX:48317300-48317420	121	chrX:48317922,48317300-48317420,48317150	S	80.49	LOW,LOW,LOW,B2,S@119.13,28.87	89.82	SOK,SOK,SOK,B2,S@3652.08,413.92	83.67	VLOW,VLOW,VLOW,B2,S@112.95,22.05	85.68	SOK,SOK,SOK,B2,S@3309.82,553.18	72.78	SOK,SOK,SOK,B2,S@106.26,39.74	86.42	SOK,SOK,SOK,B2,S@3605.44,566.56	83.84	N,N,N,B2,S@76.29,14.71	85.50	SOK,SOK,SOK,B2,S@3291.75,558.25
CNTN1	HsaEX0016098	chr12:41303875-41303907	33	chr12:41302295,41303875-41303907,41312441	S	100.00	N,N,N,Bn,S@0,0	100.00	LOW,OK,LOW,OK,S@30.00,0.00	100.00	N,N,N,Bn,S@2.00,0.00	100.00	OK,OK,OK,OK,S@49.00,0.00	100.00	N,N,N,Bn,S@0,0	92.11	LOW,OK,LOW,OK,S@33.16,2.84	100.00	N,N,N,Bn,S@3.00,0.00	100.00	OK,OK,OK,OK,S@40.00,0.00
WWTR1	HsaEX0071696	chr3:149245623-149245756	134	chr3:149260122,149245623-149245756,149243912	S	100.00	SOK,SOK,SOK,OK,S@148.00,0.00	99.27	SOK,SOK,SOK,OK,S@1887.12,13.88	95.45	OK,OK,OK,OK,S@82.09,3.91	96.64	SOK,SOK,SOK,OK,S@1528.84,53.16	97.18	SOK,SOK,SOK,OK,S@136.05,3.95	97.02	SOK,SOK,SOK,OK,S@1668.74,51.26	87.50	SOK,SOK,SOK,OK,S@105.00,15.00	95.71	SOK,SOK,SOK,OK,S@1789.78,80.22
ATP1A2	HsaEX0006849	chr1:160105228-160105392	165	chr1:160105085,160105224+160105228-160105392,160105616+160105629	S	NA	N,N,N,Bn,S@0,0	100.00	N,N,N,OK,S@2.00,0.00	NA	N,N,N,Bn,S@0,0	100.00	N,N,N,Bn,S@0,0	NA	N,N,N,Bn,S@0,0	NA	N,N,N,Bn,S@0,0	NA	N,N,N,Bn,S@0,0	100.00	N,N,N,Bn,S@0,0
TTC27	HsaEX0067882	chr2:32891702-32891835	134	chr2:32889534,32891702-32891835,32897339	S	95.98	OK,OK,OK,OK,S@46.07,1.93	100.00	SOK,SOK,SOK,OK,S@505.00,0.00	100.00	VLOW,VLOW,VLOW,OK,S@26.00,0.00	99.65	SOK,SOK,SOK,OK,S@566.01,1.99	93.65	OK,OK,OK,OK,S@56.19,3.81	99.65	SOK,SOK,SOK,OK,S@562.03,1.97	88.74	LOW,LOW,LOW,OK,S@29.28,3.72	99.65	SOK,SOK,SOK,OK,S@556.05,1.95
TTC27	HsaEX0067883	chr2:32961761-32961883	123	chr2:32958990,32961761-32961883,32983359	S	100.00	VLOW,VLOW,VLOW,B1,S@17.00,0.00	96.34	SOK,SOK,SOK,OK,S@413.30,15.70	100.00	N,N,N,B2,S@9.00,0.00	95.04	SOK,SOK,SOK,OK,S@336.44,17.56	100.00	OK,OK,OK,OK,S@39.00,0.00	93.57	SOK,SOK,SOK,OK,S@309.72,21.28	91.30	VLOW,VLOW,VLOW,OK,S@20.09,1.91	96.31	SOK,SOK,SOK,OK,S@358.27,13.73
PHLDB1	HsaEX0047166	chr11:118515365-118515409	45	chr11:118514892,118515365-118515409,118516074	S	0.00	OK,OK,OK,Bn,S@0.00,48.00	2.69	SOK,SOK,SOK,OK,S@13.88,502.12	3.45	VLOW,VLOW,VLOW,Bn,S@0.52,14.48	4.02	SOK,SOK,SOK,OK,S@8.32,198.68	4.76	OK,OK,OK,OK,S@1.05,20.95	2.90	SOK,SOK,SOK,OK,S@7.71,258.29	2.22	OK,OK,OK,Bn,S@0.51,22.49	1.78	SOK,SOK,SOK,B1,S@4.57,252.43
CYP24A1	HsaEX0018259	chr20:52773927-52774124	198	chr20:52774625,52773927-52774124,52773828	S	82.22	OK,OK,OK,OK,S@67.42,14.58	79.74	SOK,SOK,SOK,OK,S@785.44,199.56	68.63	LOW,LOW,LOW,OK,S@29.51,13.49	62.83	SOK,SOK,SOK,OK,S@289.02,170.98	71.79	OK,OK,OK,OK,S@48.10,18.90	76.76	SOK,SOK,SOK,OK,S@461.33,139.67	79.49	LOW,LOW,LOW,OK,S@27.82,7.18	67.92	SOK,SOK,SOK,OK,S@334.17,157.83
PRDM11	HsaEX0049907	chr11:45241121-45241308	188	chr11:45226329,45241121-45241308,45245768	S	100.00	N,N,N,OK,S@13.00,0.00	97.10	OK,OK,OK,OK,S@66.03,1.97	100.00	N,N,N,Bn,S@0,0	88.24	VLOW,VLOW,VLOW,B1,S@28.24,3.76	100.00	N,N,N,Bn,S@4.00,0.00	100.00	OK,OK,OK,OK,S@42.00,0.00	100.00	N,N,N,OK,S@3.00,0.00	100.00	LOW,LOW,LOW,B1,S@44.00,0.00
ZRANB1	HsaEX0074522	chr10:126660534-126660687	154	chr10:126655350,126660534-126660687,126662214	S	100.00	OK,OK,OK,B1,S@76.00,0.00	99.77	SOK,SOK,SOK,OK,S@859.02,1.98	89.47	LOW,LOW,LOW,OK,S@32.21,3.79	92.95	SOK,SOK,SOK,OK,S@483.34,36.66	97.78	OK,OK,OK,OK,S@87.02,1.98	92.54	SOK,SOK,SOK,OK,S@692.20,55.80	89.66	OK,OK,OK,OK,S@49.31,5.69	91.34	SOK,SOK,SOK,OK,S@726.15,68.85
ZRANB1	HsaEX0074523	chr10:126672028-126672257	230	chr10:126671873,126672028-126672257,126673343+126673347	S	97.46	OK,OK,OK,OK,S@75.04,1.96	98.57	SOK,SOK,SOK,OK,S@810.25,11.75	66.40	LOW,LOW,LOW,OK,S@29.22,14.78	78.18	SOK,SOK,SOK,OK,S@383.86,107.14	92.04	OK,OK,OK,B1,S@65.35,5.65	87.04	SOK,SOK,SOK,OK,S@618.85,92.15	74.86	OK,OK,OK,OK,S@46.41,15.59	81.46	SOK,SOK,SOK,OK,S@588.96,134.04
MRE11A	HsaEX0040071	chr11:94178976-94179056	81	chr11:94180385,94178976-94179056+94179059,94170401	S	81.80	LOW,OK,LOW,OK,S@43.35,9.65	96.03	SOK,SOK,SOK,OK,S@931.49,38.51	91.79	LOW,OK,LOW,OK,S@34.88,3.12	93.84	SOK,SOK,SOK,OK,S@901.80,59.20	97.49	OK,OK,OK,OK,S@65.32,1.68	90.59	SOK,SOK,SOK,OK,S@870.57,90.43	76.61	LOW,OK,LOW,OK,S@36.01,10.99	92.26	SOK,SOK,SOK,OK,S@860.79,72.21
MRE11A	HsaEX0040072	chr11:94203637-94203808	172	chr11:94204740,94203637-94203808,94201059	S	92.62	OK,SOK,OK,OK,S@43.53,3.47	96.57	SOK,SOK,SOK,OK,S@777.39,27.61	100.00	VLOW,LOW,VLOW,B1,S@22.00,0.00	99.17	SOK,SOK,SOK,OK,S@818.15,6.85	100.00	VLOW,OK,VLOW,B1,S@28.00,0.00	99.01	SOK,SOK,SOK,OK,S@773.27,7.73	100.00	LOW,OK,LOW,OK,S@36.00,0.00	98.92	SOK,SOK,SOK,OK,S@785.42,8.58
MRE11A	HsaEX0040073	chr11:94209455-94209569	115	chr11:94211901,94209455-94209569,94204925	S	86.21	OK,OK,OK,OK,S@66.38,10.62	95.20	SOK,SOK,SOK,OK,S@1183.34,59.66	76.99	OK,OK,OK,OK,S@33.88,10.12	95.13	SOK,SOK,SOK,OK,S@1237.64,63.36	57.51	OK,OK,OK,OK,S@36.81,27.19	90.09	SOK,SOK,SOK,OK,S@1207.21,132.79	60.87	LOW,LOW,LOW,OK,S@26.78,17.22	90.19	SOK,SOK,SOK,OK,S@1120.16,121.84
MRE11A	HsaEX0040074	chr11:94212840-94212927	88	chr11:94219090+94219094,94212840-94212927,94212038+94212042	S	80.33	VLOW,VLOW,VLOW,B2,S@44.18,10.82	91.19	SOK,SOK,SOK,B2,S@715.84,69.16	44.96	VLOW,LOW,VLOW,B2,S@17.53,21.47	85.30	SOK,SOK,SOK,B2,S@620.13,106.87	40.22	VLOW,OK,VLOW,B2,S@19.71,29.29	82.72	SOK,SOK,SOK,B2,S@586.48,122.52	58.49	VLOW,VLOW,VLOW,B2,S@24.57,17.43	83.14	SOK,SOK,SOK,B2,S@650.99,132.01
MRE11A	HsaEX0040075	chr11:94225948-94226063	116	chr11:94226850+94226957,94225808+94225948-94226063+94226072,94224131	S	95.49	OK,OK,OK,OK,S@78.30,3.70	98.59	SOK,SOK,SOK,OK,S@1047.03,14.97	97.19	OK,OK,OK,OK,S@64.15,1.85	98.89	SOK,SOK,SOK,OK,S@1171.85,13.15	92.24	OK,OK,OK,OK,S@86.71,7.29	95.95	SOK,SOK,SOK,OK,S@1053.53,44.47	77.47	OK,OK,OK,OK,S@41.06,11.94	98.71	SOK,SOK,SOK,OK,S@1146.02,14.98
SERPINB1	HsaEX0057379	chr6:2841450-2841709	260	chr6:2842046,2841450-2841709,2840828	S	0.00	LOW,LOW,LOW,Bn,S@0.00,19.00	0.62	SOK,SOK,SOK,B1,S@3.54,567.46	0.00	N,N,N,Bn,S@0.00,8.00	0.27	SOK,SOK,SOK,Bn,S@1.51,557.49	6.67	N,N,N,Bn,S@0.53,7.47	0.51	SOK,SOK,SOK,Bn,S@2.03,395.97	0.00	N,N,N,Bn,S@0.00,4.00	0.34	SOK,SOK,SOK,Bn,S@1.52,444.48
SLC7A9	HsaEX0060004	chr19:33334761-33334857	97	chr19:33349346,33334761-33334857,33333223	S	0.00	N,N,N,Bn,S@0,0	NA	N,N,N,Bn,S@0,0	NA	N,N,N,Bn,S@0,0	NA	N,N,N,Bn,S@0,0	NA	N,N,N,Bn,S@0,0	100.00	N,N,N,Bn,S@2.00,0.00	NA	N,N,N,Bn,S@0,0	NA	N,N,N,Bn,S@0,0
SLC7A9	HsaEX0060005	chr19:33355535-33355682	148	chr19:33359354,33355535-33355682,33355244	S	NA	N,N,N,Bn,S@0,0	NA	N,N,N,Bn,S@0,0	NA	N,N,N,Bn,S@0,0	NA	N,N,N,Bn,S@0,0	NA	N,N,N,Bn,S@0,0	NA	N,N,N,Bn,S@0,0	NA	N,N,N,Bn,S@0,0	NA	N,N,N,Bn,S@0,0
SPAST	HsaEX0061205	chr2:32352017-32352091	75	chr2:32341281,32352017-32352091,32353477	S	95.65	OK,OK,OK,OK,S@43.04,1.96	92.95	SOK,SOK,SOK,OK,S@279.78,21.22	84.62	N,N,N,OK,S@10.15,1.85	97.86	SOK,SOK,SOK,OK,S@181.04,3.96	100.00	LOW,LOW,LOW,OK,S@30.00,0.00	99.31	SOK,SOK,SOK,OK,S@285.02,1.98	100.00	LOW,LOW,LOW,OK,S@35.00,0.00	99.20	SOK,SOK,SOK,OK,S@248.00,2.00
SPAST	HsaEX0061206	chr2:32366973-32367015	43	chr2:32362257,32366973-32367015,32368405	S	100.00	LOW,LOW,LOW,OK,S@35.00,0.00	100.00	SOK,SOK,SOK,OK,S@340.00,0.00	100.00	N,N,N,OK,S@14.00,0.00	99.10	SOK,SOK,SOK,OK,S@226.94,2.06	100.00	LOW,LOW,LOW,OK,S@34.00,0.00	100.00	SOK,SOK,SOK,OK,S@264.00,0.00	100.00	LOW,LOW,LOW,OK,S@35.00,0.00	100.00	SOK,SOK,SOK,OK,S@240.00,0.00
SPAST	HsaEX0061207	chr2:32370006-32370076	71	chr2:32368484,32370006-32370076,32372287	S	90.35	OK,OK,OK,OK,S@36.14,3.86	89.92	SOK,SOK,SOK,OK,S@360.58,40.42	100.00	VLOW,VLOW,VLOW,B1,S@19.00,0.00	88.71	SOK,SOK,SOK,OK,S@210.24,26.76	76.18	OK,OK,OK,OK,S@34.28,10.72	82.20	SOK,SOK,SOK,OK,S@230.16,49.84	74.67	LOW,LOW,LOW,OK,S@26.13,8.87	92.60	SOK,SOK,SOK,OK,S@244.46,19.54
NRXN3	HsaEX0043871	chr14:79276661-79276687	27	chr14:79270166,79276661-79276687,79423585	S	NA	N,N,N,Bn,S@0,0	NA	N,N,N,Bn,S@0,0	NA	N,N,N,Bn,S@0,0	NA	N,N,N,Bn,S@0,0	NA	N,N,N,Bn,S@0,0	NA	N,N,N,Bn,S@0,0	NA	N,N,N,Bn,S@0,0	NA	N,N,N,Bn,S@0,0
OSBPL5	HsaEX0044919	chr11:3111076-3111178	103	chr11:3111788,3111076-3111178,3109573	S	100.00	N,N,N,OK,S@8.00,0.00	98.91	SOK,SOK,SOK,OK,S@354.10,3.90	100.00	N,N,N,B1,S@3.00,0.00	98.87	SOK,SOK,SOK,OK,S@171.05,1.95	100.00	N,N,N,B1,S@5.00,0.00	98.16	SOK,SOK,SOK,OK,S@208.10,3.90	100.00	N,N,N,Bn,S@5.00,0.00	97.22	SOK,SOK,SOK,OK,S@136.11,3.89
OSBPL5	HsaEX0044920	chr11:3114976-3115065	90	chr11:3115467,3114976-3115065,3114888+3114893	S	100.00	VLOW,VLOW,VLOW,OK,S@22.00,0.00	96.78	SOK,SOK,SOK,OK,S@592.29,19.71	100.00	N,N,N,OK,S@7.00,0.00	100.00	SOK,SOK,SOK,OK,S@417.00,0.00	100.00	N,N,N,B1,S@6.00,0.00	99.23	SOK,SOK,SOK,OK,S@511.03,3.97	100.00	VLOW,VLOW,VLOW,OK,S@18.00,0.00	96.77	SOK,SOK,SOK,OK,S@413.21,13.79
OSBPL5	HsaEX0044921	chr11:3124469-3124550	82	chr11:3125423,3124469-3124550,3123511	S	66.01	VLOW,VLOW,VLOW,OK,S@16.50,8.50	87.09	SOK,SOK,SOK,OK,S@466.80,69.20	82.92	N,N,N,OK,S@9.12,1.88	86.01	SOK,SOK,SOK,OK,S@375.86,61.14	81.37	N,N,N,B1,S@8.14,1.86	85.39	SOK,SOK,SOK,OK,S@378.28,64.72	74.44	N,N,N,OK,S@5.21,1.79	88.32	SOK,SOK,SOK,OK,S@409.80,54.20
OSBPL5	HsaEX0044922	chr11:3128493-3128685	193	chr11:3129001,3128493-3128685,3125607	S	96.77	LOW,LOW,LOW,B1,S@59.03,1.97	98.33	SOK,SOK,SOK,OK,S@815.16,13.84	100.00	VLOW,VLOW,VLOW,OK,S@21.00,0.00	99.39	SOK,SOK,SOK,OK,S@647.03,3.97	100.00	VLOW,VLOW,VLOW,OK,S@20.00,0.00	98.14	SOK,SOK,SOK,OK,S@628.10,11.90	100.00	LOW,LOW,LOW,OK,S@32.00,0.00	99.07	SOK,SOK,SOK,OK,S@637.02,5.98
OSBPL5	HsaEX0044923	chr11:3141774-3141854	81	chr11:3143227,3141651+3141774-3141854,3140861	S	52.38	VLOW,VLOW,VLOW,B1,S@16.76,15.24	69.88	SOK,SOK,SOK,OK,S@350.80,151.20	25.00	N,N,N,Bn,S@1.25,3.75	67.43	SOK,SOK,SOK,OK,S@221.84,107.16	50.00	N,N,N,B1,S@4.50,4.50	66.33	SOK,SOK,SOK,OK,S@226.19,114.81	55.56	N,N,N,B1,S@7.78,6.22	69.62	SOK,SOK,SOK,OK,S@245.06,106.94
AQR	HsaEX0005251	chr15:35189760-35189906	147	chr15:35192823,35189760-35189906,35189167	S	98.92	SOK,SOK,SOK,OK,S@182.01,1.99	99.74	SOK,SOK,SOK,OK,S@1517.05,3.95	87.76	OK,OK,OK,B1,S@80.74,11.26	97.62	SOK,SOK,SOK,OK,S@1215.37,29.63	88.03	SOK,SOK,SOK,OK,S@193.67,26.33	96.45	SOK,SOK,SOK,OK,S@1439.03,52.97	92.25	SOK,SOK,SOK,OK,S@114.39,9.61	96.14	SOK,SOK,SOK,OK,S@1466.13,58.86
AQR	HsaEX0005252	chr15:35226772-35226836	65	chr15:35230938,35226772-35226836,35224635	S	98.57	SOK,SOK,SOK,OK,S@137.01,1.99	97.71	SOK,SOK,SOK,OK,S@1182.29,27.71	64.34	SOK,SOK,SOK,OK,S@68.20,37.80	89.27	SOK,SOK,SOK,OK,S@1039.10,124.90	65.35	SOK,SOK,SOK,OK,S@137.23,72.77	90.59	SOK,SOK,SOK,OK,S@972.03,100.97	77.32	OK,OK,OK,OK,S@66.50,19.50	91.37	SOK,SOK,SOK,OK,S@1094.61,103.39
CPS1	HsaEX0017044	chr2:211384275-211384508	234	chr2:211342490,211384275-211384508,211421443	S	66.67	N,N,N,OK,S@6.67,3.33	51.43	SOK,SOK,SOK,B1,S@109.03,102.97	47.37	N,N,N,B2,S@6.63,7.37	61.61	SOK,SOK,SOK,B2,S@160.80,100.20	66.67	N,N,N,Bn,S@6.67,3.33	56.66	SOK,SOK,SOK,B2,S@143.35,109.65	42.86	N,N,N,OK,S@2.14,2.86	52.71	SOK,SOK,SOK,B2,S@141.26,126.74
C8B	HsaEX0011506	chr1:57425202-57425330	129	chr1:57425693,57425202-57425330,57422583	S	NA	N,N,N,Bn,S@0,0	100.00	N,N,N,Bn,S@0,0	NA	N,N,N,Bn,S@0,0	NA	N,N,N,Bn,S@0,0	NA	N,N,N,Bn,S@0,0	NA	N,N,N,Bn,S@0,0	NA	N,N,N,Bn,S@0,0	NA	N,N,N,Bn,S@0,0
NLRP2	HsaEX0043135	chr19:55485868-55485912	45	chr19:55481663,55485868-55485912,55489120	S	NA	N,N,N,Bn,S@0,0	NA	N,N,N,Bn,S@0,0	NA	N,N,N,Bn,S@0,0	NA	N,N,N,Bn,S@0,0	NA	N,N,N,Bn,S@0,0	NA	N,N,N,Bn,S@0,0	NA	N,N,N,Bn,S@0,0	NA	N,N,N,Bn,S@0,0
RNF10	HsaEX0053832	chr12:120977171-120977271	101	chr12:120972771,120977171-120977271,120984208	S	10.28	OK,OK,OK,OK,S@6.07,52.93	9.53	SOK,SOK,SOK,B1,S@86.53,821.47	0.00	OK,OK,OK,Bn,S@0.00,51.00	6.11	SOK,SOK,SOK,OK,S@45.09,692.91	5.81	OK,OK,OK,OK,S@4.76,77.24	10.06	SOK,SOK,SOK,B1,S@75.95,679.05	3.70	OK,OK,OK,B1,S@2.07,53.93	7.68	SOK,SOK,SOK,OK,S@52.76,634.24
ZDHHC6	HsaEX0072543	chr10:114193299-114193374	76	chr10:114194055,114193299-114193374+114193396,114193039	S	1.75	OK,OK,OK,Bn,S@0.51,28.49	2.98	SOK,SOK,SOK,B1,S@25.72,837.28	0.00	LOW,LOW,LOW,Bn,S@0.00,15.00	2.95	SOK,SOK,SOK,OK,S@21.59,710.41	20.00	N,N,N,B1,S@2.40,9.60	3.39	SOK,SOK,SOK,OK,S@22.75,648.25	14.29	VLOW,VLOW,VLOW,B1,S@2.29,13.71	3.68	SOK,SOK,SOK,OK,S@24.36,637.64
ZDHHC6	HsaEX0072544	chr10:114200292-114200453	162	chr10:114201950,114200292-114200453,114198147	S	81.99	SOK,SOK,SOK,OK,S@81.99,18.01	92.92	SOK,SOK,SOK,OK,S@1826.81,139.19	81.98	LOW,LOW,LOW,OK,S@24.59,5.41	93.06	SOK,SOK,SOK,OK,S@1176.28,87.72	66.28	LOW,LOW,LOW,OK,S@25.85,13.15	89.36	SOK,SOK,SOK,OK,S@1083.04,128.96	70.60	VLOW,VLOW,VLOW,OK,S@16.24,6.76	87.43	SOK,SOK,SOK,OK,S@1056.15,151.85
ZDHHC6	HsaEX0072545	chr10:114203273-114203352	80	chr10:114204928,114203273-114203352+114203364,114202017+114202109	S	92.94	OK,OK,OK,OK,S@76.21,5.79	97.57	SOK,SOK,SOK,OK,S@1983.60,49.40	84.21	LOW,LOW,LOW,OK,S@29.47,5.53	94.43	SOK,SOK,SOK,OK,S@1286.14,75.86	80.33	OK,OK,OK,OK,S@44.18,10.82	96.06	SOK,SOK,SOK,OK,S@1194.03,48.97	63.64	VLOW,VLOW,VLOW,OK,S@17.18,9.82	92.14	SOK,SOK,SOK,OK,S@1171.10,99.90
GRAMD1B	HsaEX0028507	chr11:123465443-123465546	104	chr11:123464874,123465443-123465546,123466650	S	93.65	OK,OK,OK,OK,S@57.13,3.87	92.42	SOK,SOK,SOK,OK,S@445.46,36.54	100.00	N,N,N,OK,S@17.00,0.00	74.71	SOK,SOK,SOK,OK,S@221.89,75.11	48.72	OK,OK,OK,OK,S@28.26,29.74	67.91	SOK,SOK,SOK,OK,S@305.59,144.41	48.00	VLOW,VLOW,VLOW,OK,S@17.76,19.24	68.72	SOK,SOK,SOK,OK,S@311.30,141.70
GRAMD1B	HsaEX0028508	chr11:123476030-123476186	157	chr11:123474249,123476030-123476186,123477317	S	95.60	OK,OK,OK,OK,S@85.08,3.92	98.38	SOK,SOK,SOK,OK,S@721.13,11.87	100.00	VLOW,VLOW,VLOW,OK,S@26.00,0.00	97.24	SOK,SOK,SOK,OK,S@278.11,7.89	91.11	OK,OK,OK,OK,S@39.18,3.82	97.72	SOK,SOK,SOK,OK,S@509.12,11.88	89.83	OK,OK,OK,OK,S@50.30,5.70	92.31	SOK,SOK,SOK,OK,S@392.32,32.68
GRAMD1B	HsaEX0028509	chr11:123485453-123485543	91	chr11:123484366,123485453-123485543,123489388+123489401	S	100.00	OK,OK,OK,OK,S@65.00,0.00	98.99	SOK,SOK,SOK,OK,S@587.01,5.99	76.74	VLOW,VLOW,VLOW,B1,S@29.16,8.84	93.91	SOK,SOK,SOK,OK,S@358.74,23.26	91.55	OK,OK,OK,OK,S@62.25,5.75	93.24	SOK,SOK,SOK,OK,S@453.15,32.85	96.08	OK,OK,OK,OK,S@48.04,1.96	96.47	SOK,SOK,SOK,OK,S@536.37,19.63
NDUFS1	HsaEX0042321	chr2:207006665-207006788	124	chr2:207007410,207006665-207006788+207006793,207003338	S	100.00	SOK,SOK,SOK,OK,S@230.00,0.00	99.37	SOK,SOK,SOK,OK,S@5336.17,33.83	100.00	SOK,SOK,SOK,OK,S@131.00,0.00	99.46	SOK,SOK,SOK,OK,S@5909.91,32.09	100.00	SOK,SOK,SOK,OK,S@228.00,0.00	99.50	SOK,SOK,SOK,OK,S@5514.29,27.71	98.58	SOK,SOK,SOK,OK,S@138.01,1.99	99.49	SOK,SOK,SOK,OK,S@5807.23,29.77
NDUFS1	HsaEX0042322	chr2:207008742-207008856	115	chr2:207009616,207008742-207008856,207007555	S	100.00	SOK,SOK,SOK,B1,S@332.00,0.00	99.93	SOK,SOK,SOK,OK,S@5991.80,4.20	97.48	SOK,SOK,SOK,B1,S@153.04,3.96	99.28	SOK,SOK,SOK,OK,S@5792.99,42.01	97.04	SOK,SOK,SOK,B1,S@258.13,7.87	99.71	SOK,SOK,SOK,OK,S@6196.98,18.02	97.35	SOK,SOK,SOK,B1,S@217.09,5.91	99.45	SOK,SOK,SOK,OK,S@6103.25,33.75
RB1CC1	HsaEX0052518	chr8:53573156-53573212	57	chr8:53573480+53573486,53573156-53573212+53573217,53571536	S	100.00	VLOW,VLOW,VLOW,OK,S@19.00,0.00	98.65	SOK,SOK,SOK,OK,S@424.19,5.80	88.44	VLOW,VLOW,VLOW,OK,S@14.15,1.85	96.89	SOK,SOK,SOK,OK,S@418.56,13.44	89.67	VLOW,VLOW,VLOW,OK,S@16.14,1.86	96.10	SOK,SOK,SOK,OK,S@423.80,17.20	81.22	VLOW,VLOW,VLOW,B1,S@15.43,3.57	94.68	SOK,SOK,SOK,OK,S@439.32,24.68
ALAS1	HsaEX0003568	chr3:52232688-52232864	177	chr3:52232271,52232688-52232864,52233226+52233237	S	17.83	OK,OK,OK,OK,S@13.55,62.45	20.43	SOK,SOK,SOK,OK,S@240.87,938.13	14.29	OK,OK,OK,B1,S@5.14,30.86	18.78	SOK,SOK,SOK,OK,S@197.75,855.25	11.63	OK,OK,OK,B2,S@8.37,63.63	18.02	SOK,SOK,SOK,OK,S@195.88,891.12	10.11	OK,OK,OK,OK,S@4.95,44.05	16.93	SOK,SOK,SOK,OK,S@209.25,1026.75
BIRC3	HsaEX0008110	chr11:102197460-102197582	123	chr11:102196296,102197460-102197582,102198783	S	1.15	OK,OK,OK,Bn,S@0.51,43.49	0.00	SOK,SOK,SOK,Bn,S@0.00,363.00	0.00	OK,OK,OK,Bn,S@0.00,20.00	0.00	SOK,SOK,SOK,Bn,S@0.00,264.00	0.00	OK,OK,OK,Bn,S@0.00,48.00	0.00	SOK,SOK,SOK,Bn,S@0.00,300.00	1.20	OK,OK,OK,Bn,S@0.50,41.50	0.00	SOK,SOK,SOK,Bn,S@0.00,345.00
AKAP11	HsaEX0003357	chr13:42871184-42871318	135	chr13:42869878,42871184-42871318,42872669	S	68.63	OK,OK,OK,OK,S@29.51,13.49	83.97	SOK,SOK,SOK,OK,S@202.37,38.63	35.48	VLOW,VLOW,VLOW,B1,S@7.45,13.55	59.36	SOK,SOK,SOK,OK,S@88.45,60.55	50.72	LOW,LOW,LOW,B1,S@26.37,25.63	62.63	SOK,SOK,SOK,OK,S@147.18,87.82	70.37	N,N,N,B2,S@16.19,6.81	59.29	SOK,SOK,SOK,OK,S@132.22,90.78
AKAP11	HsaEX0003358	chr13:42887183-42887266	84	chr13:42882745,42887183-42887266,42888030	S	26.13	OK,OK,OK,OK,S@18.29,51.71	28.57	SOK,SOK,SOK,OK,S@115.71,289.29	33.33	LOW,LOW,LOW,OK,S@11.33,22.67	17.40	SOK,SOK,SOK,OK,S@48.72,231.28	18.99	OK,OK,OK,OK,S@8.93,38.07	18.75	SOK,SOK,SOK,OK,S@64.12,277.88	13.58	OK,OK,OK,OK,S@6.25,39.75	17.91	SOK,SOK,SOK,OK,S@60.71,278.29
AKAP11	HsaEX0003359	chr13:42891664-42891824	161	chr13:42888076,42891664-42891824,42893224	S	82.14	SOK,SOK,SOK,OK,S@83.78,18.22	92.59	SOK,SOK,SOK,OK,S@505.54,40.46	100.00	OK,OK,OK,OK,S@52.00,0.00	92.17	SOK,SOK,SOK,OK,S@339.19,28.81	68.42	OK,OK,OK,OK,S@43.79,20.21	82.46	SOK,SOK,SOK,OK,S@385.91,82.09	76.92	LOW,LOW,LOW,B1,S@35.38,10.62	80.67	SOK,SOK,SOK,OK,S@324.29,77.71
DERA	HsaEX0019290	chr12:16111174-16111269	96	chr12:16109967,16111122+16111174-16111269,16112763	S	100.00	LOW,LOW,LOW,OK,S@28.00,0.00	96.79	SOK,SOK,SOK,OK,S@1247.62,41.38	87.23	LOW,LOW,LOW,B1,S@38.38,5.62	98.50	SOK,SOK,SOK,OK,S@1305.12,19.88	95.24	OK,OK,OK,OK,S@39.05,1.95	96.24	SOK,SOK,SOK,OK,S@1206.85,47.15	95.56	OK,OK,OK,OK,S@42.05,1.95	97.64	SOK,SOK,SOK,OK,S@1306.42,31.58
DERA	HsaEX0019291	chr12:16135242-16135370	129	chr12:16115881,16135242-16135370,16185476	S	88.68	OK,OK,OK,OK,S@44.34,5.66	92.77	SOK,SOK,SOK,OK,S@1557.61,121.39	90.48	OK,OK,OK,OK,S@36.19,3.81	90.41	SOK,SOK,SOK,OK,S@1417.63,150.37	84.21	LOW,LOW,LOW,OK,S@29.47,5.53	88.78	SOK,SOK,SOK,OK,S@1419.59,179.41	86.96	OK,OK,OK,OK,S@37.39,5.61	91.20	SOK,SOK,SOK,OK,S@1446.43,139.57
STRAP	HsaEX0062612	chr12:16053884-16053946	63	chr12:16052987,16053881+16053884-16053946,16055851+16055854	S	99.45	N,N,N,B2,S@145.20,0.80	99.21	SOK,SOK,SOK,B2,S@4532.90,36.10	94.47	VLOW,VLOW,VLOW,B2,S@151.15,8.85	97.01	SOK,SOK,SOK,B2,S@4307.24,132.76	94.68	VLOW,VLOW,VLOW,B2,S@143.91,8.09	98.32	SOK,SOK,SOK,B2,S@4495.19,76.81	96.56	N,N,N,B2,S@159.32,5.68	97.85	SOK,SOK,SOK,B2,S@4354.32,95.68
ABCC2	HsaEX0000425	chr10:101579194-101579299	106	chr10:101579026,101579194-101579299,101590064	S	0.00	N,N,N,Bn,S@0.00,2.00	7.14	OK,OK,OK,OK,S@2.14,27.86	NA	N,N,N,Bn,S@0,0	0.00	N,N,N,Bn,S@0.00,6.00	NA	N,N,N,Bn,S@0,0	0.00	VLOW,VLOW,VLOW,Bn,S@0.00,10.00	0.00	N,N,N,Bn,S@0.00,2.00	11.11	N,N,N,Bn,S@0.56,4.44
ABCC2	HsaEX0000426	chr10:101590473-101590608	136	chr10:101590190,101590473-101590608,101591368	S	66.67	N,N,N,B1,S@3.33,1.67	81.40	LOW,LOW,LOW,OK,S@31.75,7.25	100.00	N,N,N,Bn,S@0,0	87.50	N,N,N,OK,S@13.12,1.88	100.00	N,N,N,Bn,S@0,0	50.00	N,N,N,OK,S@6.00,6.00	100.00	N,N,N,Bn,S@0,0	77.78	N,N,N,B1,S@6.22,1.78
ABCC2	HsaEX0000427	chr10:101605440-101605539	100	chr10:101604222,101605381+101605440-101605539,101606718	S	NA	N,N,N,Bn,S@0,0	95.65	OK,OK,OK,OK,S@43.04,1.96	NA	N,N,N,Bn,S@0,0	100.00	N,N,N,OK,S@11.00,0.00	100.00	N,N,N,Bn,S@0,0	90.91	VLOW,VLOW,VLOW,OK,S@19.09,1.91	NA	N,N,N,Bn,S@0,0	100.00	VLOW,VLOW,VLOW,OK,S@16.00,0.00
GCLM	HsaEX0027223	chr1:94362227-94362376	150	chr1:94363395,94362174+94362227-94362376,94360284	S	93.60	SOK,SOK,SOK,OK,S@401.54,27.46	97.66	SOK,SOK,SOK,OK,S@6747.33,161.67	84.59	SOK,SOK,SOK,OK,S@142.96,26.04	95.49	SOK,SOK,SOK,OK,S@4700.02,221.98	83.12	SOK,SOK,SOK,OK,S@293.41,59.59	94.57	SOK,SOK,SOK,OK,S@5104.89,293.11	80.00	SOK,SOK,SOK,OK,S@156.00,39.00	93.47	SOK,SOK,SOK,OK,S@4985.69,348.31
UBR2	HsaEX0068961	chr6:42601986-42602032	47	chr6:42600642,42601986-42602032,42603156	S	4.42	OK,OK,OK,OK,S@2.61,56.39	9.50	SOK,SOK,SOK,B1,S@30.12,286.88	1.75	OK,OK,OK,Bn,S@0.51,28.49	1.95	SOK,SOK,SOK,Bn,S@3.06,153.94	6.19	OK,OK,OK,OK,S@3.71,56.29	1.93	SOK,SOK,SOK,B1,S@5.10,258.90	1.96	OK,OK,OK,Bn,S@0.51,25.49	1.59	SOK,SOK,SOK,OK,S@4.05,250.95
UBR2	HsaEX0068962	chr6:42607947-42608008	62	chr6:42604932,42607947-42608008,42609320	S	100.00	OK,OK,OK,OK,S@80.00,0.00	98.78	SOK,SOK,SOK,OK,S@455.38,5.62	100.00	OK,OK,OK,OK,S@46.00,0.00	100.00	SOK,SOK,SOK,OK,S@261.00,0.00	100.00	SOK,SOK,SOK,OK,S@118.00,0.00	100.00	SOK,SOK,SOK,OK,S@371.00,0.00	100.00	OK,OK,OK,B1,S@59.00,0.00	100.00	SOK,SOK,SOK,OK,S@308.00,0.00
UBR2	HsaEX0068963	chr6:42623359-42623461	103	chr6:42620383,42623359-42623461,42625762	S	100.00	OK,OK,OK,OK,S@75.00,0.00	97.46	SOK,SOK,SOK,OK,S@531.16,13.84	100.00	OK,OK,OK,OK,S@43.00,0.00	96.26	SOK,SOK,SOK,OK,S@303.22,11.78	97.78	OK,OK,OK,B1,S@87.02,1.98	98.52	SOK,SOK,SOK,OK,S@397.04,5.96	95.12	OK,OK,OK,OK,S@76.10,3.90	95.61	SOK,SOK,SOK,OK,S@383.40,17.60
UBR2	HsaEX0068964	chr6:42633150-42633250	101	chr6:42631157,42633147+42633150-42633250,42633905	S	91.11	LOW,LOW,LOW,B1,S@39.18,3.82	93.92	SOK,SOK,SOK,OK,S@509.05,32.95	92.31	VLOW,VLOW,VLOW,OK,S@23.08,1.92	92.77	SOK,SOK,SOK,OK,S@296.86,23.14	82.86	OK,OK,OK,OK,S@53.03,10.97	93.43	SOK,SOK,SOK,OK,S@384.93,27.07	100.00	VLOW,VLOW,VLOW,OK,S@21.00,0.00	97.18	SOK,SOK,SOK,OK,S@407.18,11.82
UBR2	HsaEX0068965	chr6:42650793-42650849	57	chr6:42647570,42650793-42650849,42652532	S	90.24	OK,OK,OK,OK,S@70.39,7.61	99.34	SOK,SOK,SOK,OK,S@603.99,4.01	100.00	VLOW,VLOW,VLOW,B1,S@32.00,0.00	96.01	SOK,SOK,SOK,OK,S@330.27,13.73	94.03	OK,OK,OK,OK,S@61.12,3.88	93.86	SOK,SOK,SOK,OK,S@473.99,31.01	94.29	LOW,LOW,LOW,OK,S@32.06,1.94	93.65	SOK,SOK,SOK,OK,S@457.01,30.99
UBR2	HsaEX0068966	chr6:42655954-42656124	171	chr6:42652609,42655954-42656124,42657307	S	94.87	OK,OK,OK,OK,S@72.10,3.90	99.21	SOK,SOK,SOK,OK,S@751.02,5.98	87.23	OK,OK,OK,OK,S@38.38,5.62	90.61	SOK,SOK,SOK,OK,S@367.88,38.12	92.11	OK,OK,OK,OK,S@67.24,5.76	97.15	SOK,SOK,SOK,OK,S@604.27,17.73	100.00	OK,OK,OK,OK,S@49.00,0.00	89.25	SOK,SOK,SOK,OK,S@471.24,56.76
HSF2	HsaEX0030582	chr6:122743295-122743443	149	chr6:122741367,122743295-122743443,122743863	S	97.92	OK,OK,OK,OK,S@62.67,1.33	98.40	SOK,SOK,SOK,OK,S@627.79,10.21	88.39	VLOW,LOW,VLOW,OK,S@20.33,2.67	89.92	SOK,SOK,SOK,OK,S@231.99,26.01	100.00	OK,OK,OK,OK,S@50.00,0.00	92.29	SOK,SOK,SOK,OK,S@417.15,34.85	79.14	VLOW,OK,VLOW,OK,S@22.95,6.05	93.81	SOK,SOK,SOK,OK,S@372.43,24.57
PHF20	HsaEX0047004	chr20:34458877-34459056	180	chr20:34457473,34458877-34459056,34459572	S	92.70	SOK,SOK,SOK,OK,S@122.36,9.64	97.43	SOK,SOK,SOK,OK,S@824.26,21.74	93.55	OK,OK,OK,OK,S@56.13,3.87	92.38	SOK,SOK,SOK,OK,S@489.61,40.39	87.50	SOK,SOK,SOK,OK,S@91.88,13.12	91.90	SOK,SOK,SOK,OK,S@609.30,53.70	81.82	OK,OK,OK,OK,S@65.46,14.54	92.39	SOK,SOK,SOK,OK,S@513.69,42.31
PHF20	HsaEX0047005	chr20:34487292-34487570	279	chr20:34459751,34487292-34487570,34501171	S	90.99	SOK,SOK,SOK,B1,S@96.45,9.55	86.08	SOK,SOK,SOK,OK,S@805.71,130.29	71.43	OK,OK,OK,OK,S@34.29,13.71	87.05	SOK,SOK,SOK,OK,S@452.66,67.34	77.78	SOK,SOK,SOK,B1,S@99.56,28.44	84.72	SOK,SOK,SOK,OK,S@583.72,105.28	71.79	OK,OK,OK,OK,S@48.10,18.90	82.73	SOK,SOK,SOK,OK,S@498.86,104.14
PHF20	HsaEX0047006	chr20:34501955-34502119	165	chr20:34501269,34501955-34502119,34505406	S	97.40	SOK,SOK,SOK,OK,S@148.05,3.95	98.23	SOK,SOK,SOK,OK,S@988.19,17.81	95.56	OK,OK,OK,OK,S@84.09,3.91	96.92	SOK,SOK,SOK,OK,S@619.32,19.68	100.00	SOK,SOK,SOK,OK,S@164.00,0.00	95.41	SOK,SOK,SOK,OK,S@811.94,39.06	100.00	SOK,SOK,SOK,OK,S@135.00,0.00	97.62	SOK,SOK,SOK,OK,S@728.25,17.75
TOMM34	HsaEX0066470	chr20:43577371-43577518	148	chr20:43580474,43577371-43577518,43572220	S	72.19	SOK,SOK,SOK,OK,S@93.85,36.15	88.48	SOK,SOK,SOK,OK,S@4546.99,592.01	58.39	SOK,SOK,SOK,OK,S@68.90,49.10	83.10	SOK,SOK,SOK,OK,S@4240.59,862.41	36.68	SOK,SOK,SOK,OK,S@49.88,86.12	78.91	SOK,SOK,SOK,OK,S@4298.23,1148.77	68.24	SOK,SOK,SOK,OK,S@97.58,45.42	75.32	SOK,SOK,SOK,OK,S@3927.94,1287.06
KPNA6	HsaEX0034983	chr1:32628836-32628914	79	chr1:32628125,32628836-32628914,32631706	S	98.82	SOK,SOK,SOK,OK,S@167.01,1.99	98.47	SOK,SOK,SOK,OK,S@1274.20,19.80	79.38	OK,OK,OK,OK,S@69.06,17.94	80.73	SOK,SOK,SOK,OK,S@757.25,180.75	83.45	SOK,SOK,SOK,OK,S@110.99,22.01	85.59	SOK,SOK,SOK,OK,S@991.99,167.01	85.29	SOK,SOK,SOK,OK,S@107.47,18.53	80.34	SOK,SOK,SOK,OK,S@906.24,221.76
KPNA6	HsaEX0034984	chr1:32635483-32635661	179	chr1:32632897,32635483-32635661,32636308	S	99.09	SOK,SOK,SOK,OK,S@217.01,1.99	98.34	SOK,SOK,SOK,OK,S@1525.25,25.75	82.78	SOK,SOK,SOK,OK,S@114.24,23.76	80.61	SOK,SOK,SOK,OK,S@863.33,207.67	67.93	SOK,SOK,SOK,OK,S@135.18,63.82	86.12	SOK,SOK,SOK,OK,S@1131.62,182.38	78.26	SOK,SOK,SOK,OK,S@128.35,35.65	77.31	SOK,SOK,SOK,OK,S@1039.05,304.95
FAS	HsaEX0024923	chr10:90770510-90770572	63	chr10:90770357,90770510-90770572,90771756	S	100.00	OK,OK,OK,OK,S@59.00,0.00	88.47	SOK,SOK,SOK,OK,S@665.29,86.71	30.00	N,N,N,OK,S@3.90,9.10	52.75	SOK,SOK,SOK,OK,S@219.97,197.03	25.00	LOW,LOW,LOW,OK,S@6.25,18.75	45.61	SOK,SOK,SOK,OK,S@234.44,279.56	23.08	VLOW,VLOW,VLOW,B1,S@3.69,12.31	44.36	SOK,SOK,SOK,OK,S@218.69,274.31
FAS	HsaEX0024924	chr10:90773100-90773124	25	chr10:90771838,90773100-90773124,90773876	S	100.00	LOW,OK,LOW,OK,S@29.00,0.00	97.40	SOK,SOK,SOK,OK,S@514.27,13.73	66.50	N,N,N,B1,S@5.99,3.01	66.41	SOK,SOK,SOK,OK,S@187.94,95.06	50.52	VLOW,VLOW,VLOW,OK,S@10.10,9.90	62.68	SOK,SOK,SOK,OK,S@230.04,136.96	62.64	N,VLOW,N,OK,S@8.14,4.86	58.30	SOK,SOK,SOK,OK,S@213.38,152.62
AGPAT4	HsaEX0003117	chr6:161560454-161560652	199	chr6:161567556,161560454-161560652,161557666	S	100.00	LOW,LOW,LOW,OK,S@29.00,0.00	97.58	SOK,SOK,SOK,OK,S@398.13,9.87	100.00	N,N,N,B1,S@11.00,0.00	99.07	SOK,SOK,SOK,OK,S@212.01,1.99	69.23	N,N,N,B1,S@15.23,6.77	87.90	SOK,SOK,SOK,OK,S@232.06,31.94	100.00	VLOW,VLOW,VLOW,OK,S@15.00,0.00	87.71	SOK,SOK,SOK,OK,S@241.20,33.80
BTN3A1	HsaEX0008688	chr6:26404363-26404455	93	chr6:26402640,26404363-26404455,26405586+26405600+26405732+26405770	S	0.00	N,N,N,Bn,S@0.00,2.00	0.00	SOK,SOK,SOK,Bn,S@0.00,121.00	0.00	N,N,N,Bn,S@0.00,3.00	0.57	SOK,SOK,SOK,Bn,S@1.00,174.00	0.00	N,N,N,Bn,S@0.00,3.00	0.00	SOK,SOK,SOK,Bn,S@0.00,169.00	0.00	N,N,N,Bn,S@0.00,2.00	0.00	SOK,SOK,SOK,Bn,S@0.00,149.00
MIPEP	HsaEX0039330	chr13:24432999-24433051	53	chr13:24436437+24436441,24432999-24433051,24415627	S	83.33	VLOW,VLOW,VLOW,OK,S@18.33,3.67	96.21	SOK,SOK,SOK,OK,S@448.34,17.66	100.00	N,N,N,B2,S@10.00,0.00	96.37	SOK,SOK,SOK,OK,S@573.40,21.60	66.67	N,N,N,B1,S@3.33,1.67	100.00	SOK,SOK,SOK,OK,S@462.00,0.00	100.00	N,N,N,OK,S@7.00,0.00	99.64	SOK,SOK,SOK,OK,S@556.99,2.01
PRKCH	HsaEX0050174	chr14:61952220-61952374	155	chr14:61924397,61952220-61952374,61995793	S	100.00	N,N,N,Bn,S@6.00,0.00	96.36	SOK,SOK,SOK,B1,S@104.07,3.93	100.00	N,N,N,Bn,S@3.00,0.00	92.31	LOW,LOW,LOW,B1,S@69.23,5.77	100.00	N,N,N,B1,S@6.00,0.00	97.14	LOW,LOW,LOW,B1,S@67.03,1.97	66.67	N,N,N,B1,S@3.33,1.67	86.67	OK,OK,OK,B1,S@72.80,11.20
PRKCH	HsaEX0050175	chr14:61997125-61997313	189	chr14:61995931,61997125-61997313,62014461	S	100.00	N,N,N,OK,S@17.00,0.00	94.00	SOK,SOK,SOK,OK,S@182.36,11.64	100.00	N,N,N,B2,S@8.00,0.00	100.00	OK,OK,OK,OK,S@92.00,0.00	77.78	N,N,N,B2,S@6.22,1.78	94.83	SOK,SOK,SOK,B1,S@107.16,5.84	100.00	N,N,N,OK,S@3.00,0.00	97.89	OK,OK,OK,OK,S@92.02,1.98
IFNGR1	HsaEX0030969	chr6:137536404-137536514	111	chr6:137540380,137536404-137536514,137528214	S	1.33	OK,OK,OK,Bn,S@0.51,37.49	4.59	SOK,SOK,SOK,B1,S@31.90,663.10	5.26	LOW,LOW,LOW,Bn,S@1.05,18.95	4.65	SOK,SOK,SOK,B1,S@25.11,514.89	3.61	OK,OK,OK,OK,S@1.55,41.45	2.82	SOK,SOK,SOK,B2,S@14.89,513.11	0.00	OK,OK,OK,Bn,S@0.00,26.00	3.00	SOK,SOK,SOK,B2,S@15.96,516.04
B4GALT7	HsaEX0007505	chr5:177029033-177029194	162	chr5:177027261,177029033-177029194,177031067+177031180	S	0.00	N,N,N,Bn,S@0.00,4.00	0.00	SOK,SOK,SOK,Bn,S@0.00,211.00	0.00	N,N,N,Bn,S@0.00,4.00	0.32	SOK,SOK,SOK,Bn,S@0.50,156.50	0.00	N,N,N,Bn,S@0.00,5.00	0.00	SOK,SOK,SOK,Bn,S@0.00,132.00	0.00	N,N,N,Bn,S@0.00,4.00	0.00	SOK,SOK,SOK,Bn,S@0.00,110.00
B4GALT7	HsaEX0007506	chr5:177035540-177035623	84	chr5:177034528,177035540-177035623,177035911	S	100.00	VLOW,VLOW,VLOW,OK,S@19.00,0.00	99.38	SOK,SOK,SOK,OK,S@637.03,3.97	84.62	N,N,N,OK,S@10.15,1.85	99.25	SOK,SOK,SOK,OK,S@528.01,3.99	100.00	N,N,N,OK,S@8.00,0.00	97.13	SOK,SOK,SOK,OK,S@466.22,13.78	100.00	N,N,N,OK,S@6.00,0.00	99.57	SOK,SOK,SOK,OK,S@462.00,2.00
VRK2	HsaEX0070690	chr2:58285487-58285623	137	chr2:58276102,58285487-58285623,58311224	S	1.41	OK,OK,OK,Bn,S@0.51,35.49	1.97	SOK,SOK,SOK,OK,S@10.20,507.80	0.00	LOW,LOW,LOW,Bn,S@0.00,15.00	1.20	SOK,SOK,SOK,OK,S@4.03,331.97	0.00	OK,OK,OK,Bn,S@0.00,35.00	1.60	SOK,SOK,SOK,B1,S@5.07,311.93	0.00	N,N,N,Bn,S@0.00,7.00	0.95	SOK,SOK,SOK,OK,S@3.54,369.46
VRK2	HsaEX0070691	chr2:58381894-58381937	44	chr2:58373609,58381889+58381894-58381937,58386484	S	4.41	OK,OK,OK,Bn,S@1.06,22.94	9.98	SOK,SOK,SOK,OK,S@70.26,633.74	0.00	N,N,N,Bn,S@0.00,7.00	7.59	SOK,SOK,SOK,OK,S@34.00,414.00	4.55	OK,OK,OK,OK,S@1.05,21.95	7.33	SOK,SOK,SOK,OK,S@35.18,444.82	3.81	VLOW,VLOW,VLOW,Bn,S@0.53,13.47	8.15	SOK,SOK,SOK,OK,S@41.89,472.11
VEZT	HsaEX0070321	chr12:95692638-95692719	82	chr12:95690034,95692638-95692719,95693941+95693968	S	30.00	VLOW,VLOW,VLOW,OK,S@7.80,18.20	20.90	SOK,SOK,SOK,OK,S@135.43,512.57	4.35	VLOW,VLOW,VLOW,Bn,S@0.52,11.48	9.51	SOK,SOK,SOK,OK,S@40.51,385.49	6.98	OK,OK,OK,Bn,S@1.61,21.39	7.43	SOK,SOK,SOK,OK,S@37.60,468.40	4.76	OK,OK,OK,Bn,S@1.05,20.95	8.39	SOK,SOK,SOK,OK,S@42.29,461.71
BRD9	HsaEX0008445	chr5:891270-891398	129	chr5:891755,891270-891398+891402,889762+889881	S	96.40	SOK,SOK,SOK,OK,S@631.42,23.58	98.17	SOK,SOK,SOK,OK,S@5622.20,104.80	89.97	SOK,SOK,SOK,OK,S@255.51,28.49	97.13	SOK,SOK,SOK,OK,S@3270.37,96.63	92.05	SOK,SOK,SOK,OK,S@755.73,65.27	96.40	SOK,SOK,SOK,OK,S@4419.94,165.06	89.49	SOK,SOK,SOK,OK,S@564.68,66.32	94.75	SOK,SOK,SOK,OK,S@4076.14,225.85
ARNTL2	HsaEX0006021	chr12:27571021-27571129	109	chr12:27568880,27571021-27571129,27573329	S	94.74	OK,OK,OK,OK,S@35.05,1.95	97.46	SOK,SOK,SOK,OK,S@605.23,15.77	100.00	N,N,N,OK,S@9.00,0.00	97.49	SOK,SOK,SOK,OK,S@383.14,9.86	85.71	VLOW,VLOW,VLOW,OK,S@22.28,3.72	94.58	SOK,SOK,SOK,OK,S@508.84,29.16	100.00	VLOW,VLOW,VLOW,OK,S@23.00,0.00	94.67	SOK,SOK,SOK,OK,S@414.65,23.35
BCLAF1	HsaEX0007927	chr6:136588167-136588313	147	chr6:136589300,136588167-136588313,136582615	S	46.77	SOK,SOK,SOK,OK,S@138.91,158.09	55.43	SOK,SOK,SOK,OK,S@2464.97,1982.03	41.20	SOK,SOK,SOK,OK,S@135.55,193.45	53.01	SOK,SOK,SOK,OK,S@2413.55,2139.45	49.54	SOK,SOK,SOK,OK,S@210.05,213.95	57.24	SOK,SOK,SOK,OK,S@2948.43,2202.57	47.68	SOK,SOK,SOK,OK,S@185.48,203.52	56.20	SOK,SOK,SOK,OK,S@2989.84,2330.16
BCLAF1	HsaEX0007928	chr6:136590279-136590441	163	chr6:136590575,136590279-136590441,136589477	S	34.04	SOK,SOK,SOK,OK,S@43.57,84.43	16.45	SOK,SOK,SOK,OK,S@422.27,2144.73	19.68	SOK,SOK,SOK,OK,S@29.13,118.87	8.90	SOK,SOK,SOK,OK,S@225.35,2306.65	28.08	SOK,SOK,SOK,OK,S@56.72,145.28	12.44	SOK,SOK,SOK,OK,S@380.42,2677.58	18.26	SOK,SOK,SOK,OK,S@25.02,111.98	12.33	SOK,SOK,SOK,OK,S@375.08,2666.92
BCLAF1	HsaEX0007929	chr6:136591461-136591521	61	chr6:136593133,136591461-136591521,136590750	S	5.26	SOK,SOK,SOK,OK,S@6.68,120.32	3.03	SOK,SOK,SOK,OK,S@66.60,2131.40	1.25	SOK,SOK,SOK,B1,S@1.69,133.31	0.64	SOK,SOK,SOK,OK,S@13.37,2075.63	3.07	SOK,SOK,SOK,OK,S@5.62,177.38	1.89	SOK,SOK,SOK,OK,S@49.84,2587.16	3.86	SOK,SOK,SOK,B1,S@5.67,141.33	1.99	SOK,SOK,SOK,OK,S@50.21,2472.79
BCLAF1	HsaEX0007930	chr6:136595101-136595327	227	chr6:136596670,136595101-136595327,136594325	S	8.70	SOK,SOK,SOK,OK,S@11.14,116.86	6.17	SOK,SOK,SOK,OK,S@87.55,1331.45	8.14	SOK,SOK,SOK,B1,S@8.30,93.70	2.75	SOK,SOK,SOK,OK,S@32.17,1137.83	12.55	SOK,SOK,SOK,B1,S@18.07,125.93	3.95	SOK,SOK,SOK,OK,S@57.08,1387.92	6.67	OK,SOK,OK,B1,S@5.40,75.60	2.97	SOK,SOK,SOK,OK,S@41.02,1339.98
BCLAF1	HsaEX0007931	chr6:136597606-136597646	41	chr6:136599003,136597606-136597646,136597127	S	92.71	N,N,N,B2,S@157.61,12.39	92.79	SOK,SOK,SOK,B2,S@2299.34,178.66	92.46	N,N,N,B2,S@151.63,12.37	93.57	SOK,SOK,SOK,B2,S@2350.48,161.52	98.09	N,N,N,B2,S@186.37,3.63	93.99	SOK,SOK,SOK,B2,S@2920.27,186.73	96.20	N,N,N,B2,S@181.82,7.18	93.83	SOK,SOK,SOK,B2,S@2892.78,190.22
ANK1	HsaEX0004117	chr8:41557949-41557972	24	chr8:41559068,41557949-41557972,41557066	S	0.00	N,N,N,Bn,S@0,0	0.00	N,N,N,Bn,S@0.00,4.00	0.00	N,N,N,Bn,S@0,0	0.00	N,N,N,Bn,S@0.00,9.00	0.00	N,N,N,Bn,S@0,0	0.00	N,N,N,Bn,S@0.00,3.00	0.00	N,N,N,Bn,S@0,0	0.00	VLOW,VLOW,VLOW,Bn,S@0.00,10.00
TFB1M	HsaEX0064605	chr6:155634272-155634378	107	chr6:155635251+155635430,155634272-155634378,155632473	S	3.03	LOW,LOW,LOW,Bn,S@0.52,16.48	1.24	SOK,SOK,SOK,Bn,S@2.53,201.47	3.70	VLOW,VLOW,VLOW,Bn,S@0.52,13.48	0.29	SOK,SOK,SOK,Bn,S@0.50,172.50	5.88	N,N,N,Bn,S@0.53,8.47	0.86	SOK,SOK,SOK,Bn,S@1.51,174.49	0.00	N,N,N,Bn,S@0.00,6.00	0.72	SOK,SOK,SOK,Bn,S@1.50,207.50
RABEP1	HsaEX0051751	chr17:5211989-5212117	129	chr17:5185815,5211989-5212117,5235244	S	98.58	SOK,SOK,SOK,OK,S@138.01,1.99	95.82	SOK,SOK,SOK,OK,S@1527.37,66.63	70.37	OK,OK,OK,OK,S@48.56,20.44	94.14	SOK,SOK,SOK,B1,S@1060.96,66.04	76.92	SOK,SOK,SOK,OK,S@123.84,37.16	90.83	SOK,SOK,SOK,B1,S@1171.71,118.29	79.59	OK,OK,OK,OK,S@70.04,17.96	95.00	SOK,SOK,SOK,B1,S@1184.65,62.35
RABEP1	HsaEX0051752	chr17:5268417-5268533	117	chr17:5266311,5268417-5268533,5271665	S	100.00	SOK,SOK,SOK,OK,S@196.00,0.00	99.73	SOK,SOK,SOK,OK,S@2369.58,6.42	100.00	SOK,SOK,SOK,OK,S@116.00,0.00	99.45	SOK,SOK,SOK,OK,S@1904.47,10.53	100.00	SOK,SOK,SOK,OK,S@203.00,0.00	99.55	SOK,SOK,SOK,OK,S@2346.39,10.61	100.00	SOK,SOK,SOK,OK,S@166.00,0.00	99.80	SOK,SOK,SOK,OK,S@2148.69,4.31
RABEP1	HsaEX0051753	chr17:5276609-5276749	141	chr17:5271763,5276609-5276749,5280411	S	97.71	SOK,SOK,SOK,OK,S@169.04,3.96	100.00	SOK,SOK,SOK,OK,S@2458.00,0.00	95.00	SOK,SOK,SOK,OK,S@111.15,5.85	99.52	SOK,SOK,SOK,OK,S@2089.92,10.08	96.35	SOK,SOK,SOK,OK,S@207.15,7.85	98.92	SOK,SOK,SOK,OK,S@2362.21,25.79	100.00	SOK,SOK,SOK,OK,S@145.00,0.00	99.07	SOK,SOK,SOK,OK,S@2330.13,21.87
RABEP1	HsaEX0051754	chr17:5283659-5283757	99	chr17:5281527,5283659-5283757,5284684	S	91.30	OK,OK,OK,OK,S@80.34,7.66	93.51	SOK,SOK,SOK,OK,S@1504.58,104.42	86.05	LOW,LOW,LOW,OK,S@34.42,5.58	86.59	SOK,SOK,SOK,OK,S@1168.96,181.03	66.67	OK,OK,OK,OK,S@56.67,28.33	83.10	SOK,SOK,SOK,OK,S@1368.66,278.34	70.00	OK,OK,OK,OK,S@35.70,15.30	80.42	SOK,SOK,SOK,OK,S@1311.65,319.35
NUP160	HsaEX0044287	chr11:47804625-47804698	74	chr11:47806474,47804625-47804698+47804747+47804750,47801999	S	99.59	SOK,SOK,SOK,OK,S@480.02,1.98	99.84	SOK,SOK,SOK,OK,S@7363.20,11.80	100.00	SOK,SOK,SOK,OK,S@225.00,0.00	99.62	SOK,SOK,SOK,OK,S@5781.94,22.06	100.00	SOK,SOK,SOK,OK,S@571.00,0.00	99.57	SOK,SOK,SOK,OK,S@6892.24,29.76	100.00	SOK,SOK,SOK,OK,S@413.00,0.00	99.82	SOK,SOK,SOK,OK,S@6696.92,12.08
NUP160	HsaEX0044288	chr11:47809734-47809857	124	chr11:47810053,47809734-47809857,47808106	S	97.86	SOK,SOK,SOK,OK,S@453.09,9.91	99.25	SOK,SOK,SOK,OK,S@6591.19,49.81	94.83	SOK,SOK,SOK,OK,S@214.32,11.68	98.09	SOK,SOK,SOK,OK,S@5097.74,99.26	96.48	SOK,SOK,SOK,OK,S@430.30,15.70	98.35	SOK,SOK,SOK,OK,S@5435.80,91.20	94.58	SOK,SOK,SOK,OK,S@339.54,19.46	97.11	SOK,SOK,SOK,OK,S@5499.34,163.66
NUP160	HsaEX0044289	chr11:47813482-47813542	61	chr11:47814291+47814338,47813482-47813542,47810163	S	95.39	SOK,SOK,SOK,OK,S@323.37,15.63	96.70	SOK,SOK,SOK,OK,S@4893.02,166.98	78.60	SOK,SOK,SOK,OK,S@150.91,41.09	91.77	SOK,SOK,SOK,OK,S@3998.42,358.58	77.72	SOK,SOK,SOK,OK,S@279.01,79.99	87.14	SOK,SOK,SOK,OK,S@3995.37,589.63	76.98	SOK,SOK,SOK,OK,S@189.37,56.63	86.69	SOK,SOK,SOK,OK,S@4083.97,627.03
NUP160	HsaEX0044290	chr11:47823363-47823482	120	chr11:47824990,47823363-47823482,47820015	S	97.98	SOK,SOK,SOK,OK,S@768.16,15.84	99.34	SOK,SOK,SOK,OK,S@7850.84,52.16	95.17	SOK,SOK,SOK,OK,S@538.66,27.34	98.96	SOK,SOK,SOK,OK,S@7195.38,75.62	96.01	SOK,SOK,SOK,OK,S@990.82,41.18	97.87	SOK,SOK,SOK,OK,S@7991.09,173.91	94.86	SOK,SOK,SOK,OK,S@647.89,35.11	97.85	SOK,SOK,SOK,OK,S@8012.94,176.06
NUP160	HsaEX0044291	chr11:47839608-47839676	69	chr11:47840926,47839608-47839676,47837581	S	100.00	SOK,SOK,SOK,OK,S@515.00,0.00	99.62	SOK,SOK,SOK,OK,S@5739.11,21.89	95.64	SOK,SOK,SOK,OK,S@257.27,11.73	98.67	SOK,SOK,SOK,OK,S@4992.70,67.30	97.36	SOK,SOK,SOK,OK,S@510.17,13.83	98.33	SOK,SOK,SOK,OK,S@5497.63,93.37	95.92	SOK,SOK,SOK,OK,S@368.33,15.67	98.12	SOK,SOK,SOK,OK,S@5791.04,110.96
NUP160	HsaEX0044292	chr11:47848627-47848746	120	chr11:47857203,47848627-47848746,47843716	S	2.18	SOK,SOK,SOK,B1,S@7.15,320.85	1.76	SOK,SOK,SOK,OK,S@50.88,2840.12	0.61	SOK,SOK,SOK,Bn,S@1.01,164.99	0.85	SOK,SOK,SOK,B1,S@21.64,2524.36	0.96	SOK,SOK,SOK,B1,S@3.04,313.96	0.90	SOK,SOK,SOK,OK,S@23.72,2611.28	0.00	SOK,SOK,SOK,Bn,S@0.00,223.00	0.76	SOK,SOK,SOK,OK,S@20.63,2693.37
ARHGAP31	HsaEX0005497	chr3:119087219-119087363	145	chr3:119084265,119087219-119087363,119099751	S	80.00	N,N,N,B1,S@7.20,1.80	91.30	OK,OK,OK,OK,S@40.17,3.83	100.00	N,N,N,OK,S@6.00,0.00	80.00	N,N,N,OK,S@14.40,3.60	55.56	N,N,N,B1,S@3.89,3.11	47.06	N,N,N,OK,S@11.77,13.23	60.00	N,N,N,OK,S@2.40,1.60	54.84	VLOW,VLOW,VLOW,OK,S@13.16,10.84
CENPQ	HsaEX0014642	chr6:49437872-49437991	120	chr6:49431166,49437853+49437872-49437991,49438687	S	95.74	OK,OK,OK,OK,S@44.04,1.96	96.49	SOK,SOK,SOK,OK,S@755.52,27.48	62.50	VLOW,VLOW,VLOW,B1,S@16.25,9.75	88.16	SOK,SOK,SOK,OK,S@490.17,65.83	75.00	VLOW,VLOW,VLOW,OK,S@21.00,7.00	84.90	SOK,SOK,SOK,OK,S@592.60,105.40	63.64	N,N,N,OK,S@11.46,6.54	83.31	SOK,SOK,SOK,OK,S@594.83,119.17
SARS	HsaEX0056236	chr1:109779427-109779492	66	chr1:109779170,109779427-109779492,109779866	S	2.17	OK,OK,OK,B1,S@2.04,91.96	1.02	SOK,SOK,SOK,OK,S@36.48,3539.52	1.01	OK,OK,OK,Bn,S@0.51,49.49	0.45	SOK,SOK,SOK,OK,S@13.52,2990.48	0.87	OK,OK,OK,Bn,S@0.50,57.50	0.63	SOK,SOK,SOK,OK,S@20.49,3232.51	2.04	OK,OK,OK,OK,S@1.02,48.98	0.49	SOK,SOK,SOK,OK,S@14.43,2929.57
ARID4A	HsaEX0005790	chr14:58794955-58795034	80	chr14:58790335,58794955-58795034,58796246	S	95.24	OK,OK,OK,OK,S@39.05,1.95	96.93	SOK,SOK,SOK,OK,S@249.11,7.89	100.00	VLOW,VLOW,VLOW,OK,S@22.00,0.00	100.00	SOK,SOK,SOK,OK,S@152.00,0.00	86.36	LOW,LOW,LOW,OK,S@35.41,5.59	89.16	SOK,SOK,SOK,OK,S@139.98,17.02	87.50	LOW,LOW,LOW,OK,S@26.25,3.75	91.96	SOK,SOK,SOK,OK,S@175.64,15.36
PNPLA6	HsaEX0048741	chr19:7600013-7600088	76	chr19:7599788+7599891,7600013-7600088+7600099,7600395	S	4.35	VLOW,VLOW,VLOW,Bn,S@0.52,11.48	2.61	SOK,SOK,SOK,B1,S@7.70,287.30	0.00	N,N,N,Bn,S@0.00,6.00	4.04	SOK,SOK,SOK,B2,S@11.96,284.04	6.67	N,N,N,Bn,S@0.53,7.47	1.41	SOK,SOK,SOK,B2,S@4.06,283.94	4.35	VLOW,VLOW,VLOW,Bn,S@0.52,11.48	3.03	SOK,SOK,SOK,Bl,S@8.24,263.76
PNPLA6	HsaEX0048742	chr19:7606870-7606953	84	chr19:7606570,7606870-7606953,7607447	S	100.00	LOW,LOW,LOW,B1,S@31.00,0.00	98.39	SOK,SOK,SOK,OK,S@738.91,12.09	93.44	LOW,LOW,LOW,OK,S@28.03,1.97	99.19	SOK,SOK,SOK,OK,S@740.95,6.05	100.00	VLOW,VLOW,VLOW,B1,S@26.00,0.00	98.34	SOK,SOK,SOK,OK,S@714.93,12.07	89.03	LOW,LOW,LOW,OK,S@31.16,3.84	98.48	SOK,SOK,SOK,OK,S@655.88,10.12
PNPLA6	HsaEX0048743	chr19:7607893-7607970	78	chr19:7607814,7607893-7607970,7614793	S	100.00	OK,OK,OK,OK,S@44.00,0.00	99.79	SOK,SOK,SOK,OK,S@933.04,1.96	100.00	LOW,LOW,LOW,OK,S@35.00,0.00	99.77	SOK,SOK,SOK,OK,S@872.99,2.01	100.00	LOW,LOW,LOW,OK,S@32.00,0.00	99.56	SOK,SOK,SOK,OK,S@894.05,3.95	100.00	LOW,LOW,LOW,OK,S@33.00,0.00	99.74	SOK,SOK,SOK,OK,S@774.98,2.02
PNPLA6	HsaEX0048744	chr19:7618761-7618901	141	chr19:7616323,7618758+7618761-7618901,7619095	S	100.00	LOW,LOW,LOW,OK,S@36.00,0.00	98.77	SOK,SOK,SOK,OK,S@794.11,9.89	100.00	LOW,LOW,LOW,OK,S@30.00,0.00	98.43	SOK,SOK,SOK,OK,S@863.23,13.77	88.34	VLOW,VLOW,VLOW,B1,S@14.13,1.87	97.53	SOK,SOK,SOK,OK,S@776.34,19.66	100.00	VLOW,VLOW,VLOW,OK,S@26.00,0.00	98.25	SOK,SOK,SOK,OK,S@773.23,13.77
PNPLA6	HsaEX0048745	chr19:7620164-7620253	90	chr19:7619961,7620135+7620164-7620253,7620493	S	84.00	VLOW,VLOW,VLOW,OK,S@19.32,3.68	95.61	SOK,SOK,SOK,B1,S@426.42,19.58	76.47	N,N,N,OK,S@11.47,3.53	89.29	SOK,SOK,SOK,OK,S@441.99,53.01	80.95	VLOW,VLOW,VLOW,OK,S@15.38,3.62	91.98	SOK,SOK,SOK,B1,S@396.43,34.57	100.00	VLOW,VLOW,VLOW,OK,S@18.00,0.00	90.63	SOK,SOK,SOK,B1,S@368.86,38.14
IFT88	HsaEX0031099	chr13:21163950-21164006	57	chr13:21157158,21163950-21164006,21165106	S	30.43	N,N,N,B2,S@4.56,10.44	40.58	SOK,SOK,SOK,OK,S@89.28,130.72	100.00	N,N,N,OK,S@3.00,0.00	37.09	SOK,SOK,SOK,OK,S@76.78,130.22	20.00	N,N,N,Bn,S@1.80,7.20	28.33	SOK,SOK,SOK,OK,S@53.26,134.74	12.50	N,N,N,Bn,S@1.12,7.88	34.03	SOK,SOK,SOK,OK,S@65.68,127.32
IFT88	HsaEX0031100	chr13:21166474-21166543	70	chr13:21165820,21166474-21166543,21170289	S	100.00	VLOW,VLOW,VLOW,OK,S@21.00,0.00	93.60	SOK,SOK,SOK,OK,S@209.66,14.34	100.00	N,N,N,OK,S@2.00,0.00	92.32	SOK,SOK,SOK,OK,S@195.72,16.28	100.00	N,N,N,B2,S@11.00,0.00	89.46	SOK,SOK,SOK,OK,S@220.97,26.03	100.00	N,N,N,OK,S@9.00,0.00	92.12	SOK,SOK,SOK,OK,S@213.72,18.28
IFT88	HsaEX0031101	chr13:21264844-21264954	111	chr13:21245178,21264844-21264954,21265193	S	80.00	N,N,N,B1,S@7.20,1.80	88.46	SOK,SOK,SOK,OK,S@130.04,16.96	100.00	N,N,N,Bn,S@0,0	91.53	SOK,SOK,SOK,OK,S@103.43,9.57	60.00	N,N,N,Bn,S@2.40,1.60	90.48	SOK,SOK,SOK,OK,S@144.77,15.23	75.00	N,N,N,OK,S@5.25,1.75	94.33	SOK,SOK,SOK,OK,S@129.23,7.77
ALG1	HsaEX0003661	chr16:5130947-5131057	111	chr16:5129808,5130947-5131057,5132557+5132560	S	91.15	N,N,N,B2,S@30.08,2.92	93.72	SOK,SOK,SOK,B2,S@865.04,57.96	58.40	VLOW,VLOW,VLOW,B2,S@15.18,10.82	92.87	SOK,SOK,SOK,B2,S@729.96,56.04	48.65	LOW,LOW,LOW,B2,S@18.00,19.00	80.52	SOK,SOK,SOK,B2,S@556.39,134.61	50.72	LOW,LOW,LOW,B2,S@15.22,14.78	81.96	SOK,SOK,SOK,B2,S@634.37,139.63
ABCF2	HsaEX0000564	chr7:150915221-150915277	57	chr7:150915647,150915167+150915221-150915277,150913115	S	100.00	SOK,SOK,SOK,OK,S@142.00,0.00	99.24	SOK,SOK,SOK,OK,S@3432.71,26.29	95.63	OK,OK,OK,OK,S@77.46,3.54	99.04	SOK,SOK,SOK,OK,S@2711.72,26.28	98.81	SOK,SOK,SOK,OK,S@145.25,1.75	98.68	SOK,SOK,SOK,OK,S@3018.62,40.38	98.29	SOK,SOK,SOK,OK,S@99.27,1.73	99.07	SOK,SOK,SOK,OK,S@3167.27,29.73
LRRC7	HsaEX0036693	chr1:70181825-70181901	77	chr1:70144161,70181825-70181901,70225874	S	0.00	N,N,N,Bn,S@0,0	33.33	N,N,N,OK,S@1.33,2.67	NA	N,N,N,Bn,S@0,0	33.33	N,N,N,OK,S@1.33,2.67	NA	N,N,N,Bn,S@0,0	0.00	N,N,N,Bn,S@0.00,6.00	100.00	N,N,N,Bn,S@0,0	11.11	N,N,N,Bn,S@0.56,4.44
UBA6	HsaEX0068630	chr4:68492078-68492195	118	chr4:68494789,68492078-68492195,68490833+68490905	S	84.35	SOK,SOK,SOK,OK,S@89.41,16.59	92.06	SOK,SOK,SOK,OK,S@1046.72,90.28	97.01	OK,OK,OK,OK,S@64.03,1.97	98.20	SOK,SOK,SOK,OK,S@866.12,15.88	84.62	OK,OK,OK,OK,S@50.77,9.23	96.50	SOK,SOK,SOK,OK,S@813.50,29.51	84.62	OK,OK,OK,OK,S@50.77,9.23	98.84	SOK,SOK,SOK,OK,S@850.02,9.98
UBA6	HsaEX0068631	chr4:68506869-68506946	78	chr4:68510416,68506869-68506946,68504842	S	93.26	OK,OK,OK,OK,S@80.20,5.80	95.82	SOK,SOK,SOK,OK,S@852.80,37.20	57.14	OK,OK,OK,OK,S@37.71,28.29	81.47	SOK,SOK,SOK,OK,S@574.36,130.64	44.29	SOK,SOK,SOK,OK,S@44.73,56.27	74.28	SOK,SOK,SOK,OK,S@518.47,179.53	47.92	OK,OK,OK,OK,S@34.02,36.98	70.06	SOK,SOK,SOK,OK,S@473.61,202.39
UBA6	HsaEX0068632	chr4:68528857-68528933	77	chr4:68529603,68528857-68528933,68527973+68527979	S	97.67	OK,OK,OK,OK,S@83.02,1.98	97.28	SOK,SOK,SOK,OK,S@777.27,21.73	92.86	OK,OK,OK,OK,S@50.14,3.86	84.43	SOK,SOK,SOK,OK,S@639.98,118.02	74.55	OK,OK,OK,OK,S@35.78,12.22	81.60	SOK,SOK,SOK,OK,S@555.70,125.30	81.54	OK,OK,OK,OK,S@48.11,10.89	82.41	SOK,SOK,SOK,OK,S@598.30,127.70
GAB2	HsaEX0026739	chr11:77961203-77961446	244	chr11:77991647,77961203-77961446,77938097	S	95.56	OK,OK,OK,OK,S@42.05,1.95	89.26	SOK,SOK,SOK,OK,S@204.41,24.59	63.64	N,N,N,OK,S@11.46,6.54	77.17	SOK,SOK,SOK,OK,S@125.79,37.21	81.13	OK,OK,OK,OK,S@38.94,9.06	87.56	SOK,SOK,SOK,OK,S@158.48,22.52	80.49	LOW,LOW,LOW,OK,S@29.78,7.22	85.84	SOK,SOK,SOK,OK,S@180.26,29.74
ATP6V0A1	HsaEX0006960	chr17:40647052-40647206	155	chr17:40646491,40647052-40647206,40647644	S	72.36	SOK,SOK,SOK,OK,S@76.70,29.30	92.35	SOK,SOK,SOK,OK,S@1230.10,101.90	81.82	LOW,LOW,LOW,OK,S@24.55,5.45	85.17	SOK,SOK,SOK,OK,S@850.85,148.15	90.65	SOK,SOK,SOK,OK,S@92.46,9.54	89.95	SOK,SOK,SOK,OK,S@1037.12,115.88	79.41	OK,OK,OK,OK,S@48.44,12.56	92.30	SOK,SOK,SOK,OK,S@991.30,82.70
ATP6V0A1	HsaEX0006961	chr17:40652725-40652941	217	chr17:40651060,40652725-40652941,40653215	S	100.00	SOK,SOK,SOK,OK,S@149.00,0.00	99.75	SOK,SOK,SOK,OK,S@1580.04,3.96	96.67	OK,OK,OK,OK,S@57.04,1.96	98.84	SOK,SOK,SOK,OK,S@1186.08,13.92	86.75	SOK,SOK,SOK,OK,S@122.32,18.68	98.92	SOK,SOK,SOK,OK,S@1276.07,13.93	91.18	OK,OK,OK,OK,S@59.27,5.73	98.63	SOK,SOK,SOK,OK,S@1288.11,17.89
ATP6V0A1	HsaEX0006962	chr17:40666307-40666478	172	chr17:40665996,40666307-40666478,40673045	S	82.61	OK,OK,OK,B1,S@52.04,10.96	77.52	SOK,SOK,SOK,OK,S@716.28,207.72	80.00	VLOW,VLOW,VLOW,B1,S@21.60,5.40	77.52	SOK,SOK,SOK,OK,S@471.32,136.68	41.18	LOW,LOW,LOW,OK,S@14.82,21.18	70.73	SOK,SOK,SOK,OK,S@466.11,192.89	60.00	VLOW,VLOW,VLOW,B1,S@26.40,17.60	73.91	SOK,SOK,SOK,OK,S@473.02,166.98
PIAS1	HsaEX0047311	chr15:68475968-68476005	38	chr15:68473692,68475968-68476005,68479880	S	100.00	OK,OK,OK,OK,S@72.00,0.00	99.72	SOK,SOK,SOK,OK,S@635.22,1.78	40.39	OK,OK,OK,OK,S@17.77,26.23	26.63	SOK,SOK,SOK,OK,S@104.12,286.88	50.49	OK,OK,OK,OK,S@43.93,43.07	68.66	SOK,SOK,SOK,OK,S@311.72,142.28	54.06	LOW,LOW,LOW,OK,S@20.00,17.00	58.01	SOK,SOK,SOK,OK,S@303.97,220.03
SLC4A7	HsaEX0059842	chr3:27420740-27420847	108	chr3:27424644,27420740-27420847,27418336	S	82.72	SOK,SOK,SOK,OK,S@122.43,25.57	85.63	SOK,SOK,SOK,OK,S@785.23,131.77	90.00	OK,OK,OK,OK,S@68.40,7.60	92.70	SOK,SOK,SOK,OK,S@635.92,50.08	91.57	SOK,SOK,SOK,OK,S@145.60,13.40	92.74	SOK,SOK,SOK,OK,S@837.44,65.56	93.70	SOK,SOK,SOK,OK,S@115.25,7.75	96.18	SOK,SOK,SOK,OK,S@838.69,33.31
SLC4A7	HsaEX0059843	chr3:27450847-27451021	175	chr3:27453133,27450847-27451021,27446454	S	47.65	SOK,SOK,SOK,OK,S@52.41,57.59	63.10	SOK,SOK,SOK,OK,S@331.91,194.09	62.64	OK,OK,OK,OK,S@46.35,27.65	76.20	SOK,SOK,SOK,OK,S@349.76,109.24	29.94	SOK,SOK,SOK,OK,S@30.54,71.46	60.07	SOK,SOK,SOK,OK,S@272.12,180.88	37.35	OK,OK,OK,OK,S@21.29,35.71	55.65	SOK,SOK,SOK,OK,S@294.94,235.06
SLC4A7	HsaEX0059844	chr3:27463113-27463270	158	chr3:27465528,27463113-27463270,27462278	S	97.81	SOK,SOK,SOK,OK,S@177.04,3.96	99.70	SOK,SOK,SOK,OK,S@660.01,1.99	98.31	SOK,SOK,SOK,OK,S@115.02,1.98	97.09	SOK,SOK,SOK,OK,S@592.25,17.75	92.51	SOK,SOK,SOK,OK,S@237.75,19.25	98.77	SOK,SOK,SOK,OK,S@801.02,9.98	96.88	SOK,SOK,SOK,OK,S@122.07,3.93	99.29	SOK,SOK,SOK,OK,S@832.05,5.95
SLC4A7	HsaEX0059845	chr3:27472789-27473160	372	chr3:27475407,27472789-27473160,27465643	S	0.00	OK,OK,OK,Bn,S@0.00,95.00	0.43	SOK,SOK,SOK,Bn,S@2.00,462.00	0.75	OK,OK,OK,Bn,S@0.50,66.50	0.67	SOK,SOK,SOK,Bn,S@3.02,446.98	0.00	SOK,SOK,SOK,Bn,S@0.00,155.00	0.41	SOK,SOK,SOK,OK,S@2.02,490.98	0.00	OK,OK,OK,Bn,S@0.00,94.00	1.03	SOK,SOK,SOK,OK,S@5.55,533.45
SLC4A7	HsaEX0059846	chr3:27477879-27478039	161	chr3:27478879,27477879-27478039,27475595	S	93.57	SOK,SOK,SOK,OK,S@253.57,17.43	94.11	SOK,SOK,SOK,OK,S@960.86,60.14	80.37	SOK,SOK,SOK,OK,S@118.14,28.86	93.83	SOK,SOK,SOK,OK,S@824.77,54.23	88.57	SOK,SOK,SOK,OK,S@321.51,41.49	92.03	SOK,SOK,SOK,OK,S@953.43,82.57	92.37	SOK,SOK,SOK,OK,S@209.68,17.32	93.10	SOK,SOK,SOK,OK,S@1016.65,75.35
APBA2	HsaEX0005036	chr15:29386481-29386516	36	chr15:29385423+29385429,29386481-29386516,29390693	S	NA	N,N,N,Bn,S@0,0	NA	N,N,N,Bn,S@0,0	NA	N,N,N,Bn,S@0,0	NA	N,N,N,Bn,S@0,0	NA	N,N,N,Bn,S@0,0	NA	N,N,N,Bn,S@0,0	NA	N,N,N,Bn,S@0,0	NA	N,N,N,Bn,S@0,0
MAP2K3	HsaEX0037476	chr17:21215454-21215593	140	chr17:21208440,21215454-21215593,21216804	S	96.97	SOK,SOK,SOK,OK,S@252.12,7.88	93.29	SOK,SOK,SOK,OK,S@4085.17,293.83	100.00	OK,OK,OK,B1,S@63.00,0.00	97.59	SOK,SOK,SOK,OK,S@1438.48,35.52	92.67	SOK,SOK,SOK,OK,S@243.72,19.28	89.26	SOK,SOK,SOK,OK,S@2423.41,291.59	92.27	SOK,SOK,SOK,B1,S@160.55,13.45	90.01	SOK,SOK,SOK,OK,S@2327.66,258.34
ASTE1	HsaEX0006368	chr3:130734026-130734100	75	chr3:130734988,130734026-130734100,130733231	S	6.67	N,N,N,Bn,S@0.53,7.47	2.89	OK,OK,OK,OK,S@2.57,86.43	NA	N,N,N,Bn,S@0,0	0.00	OK,OK,OK,Bn,S@0.00,43.00	0.00	N,N,N,Bn,S@0.00,5.00	1.32	OK,OK,OK,Bn,S@1.02,75.98	0.00	N,N,N,Bn,S@0.00,4.00	1.27	OK,OK,OK,Bn,S@1.02,78.98
PEX3	HsaEX0046661	chr6:143780222-143780353	132	chr6:143772252,143780222-143780353,143784053	S	93.71	OK,OK,OK,OK,S@56.23,3.77	97.94	SOK,SOK,SOK,OK,S@823.68,17.32	100.00	VLOW,VLOW,VLOW,OK,S@22.00,0.00	96.75	SOK,SOK,SOK,OK,S@684.02,22.98	94.71	LOW,LOW,LOW,OK,S@34.10,1.90	96.43	SOK,SOK,SOK,OK,S@566.04,20.96	94.57	LOW,LOW,LOW,OK,S@33.10,1.90	97.14	SOK,SOK,SOK,OK,S@651.81,19.19
PEX3	HsaEX0046662	chr6:143793297-143793465	169	chr6:143792748,143793297-143793465,143795923	S	85.71	VLOW,VLOW,VLOW,OK,S@22.28,3.72	96.78	SOK,SOK,SOK,OK,S@768.43,25.57	88.24	VLOW,VLOW,VLOW,OK,S@14.12,1.88	97.80	SOK,SOK,SOK,OK,S@702.20,15.80	84.62	N,N,N,B1,S@10.15,1.85	93.03	SOK,SOK,SOK,OK,S@592.60,44.40	71.43	N,N,N,OK,S@4.29,1.71	96.88	SOK,SOK,SOK,OK,S@610.34,19.66
PEX3	HsaEX0046663	chr6:143806289-143806385	97	chr6:143800335,143806289-143806385,143810280	S	100.00	VLOW,VLOW,VLOW,OK,S@19.00,0.00	96.12	SOK,SOK,SOK,OK,S@777.61,31.39	100.00	N,N,N,OK,S@9.00,0.00	97.37	SOK,SOK,SOK,OK,S@585.19,15.81	100.00	N,N,N,OK,S@9.00,0.00	97.45	SOK,SOK,SOK,OK,S@603.22,15.78	100.00	N,N,N,OK,S@6.00,0.00	96.26	SOK,SOK,SOK,OK,S@605.48,23.52
GABARAPL2	HsaEX0026748	chr16:75601935-75602107	173	chr16:75600805,75601935-75602107,75611177	S	100.00	SOK,SOK,SOK,OK,S@151.00,0.00	99.66	SOK,SOK,SOK,OK,S@5725.47,19.53	97.98	OK,OK,OK,B1,S@95.04,1.96	99.27	SOK,SOK,SOK,OK,S@5898.62,43.38	100.00	OK,OK,OK,B1,S@93.00,0.00	99.48	SOK,SOK,SOK,OK,S@5684.29,29.71	100.00	SOK,SOK,SOK,OK,S@153.00,0.00	99.36	SOK,SOK,SOK,OK,S@5846.34,37.66
SH3YL1	HsaEX0058096	chr2:224868-224920	53	chr2:229966,224864+224868-224920,219001	S	5.26	N,N,N,Bn,S@0.53,9.47	28.08	SOK,SOK,SOK,OK,S@36.50,93.50	0.00	N,N,N,Bn,S@0.00,4.00	23.57	OK,OK,OK,OK,S@22.86,74.14	0.00	N,N,N,Bn,S@0,0	24.03	OK,OK,OK,OK,S@19.22,60.78	NA	N,N,N,Bn,S@0,0	16.44	OK,OK,OK,OK,S@13.97,71.03
SH3YL1	HsaEX0058097	chr2:233101-233229	129	chr2:234160,233101-233229,231191	S	71.43	N,N,N,B1,S@8.57,3.43	78.72	SOK,SOK,SOK,OK,S@132.25,35.75	100.00	N,N,N,Bn,S@3.00,0.00	83.10	SOK,SOK,SOK,OK,S@108.03,21.97	0.00	N,N,N,Bn,S@0,0	59.21	SOK,SOK,SOK,OK,S@71.64,49.36	100.00	N,N,N,Bn,S@0,0	68.12	SOK,SOK,SOK,OK,S@79.02,36.98
SH3YL1	HsaEX0058098	chr2:249731-249844	114	chr2:253005,249731-249844,247602	S	100.00	N,N,N,OK,S@12.00,0.00	98.80	SOK,SOK,SOK,OK,S@164.01,1.99	100.00	N,N,N,OK,S@3.00,0.00	100.00	SOK,SOK,SOK,OK,S@148.00,0.00	100.00	N,N,N,OK,S@8.00,0.00	96.83	SOK,SOK,SOK,OK,S@120.07,3.93	100.00	N,N,N,B1,S@5.00,0.00	97.22	SOK,SOK,SOK,OK,S@138.05,3.95
VCL	HsaEX0070286	chr10:75871667-75871870	204	chr10:75868914,75871667-75871870,75873942	S	1.38	SOK,SOK,SOK,B1,S@4.84,346.16	1.29	SOK,SOK,SOK,OK,S@62.32,4768.68	0.23	SOK,SOK,SOK,Bn,S@0.51,220.49	0.73	SOK,SOK,SOK,OK,S@24.77,3368.23	2.92	SOK,SOK,SOK,OK,S@7.62,253.38	1.77	SOK,SOK,SOK,OK,S@67.49,3745.51	1.72	SOK,SOK,SOK,B1,S@4.94,282.06	1.51	SOK,SOK,SOK,OK,S@58.91,3842.09
DEPDC1B	HsaEX0019243	chr5:59894902-59895087	186	chr5:59899218,59894902-59895087,59893735+59893741	S	95.24	OK,OK,OK,OK,S@39.05,1.95	95.14	SOK,SOK,SOK,OK,S@917.15,46.85	100.00	VLOW,VLOW,VLOW,OK,S@25.00,0.00	91.70	SOK,SOK,SOK,OK,S@805.13,72.87	100.00	LOW,LOW,LOW,OK,S@29.00,0.00	93.28	SOK,SOK,SOK,OK,S@858.18,61.82	100.00	LOW,LOW,LOW,OK,S@34.00,0.00	92.69	SOK,SOK,SOK,OK,S@781.38,61.62
DAPK2	HsaEX0018511	chr15:64283427-64283550	124	chr15:64332369,64283427-64283550,64275953	S	0.00	N,N,N,Bn,S@0.00,9.00	0.00	OK,OK,OK,Bn,S@0.00,47.00	0.00	N,N,N,Bn,S@0.00,7.00	0.00	OK,OK,OK,Bn,S@0.00,23.00	0.00	N,N,N,Bn,S@0.00,8.00	0.00	OK,OK,OK,Bn,S@0.00,36.00	0.00	N,N,N,Bn,S@0.00,4.00	0.00	OK,OK,OK,Bn,S@0.00,52.00
NSMAF	HsaEX0043916	chr8:59512529-59512580	52	chr8:59513844,59512529-59512580,59512429	S	92.49	VLOW,VLOW,VLOW,OK,S@24.05,1.95	85.32	SOK,SOK,SOK,OK,S@468.41,80.59	66.26	N,N,N,OK,S@6.63,3.37	81.51	SOK,SOK,SOK,OK,S@356.20,80.80	75.72	VLOW,VLOW,VLOW,OK,S@16.66,5.34	84.42	SOK,SOK,SOK,OK,S@374.82,69.18	66.39	N,N,N,OK,S@9.96,5.04	90.81	SOK,SOK,SOK,OK,S@496.73,50.27
NSMAF	HsaEX0043917	chr8:59518486-59518594	109	chr8:59520328,59518486-59518594,59515945	S	95.45	OK,OK,OK,OK,S@41.04,1.96	98.12	SOK,SOK,SOK,OK,S@723.14,13.86	100.00	VLOW,VLOW,VLOW,OK,S@17.00,0.00	97.57	SOK,SOK,SOK,OK,S@475.17,11.83	100.00	VLOW,VLOW,VLOW,B1,S@25.00,0.00	95.99	SOK,SOK,SOK,OK,S@422.36,17.64	100.00	VLOW,VLOW,VLOW,B1,S@24.00,0.00	98.17	SOK,SOK,SOK,OK,S@426.06,7.94
ADSS	HsaEX0002889	chr1:244583472-244583598	127	chr1:244586137,244583472-244583598,244582216	S	98.54	SOK,SOK,SOK,OK,S@134.01,1.99	98.66	SOK,SOK,SOK,OK,S@2633.24,35.76	92.73	OK,OK,OK,OK,S@49.15,3.85	97.87	SOK,SOK,SOK,OK,S@1911.40,41.60	89.47	OK,OK,OK,OK,S@80.52,9.48	94.35	SOK,SOK,SOK,OK,S@1916.25,114.75	71.43	OK,OK,OK,OK,S@42.86,17.14	94.61	SOK,SOK,SOK,OK,S@1911.12,108.88
ADSS	HsaEX0002890	chr1:244613292-244613473	182	chr1:244614937,244613292-244613473,244601070	S	0.35	SOK,SOK,SOK,Bn,S@0.36,103.64	0.39	SOK,SOK,SOK,B2,S@3.94,1006.06	0.82	OK,OK,OK,Bn,S@0.36,43.64	0.66	SOK,SOK,SOK,Bn,S@4.00,602.00	0.00	OK,SOK,OK,Bn,S@0.00,78.00	1.08	SOK,SOK,SOK,B2,S@6.90,632.10	0.00	OK,OK,OK,Bn,S@0.00,57.00	0.72	SOK,SOK,SOK,B1,S@4.36,601.64
STAP1	HsaEX0062245	chr4:68458978-68459074	97	chr4:68456671,68458978-68459074,68472014	S	NA	N,N,N,Bn,S@0,0	100.00	N,N,N,Bn,S@0,0	NA	N,N,N,Bn,S@0,0	NA	N,N,N,Bn,S@0,0	NA	N,N,N,Bn,S@0,0	NA	N,N,N,Bn,S@0,0	NA	N,N,N,Bn,S@0,0	NA	N,N,N,Bn,S@0,0
RFC1	HsaEX0053155	chr4:39304680-39304771	92	chr4:39306434,39304680-39304771,39304435+39304494	S	81.63	OK,OK,OK,B1,S@72.65,16.35	89.68	SOK,SOK,SOK,OK,S@1384.66,159.34	73.91	LOW,LOW,LOW,OK,S@29.56,10.44	88.46	SOK,SOK,SOK,OK,S@837.72,109.28	53.09	OK,OK,OK,OK,S@32.92,29.08	77.33	SOK,SOK,SOK,OK,S@810.42,237.58	71.43	VLOW,VLOW,VLOW,B1,S@25.71,10.29	78.48	SOK,SOK,SOK,OK,S@839.74,230.26
RFC1	HsaEX0053156	chr4:39347021-39347096	76	chr4:39352968,39347021-39347096,39344087	S	100.00	SOK,SOK,SOK,OK,S@121.00,0.00	99.87	SOK,SOK,SOK,OK,S@1536.00,2.00	96.33	SOK,SOK,SOK,OK,S@103.07,3.93	97.93	SOK,SOK,SOK,OK,S@1123.26,23.74	98.85	SOK,SOK,SOK,OK,S@171.01,1.99	98.51	SOK,SOK,SOK,OK,S@1183.11,17.89	94.59	SOK,SOK,SOK,OK,S@102.16,5.84	99.51	SOK,SOK,SOK,OK,S@1210.04,5.96
RFC1	HsaEX0053157	chr4:39357497-39357617	121	chr4:39367859,39357497-39357617,39353096	S	3.40	OK,OK,OK,B1,S@2.58,73.42	1.20	SOK,SOK,SOK,OK,S@9.61,791.39	0.00	OK,OK,OK,Bn,S@0.00,67.00	0.89	SOK,SOK,SOK,Bn,S@5.04,560.96	0.00	OK,OK,OK,Bn,S@0.00,78.00	0.00	SOK,SOK,SOK,Bn,S@0.00,608.00	0.00	OK,OK,OK,Bn,S@0.00,68.00	0.48	SOK,SOK,SOK,OK,S@3.01,623.99
TBC1D23	HsaEX0063851	chr3:99998493-99998604	112	chr3:99979915+99980389,99998493-99998604,100000586	S	100.00	OK,OK,OK,OK,S@91.00,0.00	99.62	SOK,SOK,SOK,OK,S@529.98,2.02	100.00	LOW,LOW,LOW,B1,S@35.00,0.00	99.44	SOK,SOK,SOK,OK,S@356.00,2.00	100.00	OK,OK,OK,OK,S@86.00,0.00	99.03	SOK,SOK,SOK,OK,S@405.03,3.97	100.00	OK,OK,OK,OK,S@65.00,0.00	99.56	SOK,SOK,SOK,OK,S@451.01,1.99
TBC1D23	HsaEX0063852	chr3:100020920-100021081	162	chr3:100018175,100020911+100020920-100021081,100023690	S	94.38	OK,OK,OK,OK,S@64.18,3.82	95.05	SOK,SOK,SOK,OK,S@589.31,30.69	86.75	VLOW,VLOW,VLOW,B1,S@24.29,3.71	91.32	SOK,SOK,SOK,OK,S@317.79,30.21	96.81	OK,OK,OK,OK,S@59.05,1.95	92.80	SOK,SOK,SOK,OK,S@391.62,30.38	100.00	LOW,LOW,LOW,OK,S@36.00,0.00	89.05	SOK,SOK,SOK,OK,S@379.35,46.65
TBC1D23	HsaEX0063853	chr3:100030677-100030721	45	chr3:100029386,100030677-100030721,100034943	S	80.77	OK,OK,OK,OK,S@37.96,9.04	78.56	SOK,SOK,SOK,OK,S@556.20,151.80	63.64	N,N,N,B1,S@11.46,6.54	67.60	SOK,SOK,SOK,OK,S@283.24,135.76	39.29	LOW,LOW,LOW,OK,S@15.32,23.68	59.11	SOK,SOK,SOK,OK,S@252.99,175.01	64.29	VLOW,VLOW,VLOW,OK,S@14.79,8.21	57.48	SOK,SOK,SOK,OK,S@272.46,201.54
CYP46A1	HsaEX0018317	chr14:100161769-100161811	43	chr14:100158198,100161769-100161811,100165803	S	NA	N,N,N,Bn,S@0,0	NA	N,N,N,Bn,S@0,0	NA	N,N,N,Bn,S@0,0	NA	N,N,N,Bn,S@0,0	NA	N,N,N,Bn,S@0,0	0.00	N,N,N,Bn,S@0.00,2.00	NA	N,N,N,Bn,S@0,0	NA	N,N,N,Bn,S@0,0
ZZZ3	HsaEX0074698	chr1:78044459-78044554	96	chr1:78045212,78044459-78044554,78041905	S	90.44	SOK,SOK,SOK,OK,S@164.60,17.40	93.01	SOK,SOK,SOK,OK,S@1459.33,109.67	52.76	OK,OK,OK,OK,S@39.57,35.43	56.61	SOK,SOK,SOK,OK,S@574.03,439.97	56.12	SOK,SOK,SOK,OK,S@129.08,100.92	61.08	SOK,SOK,SOK,OK,S@866.73,552.27	53.23	SOK,SOK,SOK,OK,S@72.39,63.61	58.19	SOK,SOK,SOK,OK,S@907.76,652.24
SLC18A1	HsaEX0058777	chr8:20004769-20004902	134	chr8:20005114,20004769-20004902,20003387	S	NA	N,N,N,Bn,S@0,0	NA	N,N,N,Bn,S@0,0	NA	N,N,N,Bn,S@0,0	NA	N,N,N,Bn,S@0,0	NA	N,N,N,Bn,S@0,0	NA	N,N,N,Bn,S@0,0	NA	N,N,N,Bn,S@0,0	NA	N,N,N,Bn,S@0,0
SLC18A1	HsaEX0058778	chr8:20031872-20031955	84	chr8:20035946,20031872-20031955,20030639	S	NA	N,N,N,Bn,S@0,0	NA	N,N,N,Bn,S@0,0	NA	N,N,N,Bn,S@0,0	NA	N,N,N,Bn,S@0,0	NA	N,N,N,Bn,S@0,0	NA	N,N,N,Bn,S@0,0	NA	N,N,N,Bn,S@0,0	NA	N,N,N,Bn,S@0,0
SLC18A1	HsaEX0058779	chr8:20039260-20039463	204	chr8:20040574,20039260-20039463,20038598	S	NA	N,N,N,Bn,S@0,0	NA	N,N,N,Bn,S@0,0	NA	N,N,N,Bn,S@0,0	NA	N,N,N,Bn,S@0,0	NA	N,N,N,Bn,S@0,0	NA	N,N,N,Bn,S@0,0	NA	N,N,N,Bn,S@0,0	NA	N,N,N,Bn,S@0,0
USP2	HsaEX0069632	chr11:119243417-119244068	652	chr11:119252183+119252199,119243417-119244068+119244231,119230944	S	85.71	N,N,N,OK,S@11.14,1.86	90.12	SOK,SOK,SOK,OK,S@138.78,15.22	100.00	N,N,N,B1,S@4.00,0.00	85.71	OK,OK,OK,OK,S@66.85,11.15	100.00	N,N,N,OK,S@12.00,0.00	73.12	SOK,SOK,SOK,OK,S@117.72,43.28	77.78	N,N,N,OK,S@6.22,1.78	72.53	SOK,SOK,SOK,OK,S@113.87,43.13
FLT4	HsaEX0025978	chr5:180046021-180046109	89	chr5:180046253,180046021-180046109,180045920	S	NA	N,N,N,Bn,S@0,0	NA	N,N,N,Bn,S@0,0	NA	N,N,N,Bn,S@0,0	NA	N,N,N,Bn,S@0,0	NA	N,N,N,Bn,S@0,0	NA	N,N,N,Bn,S@0,0	NA	N,N,N,Bn,S@0,0	NA	N,N,N,Bn,S@0,0
FLT4	HsaEX0025979	chr5:180049731-180049839	109	chr5:180050935,180049731-180049839,180048904	S	NA	N,N,N,Bn,S@0,0	NA	N,N,N,Bn,S@0,0	NA	N,N,N,Bn,S@0,0	NA	N,N,N,Bn,S@0,0	NA	N,N,N,Bn,S@0,0	NA	N,N,N,Bn,S@0,0	NA	N,N,N,Bn,S@0,0	NA	N,N,N,Bn,S@0,0
FLT4	HsaEX0025980	chr5:180057225-180057288	64	chr5:180057555,180057225-180057288+180057337,180057105	S	NA	N,N,N,Bn,S@0,0	NA	N,N,N,Bn,S@0,0	NA	N,N,N,Bn,S@0,0	NA	N,N,N,Bn,S@0,0	NA	N,N,N,Bn,S@0,0	NA	N,N,N,Bn,S@0,0	NA	N,N,N,Bn,S@0,0	NA	N,N,N,Bn,S@0,0
NSUN2	HsaEX0043940	chr5:6605400-6605488	89	chr5:6606933,6605386+6605400-6605488+6605521,6604798	S	100.00	SOK,SOK,SOK,OK,S@594.00,0.00	99.99	SOK,SOK,SOK,OK,S@13504.65,1.35	100.00	SOK,SOK,SOK,OK,S@341.00,0.00	99.78	SOK,SOK,SOK,OK,S@9775.45,21.55	99.64	SOK,SOK,SOK,OK,S@545.03,1.97	99.83	SOK,SOK,SOK,OK,S@10591.96,18.04	100.00	SOK,SOK,SOK,OK,S@394.00,0.00	99.91	SOK,SOK,SOK,OK,S@11160.95,10.05
NSUN2	HsaEX0043941	chr5:6607313-6607497	185	chr5:6609939,6607313-6607497,6607025	S	100.00	SOK,SOK,SOK,OK,S@575.00,0.00	99.99	SOK,SOK,SOK,OK,S@15186.48,1.52	98.33	SOK,SOK,SOK,OK,S@233.04,3.96	99.46	SOK,SOK,SOK,OK,S@10292.12,55.88	97.14	SOK,SOK,SOK,OK,S@468.21,13.79	99.01	SOK,SOK,SOK,OK,S@10373.28,103.72	99.41	SOK,SOK,SOK,OK,S@337.99,2.01	99.15	SOK,SOK,SOK,OK,S@11175.20,95.80
NSUN2	HsaEX0043942	chr5:6619557-6619580	24	chr5:6620219,6619557-6619580,6618137	S	6.72	SOK,SOK,SOK,B2,S@25.67,356.33	3.83	SOK,SOK,SOK,B1,S@252.74,6346.26	1.51	SOK,SOK,SOK,Bn,S@4.11,267.89	1.40	SOK,SOK,SOK,OK,S@63.85,4497.15	3.36	SOK,SOK,SOK,B2,S@21.57,620.43	2.12	SOK,SOK,SOK,B1,S@111.91,5167.09	3.30	SOK,SOK,SOK,B2,S@13.37,391.63	1.93	SOK,SOK,SOK,B1,S@109.22,5549.78
FBXO42	HsaEX0025333	chr1:16578783-16578899	117	chr1:16579591,16578783-16578899,16578280	S	100.00	OK,OK,OK,OK,S@74.00,0.00	96.97	SOK,SOK,SOK,OK,S@692.37,21.63	83.33	N,N,N,B1,S@9.17,1.83	85.19	SOK,SOK,SOK,OK,S@170.38,29.62	91.49	OK,OK,OK,OK,S@41.17,3.83	89.14	SOK,SOK,SOK,OK,S@341.41,41.59	86.21	VLOW,VLOW,VLOW,OK,S@23.28,3.72	80.47	SOK,SOK,SOK,OK,S@215.66,52.34
FBXO42	HsaEX0025334	chr1:16580130-16580226	97	chr1:16582206,16580051+16580130-16580226,16579647+16579676	S	93.41	OK,OK,OK,OK,S@82.20,5.80	95.36	SOK,SOK,SOK,OK,S@682.78,33.22	88.24	N,N,N,B1,S@14.12,1.88	80.09	SOK,SOK,SOK,OK,S@159.38,39.62	68.25	OK,OK,OK,OK,S@36.17,16.83	75.94	SOK,SOK,SOK,OK,S@249.84,79.16	65.52	VLOW,VLOW,VLOW,OK,S@15.72,8.28	71.01	SOK,SOK,SOK,OK,S@205.22,83.78
FBXO42	HsaEX0025335	chr1:16583101-16583254	154	chr1:16621278,16583101-16583254,16582316	S	100.00	SOK,SOK,SOK,OK,S@118.00,0.00	100.00	SOK,SOK,SOK,OK,S@864.00,0.00	95.56	OK,OK,OK,OK,S@42.05,1.95	98.25	SOK,SOK,SOK,OK,S@445.07,7.93	98.40	SOK,SOK,SOK,OK,S@122.02,1.98	100.00	SOK,SOK,SOK,OK,S@589.00,0.00	100.00	OK,OK,OK,OK,S@76.00,0.00	100.00	SOK,SOK,SOK,OK,S@610.00,0.00
AGA	HsaEX0003011	chr4:178357452-178357505	54	chr4:178358559,178357430+178357452-178357505,178355635+178355643	S	100.00	N,N,N,OK,S@10.00,0.00	98.29	SOK,SOK,SOK,OK,S@456.07,7.93	71.43	N,N,N,OK,S@4.29,1.71	99.59	SOK,SOK,SOK,OK,S@485.00,2.00	100.00	N,N,N,OK,S@3.00,0.00	95.32	SOK,SOK,SOK,OK,S@397.48,19.52	100.00	N,N,N,OK,S@3.00,0.00	98.66	SOK,SOK,SOK,OK,S@438.05,5.95
BOD1L	HsaEX0008309	chr4:13574326-13574466	141	chr4:13578462,13574326-13574466,13571752	S	14.53	OK,OK,OK,OK,S@9.74,57.26	16.39	SOK,SOK,SOK,OK,S@128.01,652.99	17.24	VLOW,VLOW,VLOW,B1,S@2.93,14.07	18.90	SOK,SOK,SOK,OK,S@73.71,316.29	10.42	OK,OK,OK,B1,S@5.52,47.48	9.88	SOK,SOK,SOK,OK,S@51.08,465.92	11.43	OK,OK,OK,OK,S@4.46,34.54	11.53	SOK,SOK,SOK,OK,S@57.42,440.58
BOD1L	HsaEX0008310	chr4:13598728-13598792	65	chr4:13600570,13598728-13598792,13597568	S	94.74	OK,OK,OK,OK,S@70.11,3.89	98.94	SOK,SOK,SOK,OK,S@741.06,7.94	67.57	VLOW,VLOW,VLOW,B1,S@20.95,10.05	72.03	SOK,SOK,SOK,OK,S@265.79,103.21	76.81	OK,OK,OK,OK,S@46.85,14.15	78.40	SOK,SOK,SOK,OK,S@427.28,117.72	63.64	OK,OK,OK,OK,S@34.37,19.63	80.79	SOK,SOK,SOK,OK,S@387.79,92.21
BOD1L	HsaEX0008311	chr4:13616936-13617126	191	chr4:13621567,13616936-13617126,13616434	S	91.21	OK,OK,OK,OK,S@79.35,7.65	96.35	SOK,SOK,SOK,OK,S@570.39,21.61	94.59	SOK,SOK,SOK,OK,S@102.16,5.84	96.89	SOK,SOK,SOK,OK,S@552.27,17.73	86.67	SOK,SOK,SOK,OK,S@109.20,16.80	97.75	SOK,SOK,SOK,OK,S@516.12,11.88	89.58	OK,OK,OK,OK,S@81.52,9.48	96.82	SOK,SOK,SOK,OK,S@539.29,17.71
BOD1L	HsaEX0008312	chr4:13625014-13627936	2923	chr4:13628969,13625014-13627936,13621691	S	0.00	OK,OK,OK,Bn,S@0.00,35.00	7.74	SOK,SOK,SOK,B2,S@12.93,154.07	3.90	OK,OK,OK,Bn,S@1.56,38.44	10.34	SOK,SOK,SOK,B1,S@21.51,186.49	0.00	OK,OK,OK,Bn,S@0.00,38.00	8.14	SOK,SOK,SOK,B2,S@16.77,189.23	3.70	OK,OK,OK,OK,S@1.04,26.96	7.14	SOK,SOK,SOK,B2,S@12.85,167.15
TLL1	HsaEX0065121	chr4:166840986-166841091	106	chr4:166795225,166840986-166841091,166910533	S	8.47	OK,OK,OK,B2,S@5.42,58.58	6.19	SOK,SOK,SOK,B1,S@21.23,321.77	8.20	OK,OK,OK,OK,S@2.71,30.29	1.95	SOK,SOK,SOK,OK,S@6.12,307.88	4.55	OK,OK,OK,Bn,S@2.09,43.91	2.44	SOK,SOK,SOK,OK,S@9.22,368.78	5.45	OK,OK,OK,Bn,S@1.58,27.42	1.73	SOK,SOK,SOK,OK,S@5.59,317.41
TRIO	HsaEX0067231	chr5:14497956-14497983	28	chr5:14497114+14497126,14497956-14497983,14498009+14498198	S	98.11	SOK,SOK,SOK,OK,S@745.64,14.36	97.06	SOK,SOK,SOK,OK,S@6572.90,199.10	96.75	SOK,SOK,SOK,OK,S@142.22,4.78	94.77	SOK,SOK,SOK,OK,S@2047.98,113.02	94.53	SOK,SOK,SOK,OK,S@390.41,22.59	95.94	SOK,SOK,SOK,OK,S@3072.96,130.04	96.59	SOK,SOK,SOK,OK,S@202.84,7.16	95.50	SOK,SOK,SOK,OK,S@2807.70,132.30
TRIO	HsaEX0067232	chr5:14504502-14504702	201	chr5:14502766,14504502-14504702,14507231	S	93.72	SOK,SOK,SOK,OK,S@664.47,44.53	93.71	SOK,SOK,SOK,OK,S@6956.09,466.91	86.84	SOK,SOK,SOK,OK,S@123.31,18.69	90.81	SOK,SOK,SOK,OK,S@1791.68,181.32	70.25	SOK,SOK,SOK,OK,S@188.97,80.03	80.67	SOK,SOK,SOK,OK,S@1968.35,471.65	75.23	SOK,SOK,SOK,OK,S@143.69,47.31	82.14	SOK,SOK,SOK,OK,S@1917.97,417.03
CLEC16A	HsaEX0015597	chr16:11096931-11097114	184	chr16:11076848,11096931-11097114+11097162,11114050	S	84.62	SOK,SOK,SOK,B1,S@111.70,20.30	97.21	SOK,SOK,SOK,OK,S@687.27,19.73	95.83	OK,OK,OK,OK,S@45.04,1.96	97.54	SOK,SOK,SOK,OK,S@861.28,21.72	68.89	OK,OK,OK,OK,S@52.36,23.64	94.77	SOK,SOK,SOK,OK,S@812.18,44.82	94.03	OK,OK,OK,OK,S@61.12,3.88	97.98	SOK,SOK,SOK,OK,S@863.20,17.80
MSR1	HsaEX0040332	chr8:16423044-16423096	53	chr8:16424901,16423044-16423096,16369419	S	NA	N,N,N,Bn,S@0,0	NA	N,N,N,Bn,S@0,0	NA	N,N,N,Bn,S@0,0	NA	N,N,N,Bn,S@0,0	NA	N,N,N,Bn,S@0,0	NA	N,N,N,Bn,S@0,0	NA	N,N,N,Bn,S@0,0	NA	N,N,N,Bn,S@0,0
CDH1	HsaEX0014149	chr16:68853183-68853328	146	chr16:68849662,68853183-68853328,68855904	S	100.00	N,N,N,Bn,S@0,0	100.00	N,N,N,B1,S@9.00,0.00	NA	N,N,N,Bn,S@0,0	100.00	N,N,N,B1,S@6.00,0.00	100.00	N,N,N,Bn,S@0,0	84.62	N,N,N,OK,S@10.15,1.85	NA	N,N,N,Bn,S@0,0	100.00	N,N,N,OK,S@12.00,0.00
SKIV2L2	HsaEX0058505	chr5:54624527-54624639	113	chr5:54623606,54624527-54624639,54635838	S	97.84	SOK,SOK,SOK,OK,S@269.06,5.94	99.20	SOK,SOK,SOK,OK,S@2948.22,23.78	100.00	SOK,SOK,SOK,OK,S@146.00,0.00	99.45	SOK,SOK,SOK,OK,S@2890.02,15.98	98.77	SOK,SOK,SOK,OK,S@160.01,1.99	99.55	SOK,SOK,SOK,OK,S@2655.00,12.00	100.00	SOK,SOK,SOK,OK,S@148.00,0.00	99.49	SOK,SOK,SOK,OK,S@2725.03,13.97
DNAH5	HsaEX0020192	chr5:13780938-13781068	131	chr5:13786288,13780938-13781068,13777464	S	100.00	N,N,N,Bn,S@0,0	100.00	N,N,N,Bn,S@0,0	NA	N,N,N,Bn,S@0,0	100.00	N,N,N,OK,S@3.00,0.00	NA	N,N,N,Bn,S@0,0	100.00	N,N,N,OK,S@6.00,0.00	NA	N,N,N,Bn,S@0,0	100.00	N,N,N,OK,S@2.00,0.00
DNAH5	HsaEX0020193	chr5:13830135-13830322	188	chr5:13830706,13830135-13830322,13829813	S	100.00	N,N,N,B1,S@4.00,0.00	100.00	VLOW,VLOW,VLOW,OK,S@18.00,0.00	100.00	N,N,N,Bn,S@0,0	100.00	N,N,N,B1,S@13.00,0.00	100.00	N,N,N,Bn,S@0,0	100.00	N,N,N,B1,S@9.00,0.00	NA	N,N,N,Bn,S@0,0	100.00	N,N,N,OK,S@14.00,0.00
ZFYVE16	HsaEX0072726	chr5:79739613-79739739	127	chr5:79739103,79739613-79739739,79741082	S	1.56	OK,OK,OK,Bn,S@1.01,63.99	2.01	SOK,SOK,SOK,OK,S@13.75,670.25	0.00	OK,OK,OK,Bn,S@0.00,55.00	1.18	SOK,SOK,SOK,OK,S@5.58,467.42	2.52	OK,OK,OK,Bn,S@1.54,59.46	0.68	SOK,SOK,SOK,B1,S@4.04,589.96	1.92	OK,OK,OK,Bn,S@1.02,51.98	0.56	SOK,SOK,SOK,OK,S@3.00,532.00
ZFYVE16	HsaEX0072727	chr5:79744110-79744223	114	chr5:79741224,79743845+79744102+79744110-79744223,79745410	S	90.70	SOK,SOK,SOK,B1,S@111.56,11.44	91.40	SOK,SOK,SOK,OK,S@1118.74,105.26	88.06	OK,OK,OK,OK,S@55.48,7.52	96.39	SOK,SOK,SOK,OK,S@891.61,33.39	78.00	OK,OK,OK,OK,S@69.42,19.58	92.14	SOK,SOK,SOK,OK,S@878.09,74.91	83.53	OK,OK,OK,B1,S@65.15,12.85	95.79	SOK,SOK,SOK,B1,S@980.89,43.11
FAM65A	HsaEX0024562	chr16:67572575-67572727	153	chr16:67572453,67572563+67572575-67572727,67572893	S	92.00	OK,OK,OK,OK,S@44.16,3.84	98.34	SOK,SOK,SOK,OK,S@587.09,9.91	62.50	N,N,N,B1,S@8.12,4.88	87.16	SOK,SOK,SOK,B1,S@330.34,48.66	41.38	LOW,LOW,LOW,OK,S@16.97,24.03	84.33	SOK,SOK,SOK,OK,S@337.32,62.68	77.78	VLOW,VLOW,VLOW,B1,S@18.67,5.33	88.31	SOK,SOK,SOK,B1,S@256.10,33.90
RAI14	HsaEX0052011	chr5:34813679-34813765	87	chr5:34812313,34813679-34813765,34814688	S	61.21	SOK,SOK,SOK,OK,S@110.18,69.82	60.88	SOK,SOK,SOK,OK,S@1844.06,1184.94	69.58	OK,OK,OK,OK,S@54.27,23.73	68.17	SOK,SOK,SOK,OK,S@1520.19,709.81	72.30	SOK,SOK,SOK,B1,S@86.04,32.96	70.00	SOK,SOK,SOK,OK,S@1549.10,663.90	69.44	OK,SOK,OK,OK,S@58.33,25.67	73.98	SOK,SOK,SOK,OK,S@1776.26,624.74
BEST2	HsaEX0008038	chr19:12863356-12863558	203	chr19:12862653,12863356-12863558,12864074	S	NA	N,N,N,Bn,S@0,0	NA	N,N,N,Bn,S@0,0	NA	N,N,N,Bn,S@0,0	NA	N,N,N,Bn,S@0,0	NA	N,N,N,Bn,S@0,0	100.00	N,N,N,Bn,S@2.00,0.00	NA	N,N,N,Bn,S@0,0	NA	N,N,N,Bn,S@0,0
PHLPP2	HsaEX0047210	chr16:71690474-71690537	64	chr16:71692136,71690474-71690537+71690584,71689337	S	100.00	OK,OK,OK,OK,S@95.00,0.00	100.00	SOK,SOK,SOK,OK,S@543.00,0.00	63.64	LOW,LOW,LOW,OK,S@22.91,13.09	88.24	SOK,SOK,SOK,B1,S@155.30,20.70	79.25	OK,OK,OK,OK,S@75.29,19.71	85.25	SOK,SOK,SOK,OK,S@267.69,46.31	67.74	OK,OK,OK,OK,S@35.22,16.78	73.30	SOK,SOK,SOK,OK,S@223.56,81.44
PHLPP2	HsaEX0047211	chr16:71697802-71698002	201	chr16:71701081,71697802-71698002,71692718	S	85.37	OK,OK,OK,OK,S@64.88,11.12	87.50	SOK,SOK,SOK,OK,S@341.25,48.75	70.37	VLOW,VLOW,VLOW,B1,S@16.19,6.81	70.29	SOK,SOK,SOK,OK,S@104.73,44.27	61.82	OK,OK,OK,B1,S@55.02,33.98	71.13	SOK,SOK,SOK,OK,S@172.85,70.15	54.10	LOW,LOW,LOW,OK,S@25.43,21.57	71.11	SOK,SOK,SOK,OK,S@164.26,66.74
PHLPP2	HsaEX0047212	chr16:71718379-71718504	126	chr16:71724422,71718379-71718504,71715808	S	54.22	OK,OK,OK,OK,S@34.70,29.30	58.24	SOK,SOK,SOK,OK,S@167.73,120.27	33.33	N,N,N,OK,S@3.33,6.67	47.83	OK,OK,OK,OK,S@40.66,44.34	18.75	OK,OK,OK,OK,S@7.12,30.88	45.37	SOK,SOK,SOK,OK,S@74.86,90.14	15.79	N,N,N,Bn,S@1.74,9.26	36.13	SOK,SOK,SOK,OK,S@46.97,83.03
PHLPP2	HsaEX0047213	chr16:71736501-71736634	134	chr16:71748415,71736501-71736634,71724612	S	79.85	OK,OK,OK,OK,S@35.13,8.87	88.50	SOK,SOK,SOK,OK,S@214.17,27.83	55.72	N,N,N,B1,S@10.03,7.97	72.12	OK,OK,OK,OK,S@43.99,17.01	44.99	OK,OK,OK,OK,S@23.84,29.16	69.74	SOK,SOK,SOK,OK,S@94.15,40.85	54.12	VLOW,VLOW,VLOW,OK,S@14.61,12.39	59.79	SOK,SOK,SOK,OK,S@92.08,61.92
CCDC99	HsaEX0013572	chr5:169017760-169017828	69	chr5:169015494+169015579,169017757+169017760-169017828+169017833,169018052	S	24.20	SOK,SOK,SOK,OK,S@47.19,147.81	21.20	SOK,SOK,SOK,OK,S@598.69,2225.31	3.25	SOK,SOK,SOK,OK,S@4.13,122.87	10.91	SOK,SOK,SOK,OK,S@210.78,1721.22	7.97	SOK,SOK,SOK,B1,S@18.89,218.11	9.96	SOK,SOK,SOK,OK,S@241.33,2181.67	5.22	SOK,SOK,SOK,OK,S@6.84,124.16	7.21	SOK,SOK,SOK,OK,S@182.70,2351.30
STAU2	HsaEX0062378	chr8:74439926-74440039	114	chr8:74464247,74439926-74440039,74334937	S	33.33	N,N,N,Bn,S@0.67,1.33	29.51	SOK,SOK,SOK,B2,S@46.63,111.37	33.33	N,N,N,Bn,S@1.33,2.67	38.39	SOK,SOK,SOK,B2,S@56.05,89.95	100.00	N,N,N,Bn,S@4.00,0.00	29.30	SOK,SOK,SOK,B2,S@40.73,98.27	100.00	N,N,N,Bn,S@0,0	42.99	SOK,SOK,SOK,B2,S@67.92,90.08
STAU2	HsaEX0062379	chr8:74650995-74651052	58	chr8:74651991,74650995-74651052,74650584	S	2.02	LOW,OK,LOW,Bn,S@0.38,18.62	1.10	SOK,SOK,SOK,B1,S@3.77,339.23	0.00	LOW,OK,LOW,Bn,S@0.00,17.00	0.51	SOK,SOK,SOK,OK,S@1.86,363.14	1.59	OK,OK,OK,Bn,S@0.38,23.62	0.56	SOK,SOK,SOK,Bn,S@1.88,333.12	0.00	N,VLOW,N,Bn,S@0.00,9.00	1.55	SOK,SOK,SOK,B2,S@5.35,339.65
CDH10	HsaEX0014152	chr5:24505221-24505357	137	chr5:24509675,24505221-24505357,24498628	S	NA	N,N,N,Bn,S@0,0	NA	N,N,N,Bn,S@0,0	NA	N,N,N,Bn,S@0,0	NA	N,N,N,Bn,S@0,0	NA	N,N,N,Bn,S@0,0	NA	N,N,N,Bn,S@0,0	NA	N,N,N,Bn,S@0,0	NA	N,N,N,Bn,S@0,0
INPP4A	HsaEX0031715	chr2:99137150-99137194	45	chr2:99136617,99137150-99137194,99149840	S	100.00	VLOW,VLOW,VLOW,OK,S@24.00,0.00	96.39	SOK,SOK,SOK,OK,S@157.12,5.88	100.00	N,N,N,B1,S@14.00,0.00	96.36	SOK,SOK,SOK,OK,S@104.07,3.93	73.33	N,N,N,OK,S@9.53,3.47	100.00	SOK,SOK,SOK,OK,S@130.00,0.00	88.89	N,N,N,B1,S@15.11,1.89	96.92	SOK,SOK,SOK,OK,S@124.06,3.94
INPP4A	HsaEX0031716	chr2:99170734-99170952	219	chr2:99169342+99169432,99170734-99170952,99172016+99172019	S	90.32	OK,OK,OK,B1,S@53.29,5.71	97.77	SOK,SOK,SOK,OK,S@347.08,7.92	90.48	VLOW,VLOW,VLOW,OK,S@18.10,1.90	97.24	SOK,SOK,SOK,OK,S@278.11,7.89	84.62	VLOW,VLOW,VLOW,OK,S@20.31,3.69	95.99	SOK,SOK,SOK,OK,S@281.25,11.75	85.71	N,N,N,B1,S@22.28,3.72	92.62	SOK,SOK,SOK,OK,S@241.74,19.26
INPP4A	HsaEX0031717	chr2:99175926-99175958	33	chr2:99172154+99172271,99175926-99175958,99179928	S	100.00	N,N,N,OK,S@14.00,0.00	97.09	SOK,SOK,SOK,OK,S@196.12,5.88	100.00	N,N,N,OK,S@12.00,0.00	87.00	SOK,SOK,SOK,OK,S@161.82,24.18	75.19	N,N,N,OK,S@8.27,2.73	89.67	SOK,SOK,SOK,OK,S@124.64,14.36	80.16	N,N,N,OK,S@5.61,1.39	89.25	SOK,SOK,SOK,OK,S@142.80,17.20
INPP4A	HsaEX0031718	chr2:99182103-99182229	127	chr2:99181226,99182103-99182229,99182492	S	63.12	VLOW,VLOW,VLOW,OK,S@16.41,9.59	89.92	SOK,SOK,SOK,OK,S@214.91,24.09	100.00	VLOW,VLOW,VLOW,OK,S@20.00,0.00	91.28	SOK,SOK,SOK,OK,S@136.92,13.08	42.10	N,N,N,B1,S@7.16,9.84	95.72	SOK,SOK,SOK,OK,S@170.38,7.62	82.30	N,N,N,OK,S@8.23,1.77	91.94	SOK,SOK,SOK,OK,S@127.80,11.20
RAB27B	HsaEX0051608	chr18:52551564-52551667	104	chr18:52546685,52551564-52551667,52555226	S	100.00	N,N,N,Bn,S@0,0	100.00	SOK,SOK,SOK,OK,S@101.00,0.00	63.64	N,N,N,OK,S@5.73,3.27	89.47	SOK,SOK,SOK,OK,S@96.63,11.37	83.33	N,N,N,B1,S@9.17,1.83	100.00	SOK,SOK,SOK,OK,S@133.00,0.00	100.00	N,N,N,OK,S@9.00,0.00	100.00	OK,OK,OK,OK,S@93.00,0.00
PSMA4	HsaEX0050582	chr15:78838917-78839040	124	chr15:78838106,78838917-78839040,78841132	S	95.97	SOK,SOK,SOK,OK,S@326.30,13.70	98.02	SOK,SOK,SOK,OK,S@14633.41,295.59	96.76	SOK,SOK,SOK,OK,S@235.13,7.87	97.89	SOK,SOK,SOK,OK,S@13687.96,295.04	98.07	SOK,SOK,SOK,OK,S@302.06,5.94	97.65	SOK,SOK,SOK,OK,S@13399.53,322.47	99.31	SOK,SOK,SOK,OK,S@285.02,1.98	97.92	SOK,SOK,SOK,OK,S@13815.53,293.47
MYO16	HsaEX0041044	chr13:109318234-109318497	264	chr13:109148272,109318234-109318497,109365009	S	NA	N,N,N,Bn,S@0,0	NA	N,N,N,Bn,S@0,0	NA	N,N,N,Bn,S@0,0	NA	N,N,N,Bn,S@0,0	NA	N,N,N,Bn,S@0,0	NA	N,N,N,Bn,S@0,0	NA	N,N,N,Bn,S@0,0	NA	N,N,N,Bn,S@0,0
MYO16	HsaEX0041045	chr13:109661245-109661397	153	chr13:109644796,109661245-109661397,109672059	S	100.00	N,N,N,OK,S@5.00,0.00	100.00	VLOW,VLOW,VLOW,B1,S@42.00,0.00	100.00	N,N,N,OK,S@3.00,0.00	100.00	OK,OK,OK,B1,S@65.00,0.00	71.43	N,N,N,Bn,S@4.29,1.71	100.00	LOW,LOW,LOW,OK,S@35.00,0.00	100.00	N,N,N,Bn,S@0,0	85.45	OK,OK,OK,OK,S@43.58,7.42
PARP3	HsaEX0045605	chr3:51976946-51977062	117	chr3:51976724,51976946-51977062,51977365+51977370	S	42.86	N,N,N,Bn,S@2.14,2.86	20.11	SOK,SOK,SOK,B2,S@42.03,166.97	0.00	N,N,N,Bn,S@0.00,3.00	22.61	SOK,SOK,SOK,B2,S@27.58,94.42	0.00	N,N,N,Bn,S@0.00,2.00	21.46	SOK,SOK,SOK,B2,S@28.54,104.46	0.00	N,N,N,Bn,S@0.00,3.00	17.05	SOK,SOK,SOK,B2,S@17.56,85.44
FAM65C	HsaEX0024579	chr20:49218609-49219181	573	chr20:49221182,49218609-49219181,49214247	S	NA	N,N,N,Bn,S@0,0	NA	N,N,N,Bn,S@0,0	NA	N,N,N,Bn,S@0,0	NA	N,N,N,Bn,S@0,0	NA	N,N,N,Bn,S@0,0	NA	N,N,N,Bn,S@0,0	NA	N,N,N,Bn,S@0,0	NA	N,N,N,Bn,S@0,0
FAM65C	HsaEX0024580	chr20:49225449-49225492	44	chr20:49225830,49225449-49225492,49225275	S	NA	N,N,N,Bn,S@0,0	NA	N,N,N,Bn,S@0,0	NA	N,N,N,Bn,S@0,0	NA	N,N,N,Bn,S@0,0	NA	N,N,N,Bn,S@0,0	NA	N,N,N,Bn,S@0,0	NA	N,N,N,Bn,S@0,0	NA	N,N,N,Bn,S@0,0
FAM65C	HsaEX0024581	chr20:49227390-49227443	54	chr20:49227718,49227390-49227443,49226259	S	NA	N,N,N,Bn,S@0,0	NA	N,N,N,Bn,S@0,0	NA	N,N,N,Bn,S@0,0	NA	N,N,N,Bn,S@0,0	NA	N,N,N,Bn,S@0,0	NA	N,N,N,Bn,S@0,0	NA	N,N,N,Bn,S@0,0	NA	N,N,N,Bn,S@0,0
AIFM2	HsaEX0003290	chr10:71874676-71874876	201	chr10:71876378,71874676-71874876,71874085	S	100.00	OK,OK,OK,OK,S@94.00,0.00	100.00	SOK,SOK,SOK,OK,S@1807.00,0.00	100.00	OK,OK,OK,OK,S@43.00,0.00	99.54	SOK,SOK,SOK,OK,S@1292.03,5.97	100.00	OK,OK,OK,OK,S@81.00,0.00	99.88	SOK,SOK,SOK,OK,S@1664.00,2.00	100.00	OK,OK,OK,OK,S@59.00,0.00	100.00	SOK,SOK,SOK,OK,S@1471.00,0.00
AIFM2	HsaEX0003291	chr10:71877568-71877676	109	chr10:71880263,71877568-71877676,71876530	S	95.85	OK,OK,OK,OK,S@47.92,2.08	98.59	SOK,SOK,SOK,OK,S@1467.02,20.98	72.77	VLOW,VLOW,VLOW,B1,S@14.55,5.45	95.31	SOK,SOK,SOK,OK,S@1051.27,51.73	70.22	OK,OK,OK,OK,S@33.71,14.29	94.06	SOK,SOK,SOK,OK,S@1203.03,75.97	87.62	LOW,LOW,LOW,OK,S@28.04,3.96	92.37	SOK,SOK,SOK,OK,S@1109.36,91.64
AIFM2	HsaEX0003292	chr10:71880848-71880967	120	chr10:71883161,71880848-71880967,71880355	S	96.55	OK,OK,OK,OK,S@55.03,1.97	99.05	SOK,SOK,SOK,OK,S@1452.07,13.93	88.24	N,N,N,OK,S@14.12,1.88	95.19	SOK,SOK,SOK,OK,S@1043.28,52.72	91.67	OK,OK,OK,OK,S@63.25,5.75	96.38	SOK,SOK,SOK,OK,S@1253.90,47.10	90.91	LOW,LOW,LOW,B1,S@38.18,3.82	94.36	SOK,SOK,SOK,OK,S@1202.15,71.85
MED17	HsaEX0038610	chr11:93530701-93530885	185	chr11:93529706,93530701-93530885,93535001	S	97.35	SOK,SOK,SOK,OK,S@145.05,3.95	93.86	SOK,SOK,SOK,OK,S@1895.03,123.97	76.92	OK,OK,OK,OK,S@53.07,15.93	91.21	SOK,SOK,SOK,OK,S@872.88,84.12	97.69	SOK,SOK,SOK,OK,S@167.05,3.95	93.34	SOK,SOK,SOK,OK,S@1708.12,121.88	94.00	OK,OK,OK,OK,S@91.18,5.82	93.38	SOK,SOK,SOK,OK,S@1608.94,114.06
CAPG	HsaEX0012335	chr2:85623103-85623133	31	chr2:85625143,85623103-85623133,85622749	S	3.21	OK,OK,OK,Bn,S@0.74,22.26	1.73	SOK,SOK,SOK,OK,S@31.57,1793.43	0.00	LOW,LOW,LOW,Bn,S@0.00,16.00	1.55	SOK,SOK,SOK,B2,S@23.48,1491.52	0.00	LOW,LOW,LOW,Bn,S@0.00,19.00	1.90	SOK,SOK,SOK,OK,S@33.80,1745.20	3.08	OK,OK,OK,Bn,S@0.74,23.26	1.97	SOK,SOK,SOK,B1,S@30.16,1500.84
CAPG	HsaEX0012336	chr2:85625813-85625905	93	chr2:85626259+85626304,85625813-85625905,85625275	S	96.67	OK,OK,OK,OK,S@57.04,1.96	96.95	SOK,SOK,SOK,OK,S@5831.54,183.46	90.91	OK,OK,OK,OK,S@57.27,5.73	96.38	SOK,SOK,SOK,OK,S@5965.92,224.08	79.10	OK,OK,OK,OK,S@47.46,12.54	95.94	SOK,SOK,SOK,OK,S@6016.40,254.60	100.00	OK,OK,OK,OK,S@71.00,0.00	95.66	SOK,SOK,SOK,OK,S@5780.73,262.27
CAPG	HsaEX0012337	chr2:85628652-85628806	155	chr2:85628908,85628652-85628806,85628452	S	95.12	OK,OK,OK,OK,S@38.05,1.95	99.68	SOK,SOK,SOK,OK,S@4939.14,15.86	100.00	OK,OK,OK,OK,S@52.00,0.00	99.74	SOK,SOK,SOK,OK,S@5352.05,13.95	100.00	OK,OK,OK,OK,S@55.00,0.00	99.09	SOK,SOK,SOK,OK,S@4966.39,45.61	100.00	OK,OK,OK,OK,S@70.00,0.00	98.83	SOK,SOK,SOK,OK,S@4885.17,57.83
AP2S1	HsaEX0004935	chr19:47342722-47342835	114	chr19:47349250,47342722-47342835+47342877,47342056	S	98.69	SOK,SOK,SOK,OK,S@165.80,2.20	99.22	SOK,SOK,SOK,OK,S@10453.82,82.18	100.00	SOK,SOK,SOK,OK,S@143.00,0.00	98.92	SOK,SOK,SOK,OK,S@11347.11,123.89	96.00	SOK,SOK,SOK,OK,S@154.56,6.44	98.96	SOK,SOK,SOK,OK,S@10538.25,110.75	100.00	SOK,SOK,SOK,OK,S@141.00,0.00	98.78	SOK,SOK,SOK,OK,S@10744.30,132.70
TG	HsaEX0064683	chr8:133895059-133895244	186	chr8:133894857,133895059-133895244,133898693	S	NA	N,N,N,Bn,S@0,0	NA	N,N,N,Bn,S@0,0	NA	N,N,N,Bn,S@0,0	100.00	N,N,N,Bn,S@0,0	NA	N,N,N,Bn,S@0,0	NA	N,N,N,Bn,S@0,0	NA	N,N,N,Bn,S@0,0	NA	N,N,N,Bn,S@0,0
ADAM28	HsaEX0002331	chr8:24207377-24207485	109	chr8:24201097+24201101,24207377-24207485,24208745	S	NA	N,N,N,Bn,S@0,0	NA	N,N,N,Bn,S@0,0	NA	N,N,N,Bn,S@0,0	100.00	N,N,N,Bn,S@2.00,0.00	NA	N,N,N,Bn,S@0,0	NA	N,N,N,Bn,S@0,0	NA	N,N,N,Bn,S@0,0	100.00	N,N,N,Bn,S@2.00,0.00
BARX2	HsaEX0007639	chr11:129306646-129306946	301	chr11:129246117,129306646-129306946,129312730	S	NA	N,N,N,Bn,S@0,0	NA	N,N,N,Bn,S@0,0	NA	N,N,N,Bn,S@0,0	NA	N,N,N,Bn,S@0,0	NA	N,N,N,Bn,S@0,0	100.00	N,N,N,Bn,S@3.00,0.00	NA	N,N,N,Bn,S@0,0	NA	N,N,N,Bn,S@0,0
CUL7	HsaEX0018029	chr6:43007894-43008164	271	chr6:43008268,43007894-43008164,43006725	S	82.51	VLOW,VLOW,VLOW,OK,S@18.15,3.85	95.12	SOK,SOK,SOK,OK,S@443.26,22.74	100.00	N,N,N,B1,S@7.00,0.00	98.54	SOK,SOK,SOK,OK,S@283.80,4.20	80.94	N,N,N,B1,S@8.09,1.91	93.88	SOK,SOK,SOK,OK,S@314.50,20.50	100.00	VLOW,VLOW,VLOW,OK,S@18.00,0.00	90.13	SOK,SOK,SOK,OK,S@256.87,28.13
CUL7	HsaEX0018030	chr6:43010540-43010722	183	chr6:43010796+43010812,43010540-43010722,43008813+43008862	S	78.57	VLOW,VLOW,VLOW,OK,S@19.64,5.36	92.55	SOK,SOK,SOK,OK,S@335.03,26.97	100.00	N,N,N,B1,S@7.00,0.00	97.77	SOK,SOK,SOK,OK,S@260.07,5.93	63.64	N,N,N,OK,S@5.73,3.27	94.97	SOK,SOK,SOK,OK,S@294.41,15.59	75.00	N,N,N,OK,S@5.25,1.75	95.05	SOK,SOK,SOK,OK,S@262.34,13.66
CUL7	HsaEX0018031	chr6:43011265-43011368	104	chr6:43012490,43011167+43011186+43011265-43011368,43010918	S	83.33	VLOW,VLOW,VLOW,OK,S@18.33,3.67	99.42	SOK,SOK,SOK,OK,S@341.01,1.99	100.00	N,N,N,OK,S@5.00,0.00	97.70	SOK,SOK,SOK,OK,S@252.07,5.93	100.00	N,N,N,OK,S@8.00,0.00	93.67	SOK,SOK,SOK,OK,S@286.63,19.37	100.00	N,N,N,OK,S@6.00,0.00	99.30	SOK,SOK,SOK,OK,S@284.00,2.00
CUL7	HsaEX0018032	chr6:43014249-43014339	91	chr6:43014618,43014249-43014339,43014145	S	74.92	VLOW,VLOW,VLOW,OK,S@16.48,5.52	90.51	SOK,SOK,SOK,OK,S@326.74,34.26	83.84	N,N,N,OK,S@10.06,1.94	82.18	SOK,SOK,SOK,OK,S@283.52,61.48	37.75	N,N,N,OK,S@6.04,9.96	80.49	SOK,SOK,SOK,OK,S@251.13,60.87	77.96	N,N,N,OK,S@13.25,3.75	87.94	SOK,SOK,SOK,OK,S@333.29,45.71
CUL7	HsaEX0018033	chr6:43017998-43018136	139	chr6:43018706,43017998-43018136,43017897	S	96.92	OK,OK,OK,OK,S@62.03,1.97	93.20	SOK,SOK,SOK,OK,S@503.28,36.72	83.33	N,N,N,B1,S@9.17,1.83	98.12	SOK,SOK,SOK,OK,S@414.07,7.93	95.00	LOW,LOW,LOW,B1,S@37.05,1.95	92.17	SOK,SOK,SOK,OK,S@407.39,34.61	94.12	LOW,LOW,LOW,OK,S@31.06,1.94	93.51	SOK,SOK,SOK,OK,S@474.10,32.90
CTNNA1	HsaEX0017833	chr5:138118866-138119061	196	chr5:138117718,138118866-138119061,138145727	S	98.24	SOK,SOK,SOK,OK,S@642.49,11.51	98.99	SOK,SOK,SOK,OK,S@14196.16,144.84	97.75	SOK,SOK,SOK,OK,S@418.37,9.63	99.04	SOK,SOK,SOK,OK,S@14731.21,142.79	93.77	SOK,SOK,SOK,OK,S@709.84,47.16	98.77	SOK,SOK,SOK,OK,S@15110.82,188.18	97.14	SOK,SOK,SOK,OK,S@517.76,15.24	98.67	SOK,SOK,SOK,OK,S@15901.66,214.34
PHKA2	HsaEX0047116	chrX:18913256-18913309	54	chrX:18915281,18913256-18913309,18912522	S	100.00	VLOW,VLOW,VLOW,B1,S@19.00,0.00	99.33	SOK,SOK,SOK,OK,S@294.02,1.98	100.00	VLOW,VLOW,VLOW,OK,S@19.00,0.00	100.00	SOK,SOK,SOK,OK,S@212.00,0.00	100.00	N,N,N,OK,S@11.00,0.00	99.13	SOK,SOK,SOK,OK,S@227.01,1.99	100.00	N,N,N,OK,S@14.00,0.00	99.00	SOK,SOK,SOK,OK,S@198.00,2.00
PHKA2	HsaEX0047117	chrX:18942499-18942643	145	chrX:18943786,18942499-18942643,18942252	S	75.00	VLOW,VLOW,VLOW,B1,S@21.00,7.00	92.14	SOK,SOK,SOK,OK,S@360.27,30.73	52.94	N,N,N,OK,S@6.88,6.12	94.23	SOK,SOK,SOK,OK,S@285.52,17.48	31.71	VLOW,VLOW,VLOW,B1,S@8.56,18.44	87.10	SOK,SOK,SOK,OK,S@252.59,37.41	39.13	N,N,N,OK,S@6.26,9.74	91.04	SOK,SOK,SOK,OK,S@291.33,28.67
PHKA2	HsaEX0047118	chrX:18949759-18949866	108	chrX:18954173,18949759-18949866,18947424	S	95.00	OK,OK,OK,OK,S@37.05,1.95	98.65	SOK,SOK,SOK,OK,S@434.06,5.94	87.50	N,N,N,OK,S@13.12,1.88	93.43	SOK,SOK,SOK,OK,S@247.59,17.41	95.65	LOW,LOW,LOW,B1,S@43.04,1.96	98.18	SOK,SOK,SOK,OK,S@321.05,5.95	100.00	VLOW,VLOW,VLOW,OK,S@23.00,0.00	99.27	SOK,SOK,SOK,OK,S@270.01,1.99
CNTLN	HsaEX0016088	chr9:17309056-17309250	195	chr9:17298350,17309056-17309250,17330630	S	93.33	VLOW,VLOW,VLOW,B1,S@27.07,1.93	91.90	SOK,SOK,SOK,OK,S@217.80,19.20	66.67	N,N,N,B1,S@6.67,3.33	92.62	SOK,SOK,SOK,B1,S@265.82,21.18	100.00	VLOW,VLOW,VLOW,B1,S@28.00,0.00	91.95	SOK,SOK,SOK,OK,S@262.98,23.02	100.00	VLOW,VLOW,VLOW,OK,S@23.00,0.00	93.10	SOK,SOK,SOK,OK,S@338.88,25.12
CNTLN	HsaEX0016089	chr9:17444195-17444244	50	chr9:17416187,17444195-17444244,17457522+17457525	S	13.05	OK,OK,OK,B1,S@3.78,25.22	6.04	SOK,SOK,SOK,OK,S@12.08,187.92	0.00	VLOW,VLOW,VLOW,Bn,S@0.00,12.00	2.06	SOK,SOK,SOK,OK,S@4.82,229.18	0.00	OK,OK,OK,Bn,S@0.00,24.00	0.60	SOK,SOK,SOK,Bn,S@1.42,234.58	0.00	VLOW,VLOW,VLOW,Bn,S@0.00,11.00	2.60	SOK,SOK,SOK,OK,S@5.82,218.18
CNTLN	HsaEX0016090	chr9:17494905-17495019	115	chr9:17487064,17494905-17495019,17502549	S	3.23	LOW,LOW,LOW,Bn,S@0.52,15.48	2.40	SOK,SOK,SOK,OK,S@5.11,207.89	0.00	N,N,N,Bn,S@0,0	4.13	SOK,SOK,SOK,OK,S@6.77,157.23	5.88	N,N,N,Bn,S@0.53,8.47	2.49	SOK,SOK,SOK,B1,S@5.13,200.87	0.00	N,N,N,Bn,S@0.00,7.00	1.19	SOK,SOK,SOK,B1,S@2.53,210.47
GEMIN8	HsaEX0027312	chrX:14044259-14044340	82	chrX:14047513+14047896,14044171+14044259-14044340,14039630	S	100.00	N,N,N,OK,S@5.00,0.00	44.14	SOK,SOK,SOK,OK,S@92.25,116.75	100.00	N,N,N,Bn,S@0,0	50.65	SOK,SOK,SOK,OK,S@88.13,85.87	33.33	N,N,N,Bn,S@1.33,2.67	54.24	SOK,SOK,SOK,OK,S@113.36,95.64	100.00	N,N,N,Bn,S@2.00,0.00	57.81	SOK,SOK,SOK,OK,S@116.78,85.22
OFD1	HsaEX0044656	chrX:13754227-13754415	189	chrX:13753465,13754227-13754415,13754597+13754775	S	4.05	OK,OK,OK,Bn,S@1.09,25.91	5.34	SOK,SOK,SOK,OK,S@11.59,205.41	0.00	VLOW,OK,VLOW,Bn,S@0.00,13.00	4.41	SOK,SOK,SOK,B1,S@8.56,185.44	3.20	OK,OK,OK,OK,S@0.80,24.20	5.05	SOK,SOK,SOK,B1,S@10.35,194.65	0.00	N,LOW,N,Bn,S@0.00,8.00	2.70	SOK,SOK,SOK,OK,S@5.00,180.00
OFD1	HsaEX0044657	chrX:13758208-13758332	125	chrX:13757151,13758208-13758332,13762534	S	2.78	N,OK,N,Bn,S@0.17,5.83	2.95	OK,SOK,OK,B1,S@1.92,63.08	0.00	N,OK,N,Bn,S@0.00,3.00	0.98	OK,SOK,OK,B1,S@0.94,95.06	0.00	N,OK,N,Bn,S@0.00,6.00	0.74	OK,SOK,OK,OK,S@0.59,79.41	100.00	N,N,N,Bn,S@0,0	1.13	OK,SOK,OK,OK,S@0.97,85.03
PREX2	HsaEX0050019	chr8:69005844-69005957	114	chr8:69002950,69005840+69005844-69005957,69009252	S	NA	N,N,N,Bn,S@0,0	NA	N,N,N,Bn,S@0,0	NA	N,N,N,Bn,S@0,0	NA	N,N,N,Bn,S@0,0	NA	N,N,N,Bn,S@0,0	NA	N,N,N,Bn,S@0,0	NA	N,N,N,Bn,S@0,0	NA	N,N,N,Bn,S@0,0
PREX2	HsaEX0050020	chr8:69031667-69031749	83	chr8:69030879,69031667-69031749,69032431	S	NA	N,N,N,Bn,S@0,0	NA	N,N,N,Bn,S@0,0	NA	N,N,N,Bn,S@0,0	NA	N,N,N,Bn,S@0,0	NA	N,N,N,Bn,S@0,0	NA	N,N,N,Bn,S@0,0	NA	N,N,N,Bn,S@0,0	NA	N,N,N,Bn,S@0,0
PREX2	HsaEX0050021	chr8:69039613-69039654	42	chr8:69033284,69039613-69039654,69046294	S	NA	N,N,N,Bn,S@0,0	NA	N,N,N,Bn,S@0,0	NA	N,N,N,Bn,S@0,0	NA	N,N,N,Bn,S@0,0	NA	N,N,N,Bn,S@0,0	NA	N,N,N,Bn,S@0,0	NA	N,N,N,Bn,S@0,0	NA	N,N,N,Bn,S@0,0
PREX2	HsaEX0050022	chr8:69069557-69069671	115	chr8:69058587,69069557-69069671,69103957	S	NA	N,N,N,Bn,S@0,0	NA	N,N,N,Bn,S@0,0	NA	N,N,N,Bn,S@0,0	NA	N,N,N,Bn,S@0,0	NA	N,N,N,Bn,S@0,0	NA	N,N,N,Bn,S@0,0	NA	N,N,N,Bn,S@0,0	NA	N,N,N,Bn,S@0,0
YTHDC2	HsaEX0072039	chr5:112917114-112917406	293	chr5:112915392,112917114-112917406,112919999+112920025	S	88.03	SOK,SOK,SOK,OK,S@96.83,13.17	92.92	SOK,SOK,SOK,OK,S@1189.38,90.62	100.00	LOW,LOW,LOW,OK,S@28.00,0.00	98.25	SOK,SOK,SOK,OK,S@1001.17,17.83	80.65	OK,OK,OK,OK,S@45.16,10.84	96.74	SOK,SOK,SOK,OK,S@992.55,33.45	95.56	OK,OK,OK,OK,S@42.05,1.95	98.94	SOK,SOK,SOK,OK,S@928.06,9.94
YTHDC2	HsaEX0072040	chr5:112929000-112929087	88	chr5:112927875,112929000-112929087,112929179	S	82.09	OK,OK,OK,OK,S@50.07,10.93	88.48	SOK,SOK,SOK,OK,S@868.87,113.13	88.24	N,N,N,OK,S@14.12,1.88	90.81	SOK,SOK,SOK,OK,S@565.75,57.25	79.31	VLOW,VLOW,VLOW,OK,S@20.62,5.38	88.95	SOK,SOK,SOK,OK,S@608.42,75.58	82.35	VLOW,VLOW,VLOW,B1,S@25.53,5.47	90.76	SOK,SOK,SOK,OK,S@524.59,53.41
CTPS2	HsaEX0017900	chrX:16635273-16635369	97	chrX:16638400,16635273-16635369,16627808	S	100.00	VLOW,VLOW,VLOW,B1,S@35.00,0.00	99.70	SOK,SOK,SOK,OK,S@662.01,1.99	87.50	N,N,N,B1,S@13.12,1.88	98.67	SOK,SOK,SOK,OK,S@589.06,7.94	100.00	VLOW,VLOW,VLOW,OK,S@23.00,0.00	100.00	SOK,SOK,SOK,OK,S@705.00,0.00	100.00	N,N,N,OK,S@15.00,0.00	98.69	SOK,SOK,SOK,OK,S@600.04,7.96
CTPS2	HsaEX0017901	chrX:16716359-16716459	101	chrX:16717046,16716359-16716459,16711610	S	91.78	OK,OK,OK,OK,S@64.25,5.75	98.25	SOK,SOK,SOK,OK,S@556.10,9.90	91.67	VLOW,VLOW,VLOW,OK,S@21.08,1.92	97.43	SOK,SOK,SOK,OK,S@599.19,15.81	89.83	OK,OK,OK,OK,S@50.30,5.70	98.26	SOK,SOK,SOK,OK,S@561.06,9.94	95.45	OK,OK,OK,OK,S@41.04,1.96	97.49	SOK,SOK,SOK,OK,S@613.21,15.79
POLR2B	HsaEX0049059	chr4:57851446-57851623	178	chr4:57845170,57851426+57851446-57851623,57852520	S	2.50	SOK,SOK,SOK,OK,S@5.12,199.88	0.69	SOK,SOK,SOK,OK,S@14.50,2086.50	0.00	SOK,SOK,SOK,Bn,S@0.00,122.00	0.21	SOK,SOK,SOK,OK,S@4.43,2104.57	1.87	SOK,SOK,SOK,OK,S@4.08,213.92	0.24	SOK,SOK,SOK,B1,S@5.55,2305.45	1.73	SOK,SOK,SOK,B1,S@2.54,144.46	0.15	SOK,SOK,SOK,B1,S@3.61,2400.39
POLR2B	HsaEX0049060	chr4:57856914-57857064	151	chr4:57852592,57856914-57857064,57860570	S	99.16	SOK,SOK,SOK,OK,S@236.00,2.00	98.08	SOK,SOK,SOK,OK,S@3033.61,59.39	91.08	SOK,SOK,SOK,OK,S@136.62,13.38	98.21	SOK,SOK,SOK,OK,S@2937.46,53.54	96.09	SOK,SOK,SOK,OK,S@289.23,11.77	98.67	SOK,SOK,SOK,OK,S@3240.32,43.68	96.00	SOK,SOK,SOK,OK,S@188.16,7.84	98.45	SOK,SOK,SOK,OK,S@3268.54,51.46
KIAA1370	HsaEX0034042	chr15:52879348-52879416	69	chr15:52885775,52879253+52879348-52879416,52877141	S	89.47	VLOW,VLOW,VLOW,OK,S@16.10,1.90	94.01	SOK,SOK,SOK,OK,S@304.59,19.41	44.44	N,N,N,OK,S@5.78,7.22	39.41	SOK,SOK,SOK,OK,S@111.53,171.47	45.45	VLOW,VLOW,VLOW,OK,S@10.91,13.09	44.78	SOK,SOK,SOK,OK,S@139.71,172.29	33.33	N,N,N,OK,S@3.33,6.67	40.08	SOK,SOK,SOK,OK,S@135.87,203.13
ARAP2	HsaEX0005285	chr4:36160352-36160486	135	chr4:36160953,36160352-36160486,36152666	S	90.77	VLOW,VLOW,VLOW,OK,S@21.78,2.22	95.73	SOK,SOK,SOK,OK,S@153.17,6.83	100.00	N,N,N,OK,S@7.00,0.00	94.34	OK,OK,OK,OK,S@37.74,2.26	68.18	N,N,N,OK,S@12.27,5.73	76.27	OK,OK,OK,OK,S@64.83,20.17	85.68	N,N,N,OK,S@12.85,2.15	66.35	OK,OK,OK,OK,S@55.73,28.27
ARAP2	HsaEX0005286	chr4:36214018-36214076	59	chr4:36214865,36214018-36214076+36214109,36212365	S	100.00	LOW,LOW,LOW,OK,S@36.00,0.00	97.62	SOK,SOK,SOK,OK,S@162.05,3.95	100.00	N,N,N,B1,S@4.00,0.00	93.65	OK,OK,OK,OK,S@57.13,3.87	87.10	LOW,LOW,LOW,OK,S@25.26,3.74	83.74	SOK,SOK,SOK,OK,S@94.63,18.37	80.00	N,N,N,OK,S@14.40,3.60	81.40	OK,OK,OK,OK,S@63.49,14.51
TPR	HsaEX0066732	chr1:186287865-186287960	96	chr1:186289444,186287865-186287960,186287735	S	100.00	SOK,SOK,SOK,OK,S@207.00,0.00	99.25	SOK,SOK,SOK,OK,S@5033.96,38.04	100.00	SOK,SOK,SOK,OK,S@199.00,0.00	99.42	SOK,SOK,SOK,OK,S@5123.11,29.89	99.22	SOK,SOK,SOK,OK,S@252.02,1.98	99.32	SOK,SOK,SOK,OK,S@4966.99,34.01	98.84	SOK,SOK,SOK,OK,S@170.00,2.00	99.34	SOK,SOK,SOK,OK,S@5373.30,35.70
TPR	HsaEX0066733	chr1:186322820-186322982	163	chr1:186324542,186322820-186322982,186321242	S	88.99	SOK,SOK,SOK,OK,S@274.98,34.02	95.13	SOK,SOK,SOK,OK,S@3395.19,173.81	77.57	SOK,SOK,SOK,OK,S@147.38,42.62	95.19	SOK,SOK,SOK,OK,S@3439.21,173.79	75.46	SOK,SOK,SOK,OK,S@215.82,70.18	90.78	SOK,SOK,SOK,OK,S@3475.06,352.94	71.33	SOK,SOK,SOK,B1,S@183.32,73.68	91.25	SOK,SOK,SOK,OK,S@3490.31,334.69
TPR	HsaEX0066734	chr1:186337018-186337114	97	chr1:186340102,186337018-186337114,186332577	S	97.12	SOK,SOK,SOK,OK,S@266.11,7.89	98.27	SOK,SOK,SOK,OK,S@3033.59,53.41	97.91	SOK,SOK,SOK,OK,S@185.05,3.95	98.52	SOK,SOK,SOK,OK,S@2902.40,43.60	96.79	SOK,SOK,SOK,OK,S@297.15,9.85	99.13	SOK,SOK,SOK,OK,S@3408.09,29.91	99.18	SOK,SOK,SOK,OK,S@240.02,1.98	99.05	SOK,SOK,SOK,OK,S@3337.98,32.02
CP	HsaEX0016926	chr3:148894037-148894138	102	chr3:148895627,148894037-148894138+148894194+148894199,148883837	S	NA	N,N,N,Bn,S@0,0	NA	N,N,N,Bn,S@0,0	NA	N,N,N,Bn,S@0,0	NA	N,N,N,Bn,S@0,0	NA	N,N,N,Bn,S@0,0	NA	N,N,N,Bn,S@0,0	NA	N,N,N,Bn,S@0,0	100.00	N,N,N,Bn,S@0,0
KIAA0556	HsaEX0033698	chr16:27720026-27720241	216	chr16:27715319,27720026-27720241,27732879	S	94.44	LOW,LOW,LOW,OK,S@33.05,1.95	99.47	SOK,SOK,SOK,OK,S@371.02,1.98	100.00	VLOW,VLOW,VLOW,B1,S@17.00,0.00	99.41	SOK,SOK,SOK,OK,S@335.01,1.99	100.00	LOW,LOW,LOW,OK,S@31.00,0.00	100.00	SOK,SOK,SOK,OK,S@365.00,0.00	100.00	VLOW,VLOW,VLOW,OK,S@21.00,0.00	100.00	SOK,SOK,SOK,OK,S@370.00,0.00
KIAA0556	HsaEX0033699	chr16:27788931-27789091	161	chr16:27788350,27788931-27789091,27789202	S	88.82	LOW,LOW,LOW,OK,S@28.42,3.58	97.65	SOK,SOK,SOK,OK,S@469.70,11.30	100.00	N,N,N,OK,S@16.00,0.00	99.41	SOK,SOK,SOK,B1,S@314.14,1.86	93.03	VLOW,VLOW,VLOW,B1,S@24.19,1.81	99.46	SOK,SOK,SOK,OK,S@344.13,1.87	100.00	N,N,N,B1,S@11.00,0.00	97.14	SOK,SOK,SOK,OK,S@316.68,9.32
DTNBP1	HsaEX0021107	chr6:15593290-15593312	23	chr6:15615481+15615498,15593290-15593312,15533626	S	68.65	N,N,N,OK,S@2.06,0.94	93.79	SOK,SOK,SOK,OK,S@208.21,13.79	100.00	N,N,N,Bn,S@0,0	89.43	SOK,SOK,SOK,OK,S@148.45,17.55	67.23	N,LOW,N,OK,S@15.46,7.54	77.41	SOK,SOK,SOK,OK,S@143.98,42.02	57.78	N,N,N,OK,S@5.20,3.80	79.10	SOK,SOK,SOK,OK,S@130.51,34.49
DTNBP1	HsaEX0021108	chr6:15627574-15627706	133	chr6:15637975,15627574-15627706,15615630	S	85.00	LOW,LOW,LOW,OK,S@31.45,5.55	92.89	SOK,SOK,SOK,OK,S@378.06,28.94	100.00	N,N,N,OK,S@12.00,0.00	90.48	SOK,SOK,SOK,OK,S@235.25,24.75	62.50	VLOW,VLOW,VLOW,OK,S@16.25,9.75	90.77	SOK,SOK,SOK,OK,S@225.11,22.89	85.71	N,N,N,OK,S@11.14,1.86	92.74	SOK,SOK,SOK,OK,S@221.65,17.35
ANO2	HsaEX0004642	chr12:5685000-5685181	182	chr12:5687121,5685000-5685181,5674829	S	NA	N,N,N,Bn,S@0,0	100.00	N,N,N,Bn,S@0,0	NA	N,N,N,Bn,S@0,0	NA	N,N,N,Bn,S@0,0	NA	N,N,N,Bn,S@0,0	100.00	N,N,N,Bn,S@0,0	NA	N,N,N,Bn,S@0,0	100.00	N,N,N,Bn,S@6.00,0.00
ANO2	HsaEX0004643	chr12:5853323-5853483	161	chr12:5860002,5853323-5853483,5848565	S	100.00	N,N,N,Bn,S@3.00,0.00	89.47	VLOW,VLOW,VLOW,OK,S@16.10,1.90	NA	N,N,N,Bn,S@0,0	58.82	VLOW,VLOW,VLOW,OK,S@15.88,11.12	100.00	N,N,N,Bn,S@0,0	100.00	N,N,N,OK,S@12.00,0.00	0.00	N,N,N,Bn,S@0,0	76.47	N,N,N,B1,S@11.47,3.53
ANO2	HsaEX0004644	chr12:5908673-5908737	65	chr12:5915218,5908673-5908737,5860136	S	100.00	N,N,N,Bn,S@2.00,0.00	92.86	LOW,LOW,LOW,OK,S@25.07,1.93	NA	N,N,N,Bn,S@0,0	85.71	N,N,N,OK,S@11.14,1.86	NA	N,N,N,Bn,S@0,0	50.00	N,N,N,B1,S@3.00,3.00	NA	N,N,N,Bn,S@0,0	100.00	N,N,N,OK,S@18.00,0.00
C12orf4	HsaEX0009164	chr12:4645183-4645377	195	chr12:4647575,4645183-4645377+4645385,4643468	S	92.86	OK,OK,OK,OK,S@75.22,5.78	92.28	SOK,SOK,SOK,OK,S@551.83,46.17	86.67	VLOW,VLOW,VLOW,OK,S@24.27,3.73	93.50	SOK,SOK,SOK,OK,S@389.90,27.10	95.12	OK,OK,OK,B1,S@76.10,3.90	93.01	SOK,SOK,SOK,OK,S@411.10,30.90	100.00	LOW,LOW,LOW,B1,S@36.00,0.00	92.70	SOK,SOK,SOK,OK,S@416.22,32.78
WWC3	HsaEX0071676	chrX:10077818-10078060	243	chrX:10066619,10077818-10078060,10084458	S	96.43	OK,OK,OK,OK,S@53.04,1.96	98.44	SOK,SOK,SOK,OK,S@376.04,5.96	100.00	VLOW,VLOW,VLOW,OK,S@20.00,0.00	99.20	SOK,SOK,SOK,OK,S@247.01,1.99	90.00	VLOW,VLOW,VLOW,OK,S@17.10,1.90	92.40	SOK,SOK,SOK,OK,S@233.77,19.23	100.00	VLOW,VLOW,VLOW,OK,S@17.00,0.00	97.68	SOK,SOK,SOK,OK,S@250.06,5.94
WWC3	HsaEX0071677	chrX:10085164-10085729	566	chrX:10084547,10085164-10085729,10090659+10090662	S	75.61	LOW,LOW,LOW,OK,S@27.22,8.78	88.95	SOK,SOK,SOK,OK,S@319.33,39.67	100.00	N,N,N,B1,S@11.00,0.00	96.93	SOK,SOK,SOK,OK,S@249.11,7.89	62.50	N,N,N,OK,S@8.12,4.88	96.54	SOK,SOK,SOK,OK,S@219.15,7.85	100.00	VLOW,VLOW,VLOW,B1,S@21.00,0.00	95.41	SOK,SOK,SOK,OK,S@203.22,9.78
MAP4	HsaEX0037619	chr3:47917175-47917315	141	chr3:47918907,47917175-47917315+47917318+47917390,47913590	S	100.00	SOK,SOK,SOK,OK,S@284.00,0.00	99.93	SOK,SOK,SOK,OK,S@6052.76,4.24	100.00	SOK,SOK,SOK,OK,S@217.00,0.00	99.79	SOK,SOK,SOK,OK,S@6020.33,12.67	99.29	SOK,SOK,SOK,OK,S@289.93,2.07	99.70	SOK,SOK,SOK,OK,S@6207.32,18.68	99.12	SOK,SOK,SOK,OK,S@232.93,2.07	99.27	SOK,SOK,SOK,OK,S@6569.69,48.31
GOPC	HsaEX0028051	chr6:117892023-117892118	96	chr6:117894630,117892023-117892118,117890899	S	94.84	SOK,SOK,SOK,OK,S@143.21,7.79	96.62	SOK,SOK,SOK,OK,S@1405.82,49.18	80.00	OK,OK,OK,OK,S@57.60,14.40	89.13	SOK,SOK,SOK,OK,S@930.52,113.48	74.15	SOK,SOK,SOK,OK,S@94.91,33.09	88.48	SOK,SOK,SOK,OK,S@1042.29,135.71	73.45	OK,OK,OK,OK,S@71.98,26.02	86.25	SOK,SOK,SOK,OK,S@1040.17,165.82
GOPC	HsaEX0028052	chr6:117898611-117898634	24	chr6:117900063,117898611-117898634,117896515	S	9.60	SOK,SOK,SOK,OK,S@10.27,96.73	4.96	SOK,SOK,SOK,OK,S@42.16,807.84	0.00	OK,OK,OK,Bn,S@0.00,49.00	1.10	SOK,SOK,SOK,OK,S@8.27,743.73	1.11	OK,OK,OK,Bn,S@1.03,91.97	3.59	SOK,SOK,SOK,OK,S@26.71,717.29	5.51	OK,OK,OK,OK,S@3.09,52.91	3.76	SOK,SOK,SOK,OK,S@32.86,841.14
ROS1	HsaEX0054275	chr6:117622137-117622300	164	chr6:117629957,117622137-117622300,117609965	S	100.00	N,N,N,OK,S@4.00,0.00	100.00	LOW,LOW,LOW,B1,S@37.00,0.00	NA	N,N,N,Bn,S@0,0	78.95	LOW,LOW,LOW,OK,S@26.84,7.16	100.00	N,N,N,Bn,S@0,0	92.00	VLOW,VLOW,VLOW,OK,S@22.08,1.92	100.00	N,N,N,OK,S@2.00,0.00	72.09	LOW,LOW,LOW,OK,S@26.67,10.33
ROS1	HsaEX0054276	chr6:117735682-117735708	27	chr6:117737421,117735682-117735708,117730805	S	100.00	N,N,N,OK,S@5.00,0.00	60.49	VLOW,LOW,VLOW,OK,S@19.96,13.04	46.67	N,N,N,Bn,S@0.93,1.07	81.40	VLOW,OK,VLOW,OK,S@24.42,5.58	46.67	N,N,N,Bn,S@1.87,2.13	75.38	VLOW,OK,VLOW,B1,S@27.14,8.86	100.00	N,N,N,OK,S@3.00,0.00	81.82	OK,OK,OK,OK,S@35.18,7.82
USP28	HsaEX0069692	chr11:113699566-113699642	77	chr11:113699919,113699566-113699642,113698082	S	13.93	N,N,N,Bn,S@1.67,10.33	5.25	SOK,SOK,SOK,B1,S@11.29,203.71	0.00	N,N,N,Bn,S@0.00,5.00	0.52	SOK,SOK,SOK,Bn,S@0.97,186.03	6.49	VLOW,VLOW,VLOW,Bn,S@1.04,14.96	1.40	SOK,SOK,SOK,B1,S@2.46,173.54	5.12	N,N,N,Bn,S@0.51,9.49	1.67	SOK,SOK,SOK,OK,S@3.96,233.04
TSPAN17	HsaEX0067643	chr5:176081896-176082021	126	chr5:176079914,176081896-176082021,176083079	S	100.00	LOW,LOW,LOW,OK,S@33.00,0.00	98.50	SOK,SOK,SOK,OK,S@784.06,11.94	100.00	VLOW,VLOW,VLOW,OK,S@19.00,0.00	99.72	SOK,SOK,SOK,OK,S@701.03,1.97	91.67	VLOW,VLOW,VLOW,B1,S@21.08,1.92	98.15	SOK,SOK,SOK,OK,S@630.12,11.88	100.00	VLOW,VLOW,VLOW,OK,S@17.00,0.00	98.03	SOK,SOK,SOK,OK,S@690.13,13.87
CC2D2A	HsaEX0012808	chr4:15474846-15474879	34	chr4:15471681,15474846-15474879,15477539	S	NA	N,N,N,Bn,S@0,0	0.00	VLOW,VLOW,VLOW,Bn,S@0.00,12.00	NA	N,N,N,Bn,S@0,0	34.17	N,N,N,OK,S@3.08,5.92	NA	N,N,N,Bn,S@0,0	12.62	N,N,N,Bn,S@1.39,9.61	0.00	N,N,N,Bn,S@0,0	0.00	VLOW,VLOW,VLOW,Bn,S@0.00,11.00
CC2D2A	HsaEX0012809	chr4:15480847-15480952	106	chr4:15480430,15480847-15480952,15482328	S	96.30	N,N,N,B2,S@51.04,1.96	95.70	VLOW,VLOW,VLOW,B2,S@566.54,25.46	100.00	N,N,N,B2,S@23.00,0.00	96.32	VLOW,VLOW,VLOW,B2,S@565.40,21.60	95.56	N,N,N,B2,S@42.05,1.95	95.25	VLOW,VLOW,VLOW,B2,S@469.58,23.42	100.00	N,N,N,B2,S@27.00,0.00	97.38	N,N,N,B2,S@587.20,15.80
CC2D2A	HsaEX0012810	chr4:15512870-15513046	177	chr4:15511863,15512870-15513046,15516330	S	85.37	LOW,LOW,LOW,OK,S@32.44,5.56	91.35	SOK,SOK,SOK,OK,S@485.07,45.93	76.00	VLOW,VLOW,VLOW,OK,S@16.72,5.28	85.96	SOK,SOK,SOK,OK,S@364.47,59.53	47.06	N,N,N,B1,S@11.77,13.23	89.36	SOK,SOK,SOK,OK,S@397.65,47.35	40.74	N,N,N,OK,S@7.74,11.26	82.06	SOK,SOK,SOK,OK,S@333.16,72.84
CC2D2A	HsaEX0012811	chr4:15517491-15517627	137	chr4:15516492,15517491-15517627,15518248	S	100.00	OK,OK,OK,OK,S@45.00,0.00	99.23	SOK,SOK,SOK,OK,S@513.02,3.98	87.10	LOW,LOW,LOW,OK,S@25.26,3.74	99.05	SOK,SOK,SOK,OK,S@416.01,3.99	95.56	OK,OK,OK,OK,S@42.05,1.95	95.79	SOK,SOK,SOK,OK,S@445.42,19.58	95.00	OK,OK,OK,OK,S@37.05,1.95	96.63	SOK,SOK,SOK,OK,S@394.25,13.75
CC2D2A	HsaEX0012812	chr4:15575773-15575949	177	chr4:15572119,15575773-15575949,15581591	S	100.00	VLOW,VLOW,VLOW,OK,S@15.00,0.00	96.03	SOK,SOK,SOK,OK,S@379.32,15.68	100.00	N,N,N,B1,S@7.00,0.00	96.73	SOK,SOK,SOK,OK,S@349.20,11.80	100.00	N,N,N,B1,S@11.00,0.00	92.11	SOK,SOK,SOK,OK,S@268.96,23.04	100.00	N,N,N,OK,S@9.00,0.00	90.75	SOK,SOK,SOK,OK,S@299.47,30.53
CC2D2A	HsaEX0012813	chr4:15597767-15597830	64	chr4:15591302,15597708+15597767-15597830,15599030	S	100.00	N,N,N,OK,S@14.00,0.00	87.00	SOK,SOK,SOK,OK,S@262.74,39.26	100.00	N,N,N,OK,S@3.00,0.00	89.01	SOK,SOK,SOK,OK,S@229.65,28.35	60.00	N,N,N,B1,S@4.80,3.20	90.38	SOK,SOK,SOK,OK,S@178.95,19.05	100.00	N,N,N,OK,S@6.00,0.00	94.26	SOK,SOK,SOK,OK,S@223.40,13.60
RRM2B	HsaEX0055747	chr8:103236274-103236368	95	chr8:103237113,103236274-103236368,103231175	S	93.94	VLOW,VLOW,VLOW,B1,S@30.06,1.94	99.41	SOK,SOK,SOK,OK,S@336.01,1.99	100.00	N,N,N,OK,S@16.00,0.00	97.12	SOK,SOK,SOK,OK,S@266.11,7.89	100.00	LOW,LOW,LOW,OK,S@34.00,0.00	100.00	SOK,SOK,SOK,OK,S@324.00,0.00	86.67	VLOW,VLOW,VLOW,OK,S@24.27,3.73	98.91	SOK,SOK,SOK,OK,S@362.01,3.99
SNX29	HsaEX0060881	chr16:12293458-12293540	83	chr16:12223615,12293458-12293540,12371790	S	86.67	OK,OK,OK,OK,S@36.40,5.60	100.00	SOK,SOK,SOK,OK,S@129.00,0.00	80.00	N,N,N,OK,S@14.40,3.60	93.28	SOK,SOK,SOK,OK,S@107.27,7.73	71.43	VLOW,VLOW,VLOW,B1,S@21.43,8.57	94.84	SOK,SOK,SOK,OK,S@143.21,7.79	51.52	N,N,N,OK,S@12.88,12.12	97.16	SOK,SOK,SOK,OK,S@135.05,3.95
RSF1	HsaEX0055800	chr11:77396150-77396204	55	chr11:77402204,77396150-77396204,77394864	S	100.00	OK,OK,OK,OK,S@78.00,0.00	98.46	SOK,SOK,SOK,OK,S@636.05,9.95	93.33	VLOW,VLOW,VLOW,B1,S@27.07,1.93	96.71	SOK,SOK,SOK,OK,S@347.19,11.81	96.97	OK,OK,OK,OK,S@63.03,1.97	97.48	SOK,SOK,SOK,OK,S@459.13,11.87	100.00	LOW,LOW,LOW,OK,S@32.00,0.00	99.56	SOK,SOK,SOK,OK,S@452.00,2.00
VPS13D	HsaEX0070518	chr1:12294248-12294420	173	chr1:12290177,12294248-12294420,12302570	S	100.00	SOK,SOK,SOK,OK,S@102.00,0.00	100.00	SOK,SOK,SOK,OK,S@213.00,0.00	95.74	LOW,LOW,LOW,B1,S@44.04,1.96	99.37	SOK,SOK,SOK,B1,S@312.02,1.98	95.45	OK,OK,OK,B1,S@82.09,3.91	100.00	SOK,SOK,SOK,OK,S@310.00,0.00	100.00	OK,OK,OK,B1,S@53.00,0.00	99.39	SOK,SOK,SOK,B1,S@326.00,2.00
VPS13D	HsaEX0070519	chr1:12309280-12309396	117	chr1:12304674,12309280-12309396,12313779	S	100.00	OK,OK,OK,OK,S@94.00,0.00	100.00	SOK,SOK,SOK,OK,S@242.00,0.00	93.44	OK,OK,OK,OK,S@55.13,3.87	97.43	SOK,SOK,SOK,OK,S@299.11,7.89	97.85	OK,OK,OK,OK,S@90.02,1.98	100.00	SOK,SOK,SOK,OK,S@344.00,0.00	100.00	OK,OK,OK,OK,S@70.00,0.00	100.00	SOK,SOK,SOK,OK,S@348.00,0.00
VPS13D	HsaEX0070520	chr1:12328769-12328920	152	chr1:12327977,12328763+12328769-12328920+12328933,12331051	S	98.59	SOK,SOK,SOK,OK,S@136.05,1.95	96.36	SOK,SOK,SOK,OK,S@256.32,9.68	100.00	OK,OK,OK,OK,S@61.00,0.00	98.22	SOK,SOK,SOK,OK,S@323.14,5.86	91.38	SOK,SOK,SOK,OK,S@119.71,11.29	98.26	SOK,SOK,SOK,OK,S@331.14,5.86	92.03	OK,OK,OK,OK,S@65.34,5.66	97.86	SOK,SOK,SOK,OK,S@356.21,7.79
VPS13D	HsaEX0070521	chr1:12359259-12359441	183	chr1:12353761,12359259-12359441,12364563	S	100.00	SOK,SOK,SOK,OK,S@110.00,0.00	98.08	SOK,SOK,SOK,OK,S@303.07,5.93	100.00	LOW,LOW,LOW,OK,S@37.00,0.00	100.00	SOK,SOK,SOK,OK,S@305.00,0.00	92.11	OK,OK,OK,OK,S@67.24,5.76	96.30	SOK,SOK,SOK,OK,S@306.23,11.77	93.75	OK,OK,OK,OK,S@58.12,3.88	100.00	SOK,SOK,SOK,OK,S@341.00,0.00
VPS13D	HsaEX0070522	chr1:12398288-12398362	75	chr1:12395884,12398288-12398362,12401837+12401840	S	14.58	OK,OK,OK,B1,S@8.02,46.98	12.78	SOK,SOK,SOK,OK,S@35.53,242.47	15.38	VLOW,VLOW,VLOW,B1,S@2.31,12.69	9.44	SOK,SOK,SOK,OK,S@21.33,204.67	20.00	OK,OK,OK,OK,S@6.60,26.40	11.15	SOK,SOK,SOK,OK,S@32.78,261.22	11.11	LOW,LOW,LOW,B1,S@2.22,17.78	11.25	SOK,SOK,SOK,OK,S@30.60,241.40
VPS13D	HsaEX0070523	chr1:12409221-12409431	211	chr1:12409030,12409221-12409431,12414031+12414198	S	89.66	OK,OK,OK,OK,S@49.31,5.69	95.99	SOK,SOK,SOK,OK,S@375.32,15.68	100.00	LOW,LOW,LOW,OK,S@32.00,0.00	98.23	SOK,SOK,SOK,OK,S@440.07,7.93	94.29	OK,OK,OK,OK,S@64.12,3.88	99.02	SOK,SOK,SOK,OK,S@404.00,4.00	92.00	OK,OK,OK,OK,S@44.16,3.84	97.04	SOK,SOK,SOK,OK,S@387.19,11.81
VPS13D	HsaEX0070524	chr1:12418515-12418657	143	chr1:12416581,12418515-12418657,12422776	S	83.87	OK,OK,OK,OK,S@47.81,9.19	89.74	SOK,SOK,SOK,OK,S@332.04,37.96	85.71	OK,OK,OK,OK,S@33.43,5.57	85.45	SOK,SOK,SOK,OK,S@261.48,44.52	50.82	LOW,LOW,LOW,B1,S@23.38,22.62	83.18	SOK,SOK,SOK,OK,S@244.55,49.45	60.66	LOW,LOW,LOW,B1,S@29.72,19.28	80.05	SOK,SOK,SOK,OK,S@274.57,68.43
VPS13D	HsaEX0070525	chr1:12462621-12462755	135	chr1:12461757,12462621-12462755,12463878	S	1.05	OK,OK,OK,Bn,S@0.50,47.50	1.54	SOK,SOK,SOK,Bn,S@4.57,292.43	2.56	LOW,LOW,LOW,Bn,S@0.51,19.49	0.62	SOK,SOK,SOK,Bn,S@1.51,242.49	0.00	OK,OK,OK,Bn,S@0.00,32.00	0.23	SOK,SOK,SOK,Bn,S@0.50,216.50	0.00	OK,OK,OK,Bn,S@0.00,22.00	0.54	SOK,SOK,SOK,Bn,S@1.50,275.50
VPS13D	HsaEX0070526	chr1:12475140-12475274	135	chr1:12464026,12475140-12475274,12476713	S	96.88	OK,OK,OK,OK,S@61.03,1.97	97.61	SOK,SOK,SOK,OK,S@565.16,13.84	95.35	OK,OK,OK,OK,S@40.05,1.95	98.18	SOK,SOK,SOK,OK,S@533.12,9.88	83.87	OK,OK,OK,OK,S@47.81,9.19	95.76	SOK,SOK,SOK,OK,S@530.51,23.49	73.91	LOW,LOW,LOW,OK,S@29.56,10.44	94.86	SOK,SOK,SOK,OK,S@539.75,29.25
FAM120A	HsaEX0023854	chr9:96320863-96321000	138	chr9:96320292,96320863-96321000,96323391+96323394	S	93.64	SOK,SOK,SOK,OK,S@264.06,17.94	95.15	SOK,SOK,SOK,OK,S@3896.39,198.61	80.35	SOK,SOK,SOK,B1,S@143.83,35.17	90.07	SOK,SOK,SOK,OK,S@3845.09,423.91	65.80	SOK,SOK,SOK,OK,S@166.47,86.53	88.60	SOK,SOK,SOK,OK,S@3780.56,486.44	72.24	SOK,SOK,SOK,OK,S@179.16,68.84	87.65	SOK,SOK,SOK,OK,S@3722.50,524.50
R3HDM1	HsaEX0051519	chr2:136326328-136326379	52	chr2:136289203,136326328-136326379,136360070	S	0.00	OK,OK,OK,Bn,S@0.00,38.00	0.29	SOK,SOK,SOK,Bn,S@0.99,342.01	0.00	OK,OK,OK,Bn,S@0.00,23.00	0.19	SOK,SOK,SOK,Bn,S@0.51,265.49	0.00	OK,OK,OK,Bn,S@0.00,47.00	0.18	SOK,SOK,SOK,Bn,S@0.50,277.50	0.00	OK,OK,OK,Bn,S@0.00,42.00	0.00	SOK,SOK,SOK,Bn,S@0.00,296.00
R3HDM1	HsaEX0051520	chr2:136380224-136380302	79	chr2:136379178,136380224-136380302,136389288	S	88.89	LOW,LOW,LOW,OK,S@30.22,3.78	99.37	SOK,SOK,SOK,OK,S@624.04,3.96	100.00	N,N,N,OK,S@14.00,0.00	99.70	SOK,SOK,SOK,OK,S@654.03,1.97	100.00	LOW,LOW,LOW,B1,S@38.00,0.00	99.45	SOK,SOK,SOK,OK,S@719.02,3.98	100.00	VLOW,VLOW,VLOW,B1,S@23.00,0.00	97.59	SOK,SOK,SOK,OK,S@719.24,17.76
R3HDM1	HsaEX0051521	chr2:136399106-136399174	69	chr2:136396644+136396692,136399106-136399174+136399360,136402949	S	16.76	OK,OK,OK,OK,S@5.70,28.30	22.85	SOK,SOK,SOK,OK,S@143.04,482.96	42.10	VLOW,VLOW,VLOW,OK,S@13.89,19.11	25.90	SOK,SOK,SOK,OK,S@159.80,457.20	17.42	OK,OK,OK,OK,S@8.01,37.99	27.80	SOK,SOK,SOK,OK,S@179.31,465.69	22.34	OK,OK,OK,OK,S@10.05,34.95	24.79	SOK,SOK,SOK,OK,S@148.49,450.51
COL9A2	HsaEX0016689	chr1:40776386-40776439	54	chr1:40776765,40776386-40776439,40775989	S	NA	N,N,N,Bn,S@0,0	47.49	N,N,N,OK,S@4.27,4.73	NA	N,N,N,Bn,S@0,0	75.39	N,N,N,B2,S@6.03,1.97	NA	N,N,N,Bn,S@0,0	100.00	N,N,N,OK,S@13.00,0.00	NA	N,N,N,Bn,S@0,0	100.00	N,N,N,OK,S@9.00,0.00
COL9A2	HsaEX0016690	chr1:40777731-40777784	54	chr1:40778128,40777731-40777784,40777387	S	NA	N,N,N,Bn,S@0,0	55.12	N,N,N,OK,S@5.51,4.49	NA	N,N,N,Bn,S@0,0	78.78	N,VLOW,N,B1,S@8.67,2.33	NA	N,N,N,Bn,S@0,0	100.00	N,N,N,B1,S@6.00,0.00	NA	N,N,N,Bn,S@0,0	100.00	N,N,N,B1,S@10.00,0.00
KITLG	HsaEX0034675	chr12:88909311-88909394	84	chr12:88910111,88909311-88909394,88900914	S	62.96	LOW,LOW,LOW,OK,S@27.70,16.30	73.88	SOK,SOK,SOK,OK,S@299.95,106.05	41.67	N,N,N,B1,S@7.08,9.92	56.68	SOK,SOK,SOK,OK,S@166.07,126.93	37.14	OK,OK,OK,OK,S@17.83,30.17	58.29	SOK,SOK,SOK,OK,S@183.61,131.39	68.00	N,N,N,B1,S@14.28,6.72	65.25	SOK,SOK,SOK,OK,S@279.27,148.73
ERCC8	HsaEX0023035	chr5:60200619-60200700	82	chr5:60214092,60200615+60200619-60200700,60199543	S	88.89	LOW,LOW,LOW,OK,S@30.22,3.78	95.90	SOK,SOK,SOK,OK,S@732.68,31.32	84.62	N,N,N,B1,S@10.15,1.85	94.99	SOK,SOK,SOK,OK,S@628.83,33.17	100.00	VLOW,VLOW,VLOW,OK,S@19.00,0.00	97.11	SOK,SOK,SOK,OK,S@662.29,19.71	100.00	N,N,N,OK,S@7.00,0.00	98.24	SOK,SOK,SOK,OK,S@662.14,11.86
ADAMTS6	HsaEX0002537	chr5:64509865-64509953	89	chr5:64510621,64509865-64509953+64510423,64492978	S	22.45	OK,OK,OK,B1,S@13.47,46.53	30.76	SOK,SOK,SOK,B1,S@140.57,316.43	8.70	OK,OK,OK,OK,S@2.17,22.82	14.29	SOK,SOK,SOK,OK,S@36.01,215.99	10.00	OK,OK,OK,OK,S@4.40,39.60	9.88	SOK,SOK,SOK,OK,S@32.41,295.59	3.33	OK,OK,OK,OK,S@1.03,29.97	7.40	SOK,SOK,SOK,OK,S@18.80,235.20
ADAMTS6	HsaEX0002538	chr5:64537931-64538033	103	chr5:64556427,64537931-64538033,64522046	S	79.44	OK,OK,OK,OK,S@76.26,19.74	82.83	SOK,SOK,SOK,OK,S@449.77,93.23	80.65	VLOW,VLOW,VLOW,B1,S@22.58,5.42	79.74	SOK,SOK,SOK,OK,S@219.28,55.72	44.30	OK,OK,OK,OK,S@25.25,31.75	60.12	SOK,SOK,SOK,OK,S@166.53,110.47	64.10	VLOW,VLOW,VLOW,OK,S@20.51,11.49	69.96	SOK,SOK,SOK,OK,S@162.31,69.69
ADAMTS6	HsaEX0002539	chr5:64558644-64558789	146	chr5:64569167,64558631+64558644-64558789,64556490	S	52.07	OK,OK,OK,OK,S@47.90,44.10	59.24	SOK,SOK,SOK,OK,S@273.10,187.90	38.67	OK,OK,OK,OK,S@20.11,31.89	51.54	SOK,SOK,SOK,OK,S@164.41,154.59	49.28	SOK,SOK,SOK,OK,S@50.76,52.24	58.80	SOK,SOK,SOK,OK,S@201.68,141.32	57.26	OK,OK,OK,OK,S@52.68,39.32	66.25	SOK,SOK,SOK,OK,S@264.34,134.66
PER3	HsaEX0046604	chr1:7863107-7863213	107	chr1:7861251,7863107-7863213,7863752	S	97.14	OK,OK,OK,B1,S@67.03,1.97	98.31	SOK,SOK,SOK,OK,S@347.03,5.97	87.50	N,N,N,B2,S@13.12,1.88	90.44	SOK,SOK,SOK,OK,S@216.15,22.85	91.11	OK,OK,OK,OK,S@39.18,3.82	87.10	SOK,SOK,SOK,OK,S@328.37,48.63	100.00	VLOW,VLOW,VLOW,OK,S@20.00,0.00	88.96	SOK,SOK,SOK,OK,S@258.87,32.13
PER3	HsaEX0046605	chr1:7868953-7869058	106	chr1:7863908,7868953-7869058,7869953	S	76.21	OK,OK,OK,OK,S@33.53,10.47	80.14	SOK,SOK,SOK,OK,S@230.00,57.00	33.81	N,N,N,B1,S@4.73,9.27	64.00	SOK,SOK,SOK,OK,S@101.12,56.88	37.36	VLOW,VLOW,VLOW,B1,S@8.97,15.03	49.59	SOK,SOK,SOK,OK,S@109.59,111.41	25.28	N,N,N,OK,S@3.79,11.21	58.01	SOK,SOK,SOK,OK,S@112.54,81.46
EPN3	HsaEX0022837	chr17:48616266-48616325	60	chr17:48615558+48615577,48616245+48616266-48616325+48616368,48616528+48616548	S	NA	N,N,N,Bn,S@0,0	NA	N,N,N,Bn,S@0,0	NA	N,N,N,Bn,S@0,0	NA	N,N,N,Bn,S@0,0	NA	N,N,N,Bn,S@0,0	NA	N,N,N,Bn,S@0,0	NA	N,N,N,Bn,S@0,0	NA	N,N,N,Bn,S@0,0
LTBP1	HsaEX0036883	chr2:33359860-33360027	168	chr2:33335818,33359860-33360027,33411923	S	84.38	OK,OK,OK,OK,S@49.78,9.22	79.16	SOK,SOK,SOK,OK,S@605.57,159.43	65.52	OK,OK,OK,OK,S@31.45,16.55	80.44	SOK,SOK,SOK,OK,S@653.17,158.83	66.67	OK,OK,OK,OK,S@36.67,18.33	79.96	SOK,SOK,SOK,OK,S@682.06,170.94	82.76	OK,OK,OK,OK,S@43.86,9.14	81.97	SOK,SOK,SOK,OK,S@703.30,154.70
ELN	HsaEX0022190	chr7:73450885-73450914	30	chr7:73449744,73450885-73450914,73452037	S	100.00	N,N,N,Bn,S@0,0	87.37	LOW,OK,LOW,OK,S@38.44,5.56	NA	N,N,N,Bn,S@0,0	83.49	LOW,OK,LOW,OK,S@35.07,6.93	100.00	N,N,N,Bn,S@2.00,0.00	94.19	OK,OK,OK,OK,S@46.15,2.85	74.86	N,N,N,OK,S@3.74,1.26	85.13	LOW,SOK,LOW,B1,S@50.23,8.77
ELN	HsaEX0022191	chr7:73462005-73462046	42	chr7:73461097,73462005-73462046,73462472	S	50.00	N,N,N,Bn,S@1.50,1.50	75.17	SOK,SOK,SOK,OK,S@95.47,31.53	100.00	N,N,N,OK,S@3.00,0.00	66.67	OK,OK,OK,OK,S@56.67,28.33	14.29	N,N,N,Bn,S@0.57,3.43	69.23	OK,OK,OK,OK,S@60.92,27.08	42.86	N,N,N,Bn,S@2.14,2.86	71.43	OK,OK,OK,OK,S@55.72,22.28
RFC2	HsaEX0053163	chr7:73648105-73648224	120	chr7:73649862,73648105-73648224,73646546	S	1.47	OK,OK,OK,OK,S@1.01,67.99	1.08	SOK,SOK,SOK,OK,S@32.48,2974.52	0.93	OK,OK,OK,Bn,S@0.50,53.50	0.79	SOK,SOK,SOK,OK,S@19.59,2460.41	0.00	OK,OK,OK,Bn,S@0.00,73.00	0.48	SOK,SOK,SOK,OK,S@13.10,2716.90	1.82	OK,OK,OK,Bn,S@1.02,54.98	0.78	SOK,SOK,SOK,OK,S@20.69,2631.31
RFC2	HsaEX0053164	chr7:73666759-73666828	70	chr7:73668601,73666759-73666828,73664110+73664159	S	89.78	SOK,SOK,SOK,OK,S@116.71,13.29	97.72	SOK,SOK,SOK,OK,S@2713.68,63.32	95.18	OK,OK,OK,OK,S@77.10,3.90	97.52	SOK,SOK,SOK,OK,S@2406.79,61.21	88.80	SOK,SOK,SOK,OK,S@104.78,13.22	96.20	SOK,SOK,SOK,OK,S@2381.91,94.09	93.81	OK,OK,OK,OK,S@88.18,5.82	96.02	SOK,SOK,SOK,OK,S@2366.89,98.11
ARID1B	HsaEX0005757	chr6:157495981-157496139	159	chr6:157495251,157495981-157496139,157502103	S	63.44	OK,OK,OK,OK,S@48.21,27.79	55.13	SOK,SOK,SOK,OK,S@291.64,237.36	64.29	VLOW,VLOW,VLOW,OK,S@14.79,8.21	48.75	SOK,SOK,SOK,OK,S@159.90,168.10	56.36	OK,OK,OK,OK,S@48.47,37.53	57.09	SOK,SOK,SOK,OK,S@265.47,199.53	48.05	OK,OK,OK,OK,S@27.39,29.61	53.79	SOK,SOK,SOK,OK,S@245.28,210.72
ARID1B	HsaEX0005758	chr6:157519945-157520041	97	chr6:157517449,157519945-157520041,157521839	S	94.00	OK,OK,OK,OK,S@91.18,5.82	95.90	SOK,SOK,SOK,OK,S@550.47,23.53	52.17	OK,OK,OK,OK,S@36.52,33.48	74.75	SOK,SOK,SOK,OK,S@331.14,111.86	67.19	SOK,SOK,SOK,OK,S@71.89,35.11	82.91	SOK,SOK,SOK,OK,S@452.69,93.31	83.87	OK,OK,OK,OK,S@47.81,9.19	75.45	SOK,SOK,SOK,OK,S@366.69,119.31
CLPTM1L	HsaEX0015780	chr5:1323902-1323984	83	chr5:1324878,1323902-1323984,1323026	S	93.50	SOK,SOK,SOK,OK,S@363.72,25.28	97.81	SOK,SOK,SOK,OK,S@15600.69,349.31	97.12	SOK,SOK,SOK,OK,S@216.58,6.42	98.82	SOK,SOK,SOK,OK,S@14367.44,171.56	94.67	SOK,SOK,SOK,B1,S@261.29,14.71	99.00	SOK,SOK,SOK,OK,S@15635.07,157.93	94.08	SOK,SOK,SOK,OK,S@238.02,14.98	99.09	SOK,SOK,SOK,OK,S@15056.73,138.27
CLPTM1L	HsaEX0015781	chr5:1330395-1330498	104	chr5:1331914+1331918,1330395-1330498+1330546,1325931	S	95.43	SOK,SOK,SOK,OK,S@408.44,19.56	96.92	SOK,SOK,SOK,OK,S@15361.82,488.18	94.80	SOK,SOK,SOK,OK,S@248.38,13.62	97.52	SOK,SOK,SOK,OK,S@15051.24,382.76	86.77	SOK,SOK,SOK,OK,S@208.25,31.75	95.26	SOK,SOK,SOK,OK,S@14448.08,718.92	92.31	SOK,SOK,SOK,OK,S@300.01,24.99	95.97	SOK,SOK,SOK,OK,S@14695.89,617.11
FOXP3	HsaEX0026290	chrX:49111890-49111970	81	chrX:49112176,49111890-49111970,49110528	S	NA	N,N,N,Bn,S@0,0	NA	N,N,N,Bn,S@0,0	NA	N,N,N,Bn,S@0,0	NA	N,N,N,Bn,S@0,0	NA	N,N,N,Bn,S@0,0	NA	N,N,N,Bn,S@0,0	NA	N,N,N,Bn,S@0,0	100.00	N,N,N,Bn,S@2.00,0.00
HEXB	HsaEX0029842	chr5:74012412-74012498	87	chr5:74011515,74012412-74012498,74014116	S	100.00	OK,OK,OK,OK,S@76.00,0.00	98.70	SOK,SOK,SOK,OK,S@4382.28,57.72	94.29	OK,OK,OK,OK,S@64.12,3.88	98.71	SOK,SOK,SOK,OK,S@5614.62,73.38	97.01	OK,OK,OK,OK,S@64.03,1.97	99.12	SOK,SOK,SOK,OK,S@5398.08,47.92	96.43	OK,OK,OK,OK,S@53.04,1.96	98.52	SOK,SOK,SOK,OK,S@5548.65,83.35
PTCD2	HsaEX0050737	chr5:71648468-71648581	114	chr5:71638863,71648468-71648581,71654030	S	95.83	OK,OK,OK,OK,S@45.04,1.96	99.02	SOK,SOK,SOK,OK,S@602.04,5.96	100.00	N,N,N,B1,S@15.00,0.00	93.09	SOK,SOK,SOK,OK,S@390.05,28.95	100.00	VLOW,VLOW,VLOW,B1,S@23.00,0.00	94.75	SOK,SOK,SOK,OK,S@456.69,25.30	100.00	N,N,N,B1,S@12.00,0.00	96.25	SOK,SOK,SOK,OK,S@453.34,17.66
ARHGEF5	HsaEX0005716	chr7:144068254-144068414	161	chr7:144064448,144068254-144068414,144068970	S	100.00	VLOW,VLOW,VLOW,B1,S@23.00,0.00	95.15	SOK,SOK,SOK,OK,S@306.38,15.62	100.00	N,N,N,OK,S@15.00,0.00	95.63	SOK,SOK,SOK,OK,S@214.21,9.79	100.00	VLOW,VLOW,VLOW,OK,S@26.00,0.00	97.25	SOK,SOK,SOK,OK,S@279.11,7.89	100.00	VLOW,VLOW,VLOW,OK,S@18.00,0.00	96.38	SOK,SOK,SOK,OK,S@261.19,9.81
LIMA1	HsaEX0035806	chr12:50586235-50586344	110	chr12:50589613,50586235-50586344+50586347,50575817+50575820	S	93.65	SOK,SOK,SOK,OK,S@114.25,7.75	97.92	SOK,SOK,SOK,OK,S@2049.47,43.53	90.62	OK,OK,OK,OK,S@55.28,5.72	94.67	SOK,SOK,SOK,OK,S@1383.13,77.87	85.37	SOK,SOK,SOK,OK,S@97.32,16.68	95.27	SOK,SOK,SOK,OK,S@1611.97,80.03	86.32	SOK,SOK,SOK,OK,S@94.09,14.91	94.46	SOK,SOK,SOK,OK,S@1856.14,108.86
LETMD1	HsaEX0035659	chr12:51451858-51451911	54	chr12:51450285,51451789+51451807+51451815+51451858-51451911,51453144+51453147	S	94.12	VLOW,VLOW,VLOW,B1,S@31.06,1.94	85.05	SOK,SOK,SOK,OK,S@947.46,166.54	76.00	VLOW,VLOW,VLOW,OK,S@16.72,5.28	79.42	SOK,SOK,SOK,OK,S@692.54,179.46	81.82	N,N,N,B1,S@8.18,1.82	84.08	SOK,SOK,SOK,OK,S@641.53,121.47	64.71	N,N,N,OK,S@9.06,4.94	80.19	SOK,SOK,SOK,OK,S@671.19,165.81
LAMC3	HsaEX0035309	chr9:133927878-133928070	193	chr9:133924517,133927878-133928070,133928237	S	NA	N,N,N,Bn,S@0,0	100.00	OK,OK,OK,OK,S@38.00,0.00	NA	N,N,N,Bn,S@0,0	100.00	VLOW,VLOW,VLOW,OK,S@22.00,0.00	100.00	N,N,N,Bn,S@0,0	94.87	LOW,LOW,LOW,OK,S@36.05,1.95	100.00	N,N,N,Bn,S@0,0	93.55	LOW,LOW,LOW,OK,S@28.07,1.94
COL23A1	HsaEX0016441	chr5:177673392-177673454	63	chr5:177674527,177673392-177673454,177673308	S	NA	N,N,N,Bn,S@0,0	NA	N,N,N,Bn,S@0,0	NA	N,N,N,Bn,S@0,0	NA	N,N,N,Bn,S@0,0	NA	N,N,N,Bn,S@0,0	NA	N,N,N,Bn,S@0,0	NA	N,N,N,Bn,S@0,0	NA	N,N,N,Bn,S@0,0
COL23A1	HsaEX0016442	chr5:177683867-177683929	63	chr5:177684524,177683867-177683929,177683398	S	NA	N,N,N,Bn,S@0,0	NA	N,N,N,Bn,S@0,0	NA	N,N,N,Bn,S@0,0	NA	N,N,N,Bn,S@0,0	NA	N,N,N,Bn,S@0,0	NA	N,N,N,Bn,S@0,0	NA	N,N,N,Bn,S@0,0	NA	N,N,N,Bn,S@0,0
COL23A1	HsaEX0016443	chr5:177686722-177686748	27	chr5:177688723,177686722-177686748,177684568	S	NA	N,N,N,Bn,S@0,0	NA	N,N,N,Bn,S@0,0	NA	N,N,N,Bn,S@0,0	NA	N,N,N,Bn,S@0,0	NA	N,N,N,Bn,S@0,0	NA	N,N,N,Bn,S@0,0	NA	N,N,N,Bn,S@0,0	NA	N,N,N,Bn,S@0,0
COL23A1	HsaEX0016444	chr5:177689218-177689253	36	chr5:177690209,177689218-177689253,177688749	S	NA	N,N,N,Bn,S@0,0	NA	N,N,N,Bn,S@0,0	NA	N,N,N,Bn,S@0,0	NA	N,N,N,Bn,S@0,0	NA	N,N,N,Bn,S@0,0	NA	N,N,N,Bn,S@0,0	NA	N,N,N,Bn,S@0,0	NA	N,N,N,Bn,S@0,0
COL23A1	HsaEX0016445	chr5:177694308-177694334	27	chr5:177695731,177694308-177694334,177690325	S	NA	N,N,N,Bn,S@0,0	NA	N,N,N,Bn,S@0,0	NA	N,N,N,Bn,S@0,0	NA	N,N,N,Bn,S@0,0	NA	N,N,N,Bn,S@0,0	NA	N,N,N,Bn,S@0,0	NA	N,N,N,Bn,S@0,0	NA	N,N,N,Bn,S@0,0
FAM160A2	HsaEX0024086	chr11:6235963-6236141	179	chr11:6238601,6235940+6235963-6236141,6235803	S	94.12	OK,OK,OK,B1,S@64.00,4.00	99.04	SOK,SOK,SOK,B1,S@631.88,6.12	59.29	N,N,N,OK,S@7.11,4.89	72.31	SOK,SOK,SOK,OK,S@147.51,56.49	90.45	OK,OK,OK,OK,S@37.08,3.92	79.38	SOK,SOK,SOK,OK,S@191.31,49.69	82.92	N,N,N,OK,S@9.12,1.88	72.97	SOK,SOK,SOK,OK,S@162.72,60.28
HERPUD1	HsaEX0029815	chr16:56969316-56969387	72	chr16:56969224,56969313+56969316-56969387,56970599	S	93.67	SOK,SOK,SOK,OK,S@143.32,9.68	96.31	SOK,SOK,SOK,OK,S@2257.51,86.49	25.81	OK,OK,OK,B1,S@10.07,28.93	43.64	SOK,SOK,SOK,OK,S@377.05,486.95	24.77	SOK,SOK,SOK,OK,S@33.69,102.31	34.64	SOK,SOK,SOK,OK,S@429.54,810.46	24.32	OK,OK,OK,B1,S@22.37,69.63	31.21	SOK,SOK,SOK,OK,S@372.02,819.98
POLQ	HsaEX0049013	chr3:121154969-121155122	154	chr3:121158839,121154969-121155122,121151880+121151883	S	100.00	OK,OK,OK,OK,S@47.00,0.00	95.65	SOK,SOK,SOK,OK,S@559.55,25.45	80.00	N,N,N,OK,S@14.40,3.60	89.51	SOK,SOK,SOK,OK,S@226.46,26.54	96.08	OK,OK,OK,OK,S@48.04,1.96	87.83	SOK,SOK,SOK,OK,S@284.57,39.43	86.67	VLOW,VLOW,VLOW,B1,S@24.27,3.73	83.55	SOK,SOK,SOK,OK,S@233.10,45.90
POLQ	HsaEX0049014	chr3:121248492-121248639	148	chr3:121251837,121248492-121248639,121240996	S	51.92	OK,OK,OK,OK,S@41.02,37.98	65.00	SOK,SOK,SOK,OK,S@150.15,80.85	48.84	VLOW,VLOW,VLOW,OK,S@15.63,16.37	73.82	SOK,SOK,SOK,OK,S@122.54,43.46	53.49	OK,OK,OK,OK,S@52.96,46.04	70.45	SOK,SOK,SOK,OK,S@158.51,66.49	60.00	OK,OK,OK,OK,S@31.20,20.80	68.98	SOK,SOK,SOK,OK,S@108.99,49.01
POLQ	HsaEX0049015	chr3:121260196-121260326	131	chr3:121263574,121260196-121260326,121258436	S	87.62	OK,OK,OK,OK,S@56.08,7.92	85.63	SOK,SOK,SOK,OK,S@163.55,27.45	71.81	VLOW,VLOW,VLOW,OK,S@22.98,9.02	89.84	SOK,SOK,SOK,OK,S@141.95,16.05	81.76	LOW,LOW,LOW,OK,S@34.34,7.66	95.65	SOK,SOK,SOK,OK,S@136.78,6.22	89.96	OK,OK,OK,OK,S@35.98,4.02	90.47	SOK,SOK,SOK,OK,S@152.89,16.11
PIK3CB	HsaEX0047565	chr3:138453476-138453646	171	chr3:138456549,138453476-138453646,138452280	S	95.12	OK,OK,OK,OK,S@38.05,1.95	99.05	SOK,SOK,SOK,OK,S@414.03,3.97	100.00	OK,OK,OK,OK,S@37.00,0.00	97.33	SOK,SOK,SOK,OK,S@432.15,11.85	97.33	OK,OK,OK,OK,S@72.02,1.98	98.58	SOK,SOK,SOK,OK,S@415.02,5.98	100.00	LOW,LOW,LOW,OK,S@39.00,0.00	98.33	SOK,SOK,SOK,OK,S@467.07,7.93
MPHOSPH9	HsaEX0039924	chr12:123649849-123650024	176	chr12:123651202,123649849-123650024,123648637	S	100.00	OK,OK,OK,OK,S@75.00,0.00	97.24	SOK,SOK,SOK,OK,S@624.28,17.72	100.00	OK,OK,OK,OK,S@39.00,0.00	98.96	SOK,SOK,SOK,OK,S@567.04,5.96	97.18	OK,OK,OK,OK,S@68.03,1.97	99.01	SOK,SOK,SOK,OK,S@595.05,5.95	100.00	OK,OK,OK,OK,S@47.00,0.00	98.57	SOK,SOK,SOK,OK,S@548.05,7.95
MPHOSPH9	HsaEX0039925	chr12:123661235-123661336	102	chr12:123664473,123661235-123661336,123651336	S	97.83	OK,OK,OK,OK,S@89.03,1.97	98.20	SOK,SOK,SOK,OK,S@647.14,11.86	100.00	OK,OK,OK,OK,S@46.00,0.00	97.37	SOK,SOK,SOK,OK,S@439.14,11.86	95.96	OK,OK,OK,OK,S@93.08,3.92	97.97	SOK,SOK,SOK,OK,S@574.10,11.90	87.50	OK,OK,OK,OK,S@52.50,7.50	97.38	SOK,SOK,SOK,OK,S@513.19,13.81
PLEKHA5	HsaEX0048249	chr12:19423122-19423139	18	chr12:19422819,19423122-19423139,19427450	S	3.14	OK,OK,OK,Bn,S@1.92,59.08	2.68	SOK,SOK,SOK,B1,S@14.69,533.31	0.00	OK,OK,OK,Bn,S@0.00,73.00	0.35	SOK,SOK,SOK,Bn,S@1.60,454.40	4.66	SOK,SOK,SOK,B1,S@5.36,109.64	0.47	SOK,SOK,SOK,Bn,S@1.94,410.06	0.00	OK,OK,OK,Bn,S@0.00,60.00	1.87	SOK,SOK,SOK,OK,S@8.92,468.08
PLEKHA5	HsaEX0048250	chr12:19514516-19514640	125	chr12:19512480,19514516-19514640,19518898	S	94.00	OK,OK,OK,OK,S@91.18,5.82	98.64	SOK,SOK,SOK,OK,S@1154.09,15.91	89.47	OK,OK,OK,OK,S@48.31,5.69	96.62	SOK,SOK,SOK,OK,S@731.41,25.59	88.99	SOK,SOK,SOK,OK,S@91.66,11.34	98.41	SOK,SOK,SOK,OK,S@861.09,13.91	97.30	OK,OK,OK,OK,S@71.03,1.97	95.09	SOK,SOK,SOK,OK,S@831.09,42.91
PLEKHA5	HsaEX0048251	chr12:19522627-19522732	106	chr12:19519043,19522627-19522732,19528465	S	97.30	OK,OK,OK,OK,S@71.03,1.97	96.93	SOK,SOK,SOK,OK,S@994.50,31.50	94.29	LOW,LOW,LOW,OK,S@32.06,1.94	88.89	SOK,SOK,SOK,OK,S@559.12,69.88	88.41	OK,OK,OK,B1,S@57.47,7.53	88.80	SOK,SOK,SOK,OK,S@628.70,79.30	80.77	LOW,LOW,LOW,B1,S@37.96,9.04	85.29	SOK,SOK,SOK,OK,S@579.97,100.03
SIKE1	HsaEX0058324	chr1:115321553-115321675	123	chr1:115321763,115321553-115321675,115319080	S	0.00	OK,OK,OK,Bn,S@0.00,56.00	2.31	SOK,SOK,SOK,B1,S@14.32,605.68	0.00	VLOW,VLOW,VLOW,Bn,S@0.00,11.00	1.00	SOK,SOK,SOK,B1,S@3.54,350.46	0.00	LOW,LOW,LOW,Bn,S@0.00,17.00	0.64	SOK,SOK,SOK,B1,S@2.53,393.47	0.00	LOW,LOW,LOW,Bn,S@0.00,18.00	1.17	SOK,SOK,SOK,OK,S@4.05,341.95
SIKE1	HsaEX0058325	chr1:115322731-115322836	106	chr1:115323008+115323058+115323070+115323112,115322731-115322836,115321905	S	81.40	OK,OK,OK,OK,S@63.49,14.51	77.41	SOK,SOK,SOK,OK,S@942.08,274.92	80.00	LOW,LOW,LOW,OK,S@28.80,7.20	73.43	SOK,SOK,SOK,OK,S@627.83,227.17	61.70	LOW,LOW,LOW,OK,S@23.45,14.55	72.27	SOK,SOK,SOK,OK,S@637.42,244.58	73.33	VLOW,VLOW,VLOW,OK,S@19.07,6.93	69.98	SOK,SOK,SOK,OK,S@586.43,251.57
RRP12	HsaEX0055760	chr10:99126798-99126889	92	chr10:99129182,99126798-99126889,99126666	S	88.00	OK,OK,OK,OK,S@41.36,5.64	89.95	SOK,SOK,SOK,OK,S@798.76,89.24	46.34	VLOW,VLOW,VLOW,OK,S@13.90,16.10	71.12	SOK,SOK,SOK,OK,S@396.14,160.86	31.18	OK,OK,OK,OK,S@19.02,41.98	64.08	SOK,SOK,SOK,OK,S@453.69,254.31	29.55	OK,OK,OK,OK,S@16.84,40.16	58.49	SOK,SOK,SOK,OK,S@368.49,261.51
RRP12	HsaEX0055761	chr10:99132493-99132560	68	chr10:99132803,99132493-99132560,99131923	S	94.67	OK,OK,OK,OK,S@69.11,3.89	97.58	SOK,SOK,SOK,OK,S@798.20,19.80	88.24	VLOW,VLOW,VLOW,OK,S@14.12,1.88	94.86	SOK,SOK,SOK,OK,S@503.71,27.29	75.00	OK,OK,OK,OK,S@36.75,12.25	93.27	SOK,SOK,SOK,OK,S@615.58,44.42	79.59	LOW,LOW,LOW,OK,S@35.02,8.98	91.65	SOK,SOK,SOK,OK,S@504.99,46.01
FNIP2	HsaEX0026186	chr4:159747068-159747194	127	chr4:159690471,159747068-159747194,159750231	S	100.00	N,N,N,OK,S@12.00,0.00	100.00	OK,OK,OK,B1,S@74.00,0.00	88.24	N,N,N,B1,S@14.12,1.88	100.00	OK,OK,OK,OK,S@57.00,0.00	88.89	N,N,N,OK,S@15.11,1.89	100.00	OK,OK,OK,B1,S@47.00,0.00	100.00	N,N,N,OK,S@15.00,0.00	100.00	OK,OK,OK,B1,S@57.00,0.00
FNIP2	HsaEX0026187	chr4:159754953-159755042	90	chr4:159754780,159754953-159755042,159756557	S	20.45	LOW,LOW,LOW,B2,S@5.32,20.68	19.90	SOK,SOK,SOK,B1,S@26.47,106.53	6.49	N,N,N,Bn,S@0.52,7.48	18.01	OK,OK,OK,OK,S@10.99,50.01	6.49	OK,OK,OK,Bn,S@1.56,22.44	11.51	OK,OK,OK,OK,S@8.17,62.83	24.45	N,N,N,Bn,S@1.22,3.78	21.72	OK,OK,OK,OK,S@16.72,60.28
FNIP2	HsaEX0026188	chr4:159780209-159780410	202	chr4:159772602,159780209-159780410,159780730+159780747	S	73.91	VLOW,VLOW,VLOW,B1,S@14.78,5.22	96.18	SOK,SOK,SOK,OK,S@148.12,5.88	100.00	N,N,N,OK,S@3.00,0.00	94.44	OK,OK,OK,OK,S@66.11,3.89	84.62	VLOW,VLOW,VLOW,OK,S@20.31,3.69	77.78	SOK,SOK,SOK,OK,S@80.89,23.11	69.23	N,N,N,OK,S@7.62,3.38	79.31	OK,OK,OK,OK,S@61.86,16.14
SC4MOL	HsaEX0056344	chr4:166254492-166254777	286	chr4:166248916+166249098+166249274,166254492-166254777,166258941	S	80.25	OK,OK,OK,OK,S@58.58,14.42	80.56	SOK,SOK,SOK,OK,S@748.40,180.60	63.64	LOW,LOW,LOW,OK,S@22.91,13.09	79.77	SOK,SOK,SOK,OK,S@552.81,140.19	90.48	SOK,SOK,SOK,OK,S@144.77,15.23	84.24	SOK,SOK,SOK,OK,S@1280.45,239.55	68.12	OK,OK,OK,OK,S@39.51,18.49	81.03	SOK,SOK,SOK,OK,S@997.48,233.52
TTC17	HsaEX0067791	chr11:43391629-43391935	307	chr11:43380663,43391629-43391935,43400783	S	1.08	OK,OK,OK,Bn,S@0.51,46.49	0.37	SOK,SOK,SOK,B1,S@1.99,535.01	0.00	OK,OK,OK,Bn,S@0.00,27.00	0.00	SOK,SOK,SOK,Bn,S@0.00,445.00	1.43	OK,OK,OK,Bn,S@1.02,69.98	0.11	SOK,SOK,SOK,Bn,S@0.52,473.48	0.00	OK,OK,OK,Bn,S@0.00,22.00	0.11	SOK,SOK,SOK,Bn,S@0.52,475.48
TTC17	HsaEX0067792	chr11:43419575-43419663	89	chr11:43419041,43419524+43419575-43419663,43421438	S	92.98	SOK,SOK,SOK,OK,S@102.28,7.72	98.29	SOK,SOK,SOK,OK,S@1365.25,23.75	71.43	OK,OK,OK,OK,S@34.29,13.71	94.66	SOK,SOK,SOK,OK,S@1139.71,64.29	93.68	OK,OK,OK,OK,S@86.19,5.81	98.54	SOK,SOK,SOK,OK,S@1336.20,19.80	92.21	OK,OK,OK,OK,S@68.24,5.76	98.95	SOK,SOK,SOK,OK,S@1507.01,15.99
TTC17	HsaEX0067793	chr11:43427336-43427501	166	chr11:43427179+43427267,43427336-43427501,43428688	S	98.44	SOK,SOK,SOK,OK,S@126.99,2.01	98.66	SOK,SOK,SOK,OK,S@1779.83,24.17	94.79	OK,OK,OK,OK,S@71.09,3.91	99.33	SOK,SOK,SOK,OK,S@1494.92,10.08	95.65	OK,OK,OK,OK,S@86.09,3.91	99.41	SOK,SOK,SOK,OK,S@1691.96,10.04	90.56	OK,OK,OK,OK,S@55.24,5.76	99.03	SOK,SOK,SOK,OK,S@1844.93,18.07
TTC17	HsaEX0067794	chr11:43457714-43457884	171	chr11:43436326,43457714-43457884,43464875	S	71.75	SOK,SOK,SOK,OK,S@94.71,37.29	86.02	SOK,SOK,SOK,OK,S@1445.14,234.86	57.74	LOW,LOW,LOW,OK,S@27.72,20.28	84.35	SOK,SOK,SOK,OK,S@1293.93,240.07	23.22	SOK,SOK,SOK,OK,S@23.68,78.32	77.17	SOK,SOK,SOK,OK,S@1294.14,382.86	36.01	SOK,SOK,SOK,B1,S@36.37,64.63	79.62	SOK,SOK,SOK,OK,S@1343.19,343.81
ALX4	HsaEX0003900	chr11:44296898-44297208	311	chr11:44331147,44296898-44297208,44289172	S	NA	N,N,N,Bn,S@0,0	NA	N,N,N,Bn,S@0,0	NA	N,N,N,Bn,S@0,0	NA	N,N,N,Bn,S@0,0	NA	N,N,N,Bn,S@0,0	100.00	N,N,N,Bn,S@0,0	NA	N,N,N,Bn,S@0,0	NA	N,N,N,Bn,S@0,0
FSTL4	HsaEX0026517	chr5:132559882-132559908	27	chr5:132560842,132559882-132559908,132556558+132556685	S	63.64	N,N,N,OK,S@1.91,1.09	41.26	SOK,SOK,SOK,OK,S@101.91,145.09	81.40	N,N,N,OK,S@4.88,1.12	32.88	SOK,SOK,SOK,OK,S@81.54,166.46	46.67	N,N,N,OK,S@1.87,2.13	32.81	SOK,SOK,SOK,OK,S@65.95,135.05	56.76	N,N,N,OK,S@2.84,2.16	28.97	SOK,SOK,SOK,OK,S@62.86,154.14
MRTO4	HsaEX0040226	chr1:19581276-19581334	59	chr1:19578357+19578742,19581276-19581334,19582442	S	96.81	SOK,SOK,SOK,OK,S@159.74,5.26	99.49	SOK,SOK,SOK,OK,S@4556.64,23.36	92.64	OK,SOK,OK,OK,S@43.54,3.46	97.97	SOK,SOK,SOK,OK,S@2925.38,60.62	89.85	SOK,SOK,SOK,OK,S@93.44,10.56	97.27	SOK,SOK,SOK,OK,S@3477.40,97.60	89.68	OK,SOK,OK,B1,S@61.88,7.12	97.04	SOK,SOK,SOK,OK,S@3446.86,105.14
MRTO4	HsaEX0040227	chr1:19583948-19584015	68	chr1:19583639,19583948-19584015,19584327	S	99.26	SOK,SOK,SOK,OK,S@241.20,1.80	99.54	SOK,SOK,SOK,OK,S@7032.50,32.50	87.94	SOK,SOK,SOK,OK,S@87.94,12.06	92.59	SOK,SOK,SOK,OK,S@4052.66,324.34	89.86	SOK,SOK,SOK,OK,S@169.84,19.16	95.46	SOK,SOK,SOK,OK,S@5081.34,241.66	89.66	SOK,SOK,SOK,OK,S@119.25,13.75	93.97	SOK,SOK,SOK,OK,S@4718.23,302.77
USE1	HsaEX0069535	chr19:17326611-17326660	50	chr19:17326316,17326611-17326660,17326801	S	100.00	N,N,N,B1,S@15.00,0.00	99.35	SOK,SOK,SOK,B1,S@919.98,6.02	100.00	N,N,N,B1,S@8.00,0.00	97.83	SOK,SOK,SOK,B1,S@714.16,15.84	50.00	N,N,N,Bn,S@3.00,3.00	96.17	SOK,SOK,SOK,B1,S@690.50,27.50	71.43	N,N,N,B1,S@8.57,3.43	95.16	SOK,SOK,SOK,B1,S@652.80,33.20
USE1	HsaEX0069536	chr19:17330022-17330196	175	chr19:17329200,17330022-17330196,17330440	S	90.18	VLOW,LOW,VLOW,OK,S@22.55,2.45	95.40	SOK,SOK,SOK,OK,S@1012.19,48.81	79.96	N,N,N,OK,S@8.80,2.20	93.09	SOK,SOK,SOK,OK,S@764.27,56.73	100.00	N,N,N,OK,S@13.00,0.00	96.78	SOK,SOK,SOK,OK,S@772.30,25.70	100.00	N,VLOW,N,B1,S@16.00,0.00	94.65	SOK,SOK,SOK,OK,S@678.64,38.36
MCF2L2	HsaEX0038229	chr3:182948922-182949000	79	chr3:182994660,182948922-182949000,182948805	S	NA	N,N,N,Bn,S@0,0	NA	N,N,N,Bn,S@0,0	NA	N,N,N,Bn,S@0,0	NA	N,N,N,Bn,S@0,0	NA	N,N,N,Bn,S@0,0	NA	N,N,N,Bn,S@0,0	NA	N,N,N,Bn,S@0,0	NA	N,N,N,Bn,S@0,0
MCF2L2	HsaEX0038230	chr3:183014764-183014909	146	chr3:183017793,183014764-183014909+183014955,183013265	S	NA	N,N,N,Bn,S@0,0	100.00	N,N,N,Bn,S@2.00,0.00	NA	N,N,N,Bn,S@0,0	NA	N,N,N,Bn,S@0,0	NA	N,N,N,Bn,S@0,0	100.00	N,N,N,Bn,S@3.00,0.00	NA	N,N,N,Bn,S@0,0	100.00	N,N,N,Bn,S@2.00,0.00
LAMA3	HsaEX0035238	chr18:21355756-21355887	132	chr18:21353551,21355756-21355887,21357521	S	90.91	VLOW,VLOW,VLOW,OK,S@19.09,1.91	98.77	SOK,SOK,SOK,OK,S@160.01,1.99	77.78	N,N,N,OK,S@6.22,1.78	93.30	SOK,SOK,SOK,OK,S@188.47,13.53	52.94	N,N,N,B2,S@6.88,6.12	85.23	SOK,SOK,SOK,OK,S@138.92,24.08	71.43	N,N,N,OK,S@4.29,1.71	91.39	SOK,SOK,SOK,OK,S@182.78,17.22
LAMA3	HsaEX0035239	chr18:21418745-21418842	98	chr18:21417053,21418745-21418842,21419749	S	66.67	N,N,N,B1,S@10.00,5.00	96.18	SOK,SOK,SOK,OK,S@148.12,5.88	71.43	N,N,N,B1,S@8.57,3.43	87.23	SOK,SOK,SOK,OK,S@153.52,22.48	80.00	N,N,N,OK,S@7.20,1.80	92.21	SOK,SOK,SOK,OK,S@136.47,11.53	20.00	N,N,N,Bn,S@1.20,4.80	91.46	SOK,SOK,SOK,OK,S@143.59,13.41
LAMA3	HsaEX0035240	chr18:21431345-21431537	193	chr18:21427632,21431345-21431537,21437808	S	27.27	N,N,N,OK,S@1.91,5.09	16.28	OK,OK,OK,OK,S@12.21,62.79	20.00	N,N,N,OK,S@1.80,7.20	15.15	OK,OK,OK,OK,S@14.39,80.61	0.00	N,N,N,Bn,S@0.00,2.00	10.53	OK,OK,OK,B1,S@8.85,75.15	5.88	N,N,N,Bn,S@0.53,8.47	7.32	OK,OK,OK,OK,S@6.44,81.56
MUDENG	HsaEX0040782	chr14:57740962-57741155	194	chr14:57735787+57736106,57740962-57741155+57741535+57741607,57746913	S	97.22	OK,OK,OK,B1,S@69.03,1.97	95.28	SOK,SOK,SOK,OK,S@1144.31,56.69	92.00	OK,OK,OK,B1,S@44.16,3.84	95.84	SOK,SOK,SOK,OK,S@946.90,41.10	95.74	OK,OK,OK,OK,S@88.08,3.92	95.29	SOK,SOK,SOK,OK,S@987.20,48.80	91.30	OK,OK,OK,OK,S@60.26,5.74	96.06	SOK,SOK,SOK,OK,S@1050.90,43.10
ANAPC4	HsaEX0004066	chr4:25415271-25415364	94	chr4:25411413,25415267+25415271-25415364,25415946	S	97.34	OK,OK,OK,B1,S@72.03,1.97	99.81	SOK,SOK,SOK,OK,S@1061.98,2.02	92.59	VLOW,VLOW,VLOW,B1,S@24.07,1.93	99.73	SOK,SOK,SOK,OK,S@732.02,1.98	100.00	LOW,LOW,LOW,B1,S@54.00,0.00	99.71	SOK,SOK,SOK,OK,S@686.00,2.00	100.00	VLOW,VLOW,VLOW,B1,S@36.00,0.00	99.13	SOK,SOK,SOK,OK,S@679.04,5.96
KCNQ1	HsaEX0033085	chr11:2542709-2542800	92	chr11:2466714,2542709-2542800,2549158	S	NA	N,N,N,Bn,S@0,0	NA	N,N,N,Bn,S@0,0	NA	N,N,N,Bn,S@0,0	NA	N,N,N,Bn,S@0,0	NA	N,N,N,Bn,S@0,0	0.00	N,N,N,Bn,S@0,0	NA	N,N,N,Bn,S@0,0	NA	N,N,N,Bn,S@0,0
KCNQ1	HsaEX0033086	chr11:2798216-2798262	47	chr11:2797258+2797284,2798216-2798262,2799206	S	NA	N,N,N,Bn,S@0,0	NA	N,N,N,Bn,S@0,0	NA	N,N,N,Bn,S@0,0	NA	N,N,N,Bn,S@0,0	NA	N,N,N,Bn,S@0,0	NA	N,N,N,Bn,S@0,0	NA	N,N,N,Bn,S@0,0	100.00	N,N,N,Bn,S@0,0
ENTPD2	HsaEX0022531	chr9:139943393-139943458	66	chr9:139944322,139943393-139943458+139943527,139943312	S	NA	N,N,N,Bn,S@0,0	50.00	N,N,N,OK,S@3.00,3.00	NA	N,N,N,Bn,S@0,0	100.00	N,N,N,OK,S@6.00,0.00	NA	N,N,N,Bn,S@0,0	100.00	N,N,N,OK,S@9.00,0.00	NA	N,N,N,Bn,S@0,0	100.00	N,N,N,B2,S@7.00,0.00
ARID4B	HsaEX0005810	chr1:235340063-235340218	156	chr1:235341115,235340063-235340218,235338714	S	2.86	OK,OK,OK,Bn,S@1.03,34.97	2.76	SOK,SOK,SOK,B1,S@12.31,433.69	2.44	OK,OK,OK,OK,S@1.02,40.98	0.56	SOK,SOK,SOK,OK,S@2.02,358.98	0.00	OK,OK,OK,Bn,S@0.00,83.00	1.33	SOK,SOK,SOK,B1,S@5.59,414.41	0.00	OK,OK,OK,Bn,S@0.00,46.00	0.89	SOK,SOK,SOK,B1,S@3.54,394.46
ARID4B	HsaEX0005811	chr1:235344386-235344499	114	chr1:235344900,235344386-235344499,235341228	S	6.56	OK,OK,OK,OK,S@4.26,60.74	4.76	SOK,SOK,SOK,OK,S@23.04,460.96	3.64	OK,OK,OK,B1,S@2.07,54.93	6.52	SOK,SOK,SOK,OK,S@21.84,313.16	0.50	SOK,SOK,SOK,Bn,S@0.51,100.50	2.26	SOK,SOK,SOK,OK,S@9.70,419.30	3.65	OK,OK,OK,B1,S@2.59,68.41	3.31	SOK,SOK,SOK,OK,S@13.94,407.06
ARID4B	HsaEX0005812	chr1:235377192-235377341	150	chr1:235383108,235377084+235377192-235377341,235359430	S	66.10	SOK,SOK,SOK,OK,S@67.42,34.58	70.96	SOK,SOK,SOK,OK,S@455.56,186.44	23.11	OK,OK,OK,OK,S@15.48,51.52	28.40	SOK,SOK,SOK,OK,S@109.06,274.94	85.37	SOK,SOK,SOK,B1,S@150.25,25.75	83.46	SOK,SOK,SOK,OK,S@568.36,112.64	78.40	OK,OK,OK,OK,S@70.56,19.44	79.95	SOK,SOK,SOK,OK,S@511.68,128.32
ARID4B	HsaEX0005813	chr1:235403628-235403766	139	chr1:235409735,235403628-235403766,235397807	S	88.24	OK,OK,OK,OK,S@70.59,9.41	97.13	SOK,SOK,SOK,OK,S@466.22,13.78	83.33	N,N,N,B1,S@18.33,3.67	93.04	SOK,SOK,SOK,OK,S@283.77,21.23	85.37	OK,OK,OK,OK,S@64.88,11.12	87.80	SOK,SOK,SOK,OK,S@338.03,46.97	76.47	LOW,LOW,LOW,B1,S@34.41,10.59	87.31	SOK,SOK,SOK,OK,S@270.66,39.34
ARID4B	HsaEX0005814	chr1:235451502-235451596	95	chr1:235490229,235451502-235451596,235424067	S	0.00	OK,OK,OK,Bn,S@0.00,90.00	0.92	SOK,SOK,SOK,B1,S@3.02,324.98	0.00	OK,OK,OK,Bn,S@0.00,60.00	0.20	SOK,SOK,SOK,Bn,S@0.50,250.50	0.00	SOK,SOK,SOK,Bn,S@0.00,134.00	0.74	SOK,SOK,SOK,Bn,S@2.01,269.99	0.00	OK,OK,OK,Bn,S@0.00,76.00	0.42	SOK,SOK,SOK,Bn,S@1.01,238.99
PTPRN	HsaEX0051186	chr2:220156192-220156245	54	chr2:220159697,220156192-220156245,220155612	S	NA	N,N,N,Bn,S@0,0	100.00	N,N,N,OK,S@3.00,0.00	NA	N,N,N,Bn,S@0,0	100.00	N,N,N,Bn,S@3.00,0.00	NA	N,N,N,Bn,S@0,0	NA	N,N,N,Bn,S@0,0	NA	N,N,N,Bn,S@0,0	NA	N,N,N,Bn,S@0,0
PTPRN	HsaEX0051187	chr2:220162607-220162825	219	chr2:220163769,220162607-220162825,220162155	S	100.00	N,N,N,Bn,S@0,0	0.00	N,N,N,Bn,S@0,0	NA	N,N,N,Bn,S@0,0	NA	N,N,N,Bn,S@0,0	100.00	N,N,N,Bn,S@0,0	NA	N,N,N,Bn,S@0,0	NA	N,N,N,Bn,S@0,0	NA	N,N,N,Bn,S@0,0
PTPRN	HsaEX0051188	chr2:220164422-220164508	87	chr2:220164707,220164422-220164508,220164106	S	NA	N,N,N,Bn,S@0,0	0.00	N,N,N,Bn,S@0,0	NA	N,N,N,Bn,S@0,0	NA	N,N,N,Bn,S@0,0	NA	N,N,N,Bn,S@0,0	NA	N,N,N,Bn,S@0,0	NA	N,N,N,Bn,S@0,0	NA	N,N,N,Bn,S@0,0
PTPRN	HsaEX0051189	chr2:220172514-220172564	51	chr2:220173940+220174151+220174294,220172514-220172564,220172279	S	NA	N,N,N,Bn,S@0,0	NA	N,N,N,Bn,S@0,0	NA	N,N,N,Bn,S@0,0	NA	N,N,N,Bn,S@0,0	NA	N,N,N,Bn,S@0,0	NA	N,N,N,Bn,S@0,0	NA	N,N,N,Bn,S@0,0	NA	N,N,N,Bn,S@0,0
KIF1B	HsaEX0034475	chr1:10333072-10333089	18	chr1:10332364,10333072-10333089,10335486	S	0.00	OK,OK,OK,Bn,S@0.00,81.00	0.00	SOK,SOK,SOK,Bn,S@0.00,559.00	0.00	LOW,LOW,LOW,Bn,S@0.00,19.00	0.00	SOK,SOK,SOK,Bn,S@0.00,253.00	0.00	OK,OK,OK,Bn,S@0.00,88.00	0.00	SOK,SOK,SOK,Bn,S@0.00,416.00	0.00	OK,OK,OK,Bn,S@0.00,60.00	0.00	SOK,SOK,SOK,Bn,S@0.00,373.00
KIF1B	HsaEX0034476	chr1:10339155-10339196	42	chr1:10338186,10339155-10339196,10342380+10342458	S	1.30	OK,OK,OK,Bn,S@1.01,76.99	0.78	SOK,SOK,SOK,OK,S@5.03,639.97	0.00	OK,OK,OK,Bn,S@0.00,22.00	0.67	SOK,SOK,SOK,Bn,S@1.51,224.49	0.00	OK,OK,OK,Bn,S@0.00,49.00	1.45	SOK,SOK,SOK,OK,S@5.09,345.91	0.00	OK,OK,OK,Bn,S@0.00,38.00	1.10	SOK,SOK,SOK,OK,S@4.04,362.96
KIF1B	HsaEX0034477	chr1:10386169-10386417	249	chr1:10384953,10386169-10386417,10394578	S	3.06	OK,OK,OK,B1,S@2.02,63.98	7.90	SOK,SOK,SOK,OK,S@15.56,181.44	9.87	OK,OK,OK,OK,S@2.66,24.34	11.04	SOK,SOK,SOK,OK,S@14.90,120.10	8.61	OK,OK,OK,B2,S@4.30,45.70	8.03	SOK,SOK,SOK,OK,S@12.45,142.55	7.12	OK,OK,OK,B1,S@2.63,34.37	7.59	SOK,SOK,SOK,OK,S@10.32,125.68
KIF1B	HsaEX0034478	chr1:10397429-10397591	163	chr1:10397261,10397429-10397591,10399827	S	77.50	OK,OK,OK,OK,S@55.02,15.97	87.32	SOK,SOK,SOK,OK,S@348.41,50.59	87.88	LOW,LOW,LOW,OK,S@27.24,3.76	92.13	SOK,SOK,SOK,OK,S@224.80,19.20	80.72	OK,OK,OK,OK,S@60.54,14.46	93.77	SOK,SOK,SOK,OK,S@233.49,15.51	91.11	LOW,LOW,LOW,OK,S@39.18,3.82	88.47	SOK,SOK,SOK,OK,S@245.95,32.05
KIF1B	HsaEX0034479	chr1:10412689-10412794	106	chr1:10408791,10412689-10412794,10420987	S	97.65	OK,OK,OK,OK,S@82.03,1.97	99.09	SOK,SOK,SOK,OK,S@432.03,3.97	100.00	VLOW,VLOW,VLOW,OK,S@17.00,0.00	96.71	SOK,SOK,SOK,OK,S@231.14,7.86	91.67	OK,OK,OK,OK,S@42.17,3.83	97.86	SOK,SOK,SOK,OK,S@271.07,5.93	69.70	VLOW,VLOW,VLOW,OK,S@19.52,8.48	96.23	SOK,SOK,SOK,OK,S@250.20,9.80
KIF1B	HsaEX0034480	chr1:10434912-10435104	193	chr1:10434523,10434912-10435104,10435313	S	100.00	LOW,LOW,LOW,OK,S@39.00,0.00	96.58	SOK,SOK,SOK,OK,S@388.25,13.75	91.30	VLOW,VLOW,VLOW,OK,S@20.09,1.91	98.25	SOK,SOK,SOK,OK,S@223.03,3.97	93.75	OK,OK,OK,OK,S@58.12,3.88	97.04	SOK,SOK,SOK,OK,S@323.14,9.86	100.00	LOW,LOW,LOW,B1,S@39.00,0.00	99.37	SOK,SOK,SOK,OK,S@313.02,1.98
SYNE2	HsaEX0063183	chr14:64457129-64457287	159	chr14:64453335,64457129-64457287,64457660	S	82.35	OK,OK,OK,OK,S@51.06,10.94	91.18	SOK,SOK,SOK,OK,S@177.80,17.20	51.22	VLOW,VLOW,VLOW,OK,S@15.88,15.12	91.53	SOK,SOK,SOK,OK,S@206.86,19.14	56.67	LOW,LOW,LOW,OK,S@26.63,20.37	87.20	SOK,SOK,SOK,OK,S@204.05,29.95	53.62	LOW,LOW,LOW,OK,S@28.42,24.58	90.95	SOK,SOK,SOK,OK,S@211.00,21.00
SYNE2	HsaEX0063184	chr14:64542663-64542818	156	chr14:64540854,64542663-64542818,64545184	S	92.59	OK,OK,OK,OK,S@48.15,3.85	98.73	SOK,SOK,SOK,OK,S@310.01,3.99	90.00	OK,OK,OK,OK,S@34.20,3.80	93.15	SOK,SOK,SOK,OK,S@288.77,21.23	83.72	OK,OK,OK,OK,S@66.14,12.86	96.00	SOK,SOK,SOK,OK,S@423.36,17.64	79.31	OK,OK,OK,OK,S@41.24,10.76	95.16	SOK,SOK,SOK,OK,S@383.49,19.51
SYNE2	HsaEX0063185	chr14:64669556-64669681	126	chr14:64656955,64669519+64669556-64669681,64675476	S	97.06	OK,OK,OK,OK,S@65.03,1.97	98.21	SOK,SOK,SOK,OK,S@652.11,11.89	100.00	OK,OK,OK,OK,S@42.00,0.00	97.70	SOK,SOK,SOK,OK,S@672.18,15.82	89.04	OK,OK,OK,OK,S@61.44,7.56	94.78	SOK,SOK,SOK,OK,S@600.91,33.09	90.00	OK,OK,OK,OK,S@51.30,5.70	94.09	SOK,SOK,SOK,OK,S@618.17,38.83
PLEKHH1	HsaEX0048376	chr14:68036891-68036946	56	chr14:68036729,68036891-68036946,68038469	S	0.00	N,N,N,Bn,S@0.00,2.00	6.67	VLOW,VLOW,VLOW,OK,S@1.07,14.93	0.00	N,N,N,Bn,S@0,0	10.34	VLOW,VLOW,VLOW,OK,S@1.65,14.35	NA	N,N,N,Bn,S@0,0	0.00	N,N,N,Bn,S@0.00,4.00	NA	N,N,N,Bn,S@0,0	18.52	VLOW,VLOW,VLOW,OK,S@2.96,13.04
ATP9A	HsaEX0007116	chr20:50224066-50224123	58	chr20:50225057,50224066-50224123,50221559	S	88.53	OK,OK,OK,OK,S@44.27,5.74	93.76	SOK,SOK,SOK,OK,S@650.69,43.31	92.32	OK,OK,OK,OK,S@47.08,3.92	98.25	SOK,SOK,SOK,OK,S@677.93,12.07	85.51	OK,OK,OK,OK,S@33.35,5.65	97.42	SOK,SOK,SOK,OK,S@607.90,16.10	100.00	OK,OK,OK,OK,S@47.00,0.00	92.81	SOK,SOK,SOK,OK,S@632.04,48.96
ATP9A	HsaEX0007117	chr20:50226640-50226704	65	chr20:50230216,50226640-50226704,50225165	S	96.61	OK,OK,OK,OK,S@56.03,1.97	97.94	SOK,SOK,SOK,OK,S@753.16,15.84	78.95	OK,OK,OK,OK,S@40.26,10.74	93.46	SOK,SOK,SOK,OK,S@718.71,50.29	67.21	LOW,LOW,LOW,B1,S@34.28,16.72	95.73	SOK,SOK,SOK,OK,S@701.70,31.30	80.77	OK,OK,OK,OK,S@37.96,9.04	93.48	SOK,SOK,SOK,OK,S@776.82,54.18
CHRDL2	HsaEX0015293	chr11:74412637-74412691	55	chr11:74413839,74412637-74412691,74408342	S	NA	N,N,N,Bn,S@0,0	NA	N,N,N,Bn,S@0,0	NA	N,N,N,Bn,S@0,0	NA	N,N,N,Bn,S@0,0	NA	N,N,N,Bn,S@0,0	NA	N,N,N,Bn,S@0,0	NA	N,N,N,Bn,S@0,0	100.00	N,N,N,Bn,S@0,0
GALC	HsaEX0026849	chr14:88411897-88412077	181	chr14:88414072,88411897-88412077,88407902	S	20.00	N,N,N,Bn,S@0.60,2.40	96.92	OK,OK,OK,OK,S@62.03,1.97	100.00	N,N,N,Bn,S@2.00,0.00	97.33	OK,OK,OK,OK,S@72.02,1.98	100.00	N,N,N,OK,S@2.00,0.00	100.00	OK,OK,OK,OK,S@65.00,0.00	NA	N,N,N,Bn,S@0,0	94.74	OK,OK,OK,OK,S@70.11,3.89
GALC	HsaEX0026850	chr14:88453313-88453400	88	chr14:88454488,88453313-88453400,88452946	S	0.00	N,N,N,Bn,S@0.00,3.00	1.69	OK,OK,OK,Bn,S@0.51,29.49	0.00	N,N,N,Bn,S@0,0	0.00	OK,OK,OK,Bn,S@0.00,48.00	NA	N,N,N,Bn,S@0,0	0.00	OK,OK,OK,Bn,S@0.00,40.00	NA	N,N,N,Bn,S@0,0	0.00	OK,OK,OK,Bn,S@0.00,29.00
NOP58	HsaEX0043350	chr2:203152383-203152447	65	chr2:203149204,203152383-203152447,203155046	S	95.64	SOK,SOK,SOK,OK,S@257.27,11.73	96.48	SOK,SOK,SOK,OK,S@5929.66,216.34	63.41	SOK,SOK,SOK,OK,S@127.45,73.55	83.37	SOK,SOK,SOK,OK,S@3907.55,779.45	80.29	SOK,SOK,SOK,OK,S@301.09,73.91	91.61	SOK,SOK,SOK,OK,S@5001.91,458.09	87.45	SOK,SOK,SOK,OK,S@222.12,31.88	92.38	SOK,SOK,SOK,OK,S@5156.65,425.35
NOP58	HsaEX0043351	chr2:203160397-203160560	164	chr2:203157626,203160397-203160560,203162102	S	93.63	SOK,SOK,SOK,OK,S@341.75,23.25	94.41	SOK,SOK,SOK,OK,S@6500.13,384.87	69.79	SOK,SOK,SOK,OK,S@113.76,49.24	89.53	SOK,SOK,SOK,OK,S@4458.59,521.41	76.34	SOK,SOK,SOK,OK,S@250.40,77.60	89.37	SOK,SOK,SOK,OK,S@5176.31,615.69	74.63	SOK,SOK,SOK,OK,S@174.63,59.37	87.81	SOK,SOK,SOK,OK,S@4723.30,655.70
CUL1	HsaEX0017989	chr7:148456396-148456446	51	chr7:148454242,148456396-148456446,148456640	S	89.66	SOK,SOK,SOK,OK,S@147.94,17.06	97.65	SOK,SOK,SOK,OK,S@2136.58,51.42	43.55	OK,OK,OK,OK,S@38.76,50.24	89.09	SOK,SOK,SOK,OK,S@1111.84,136.16	48.54	SOK,SOK,SOK,OK,S@74.27,78.73	76.29	SOK,SOK,SOK,OK,S@1094.76,340.24	46.15	SOK,SOK,SOK,OK,S@61.38,71.62	75.32	SOK,SOK,SOK,OK,S@1091.39,357.61
CUL1	HsaEX0017990	chr7:148457425-148457588	164	chr7:148456730,148457425-148457588,148463653+148463657	S	87.35	SOK,SOK,SOK,OK,S@144.13,20.87	94.04	SOK,SOK,SOK,OK,S@2311.50,146.50	59.00	OK,OK,OK,OK,S@47.79,33.21	90.02	SOK,SOK,SOK,OK,S@1233.27,136.73	55.02	SOK,SOK,SOK,OK,S@101.24,82.76	85.31	SOK,SOK,SOK,OK,S@1488.66,256.34	40.12	SOK,SOK,SOK,OK,S@46.94,70.06	83.87	SOK,SOK,SOK,OK,S@1431.66,275.34
FAM114A2	HsaEX0023791	chr5:153390801-153390880	80	chr5:153405959,153390801-153390880,153382529	S	58.82	VLOW,VLOW,VLOW,B1,S@15.88,11.12	79.52	SOK,SOK,SOK,OK,S@418.28,107.72	46.67	N,N,N,B1,S@5.13,5.87	88.67	SOK,SOK,SOK,OK,S@428.28,54.72	53.85	N,N,N,OK,S@5.38,4.62	89.01	SOK,SOK,SOK,OK,S@382.74,47.26	28.57	N,N,N,OK,S@2.57,6.43	85.62	SOK,SOK,SOK,OK,S@364.74,61.26
CYFIP2	HsaEX0018220	chr5:156749950-156750024	75	chr5:156747810,156749950-156750024,156750929	S	0.00	OK,OK,OK,Bn,S@0.00,54.00	0.30	SOK,SOK,SOK,OK,S@3.46,1149.54	0.00	OK,OK,OK,Bn,S@0.00,40.00	0.12	SOK,SOK,SOK,OK,S@1.48,1232.52	0.00	OK,OK,OK,Bn,S@0.00,51.00	0.13	SOK,SOK,SOK,OK,S@1.53,1176.47	0.00	OK,OK,OK,Bn,S@0.00,46.00	0.00	SOK,SOK,SOK,Bn,S@0.00,1237.00
CYFIP2	HsaEX0018221	chr5:156817533-156817676	144	chr5:156816435,156817529+156817533-156817676,156819841	S	100.00	OK,OK,OK,OK,S@77.00,0.00	97.51	SOK,SOK,SOK,OK,S@1932.65,49.35	100.00	OK,OK,OK,OK,S@56.00,0.00	98.07	SOK,SOK,SOK,OK,S@1909.42,37.58	96.77	OK,OK,OK,OK,S@59.03,1.97	97.98	SOK,SOK,SOK,OK,S@2014.47,41.53	100.00	OK,OK,OK,OK,S@65.00,0.00	97.79	SOK,SOK,SOK,OK,S@1835.52,41.48
EIF2AK2	HsaEX0021910	chr2:37341874-37342002	129	chr2:37347102,37341874-37342002,37336438	S	100.00	OK,OK,OK,OK,S@69.00,0.00	95.02	SOK,SOK,SOK,OK,S@765.86,40.14	94.98	LOW,LOW,LOW,B1,S@37.99,2.01	90.72	SOK,SOK,SOK,OK,S@651.37,66.63	88.75	OK,OK,OK,OK,S@61.24,7.76	94.47	SOK,SOK,SOK,OK,S@854.01,49.99	95.80	OK,OK,OK,OK,S@45.98,2.02	93.93	SOK,SOK,SOK,OK,S@802.16,51.84
USP36	HsaEX0069827	chr17:76792399-76793961	1563	chr17:76794482,76792399-76793961+76793984,76783740	S	95.60	LOW,LOW,LOW,B2,S@85.08,3.92	92.25	SOK,SOK,SOK,B2,S@1098.70,92.30	100.00	N,N,N,B2,S@26.00,0.00	96.34	SOK,SOK,SOK,B2,S@310.21,11.79	100.00	N,N,N,B2,S@52.00,0.00	95.45	SOK,SOK,SOK,B2,S@532.61,25.39	95.35	N,N,N,B2,S@40.05,1.95	96.71	SOK,SOK,SOK,B2,S@462.27,15.73
USP36	HsaEX0069828	chr17:76799467-76799985	519	chr17:76802238,76799467-76799985+76800060,76798617+76798620	S	98.54	SOK,SOK,SOK,OK,S@268.03,3.97	99.89	SOK,SOK,SOK,OK,S@1824.99,2.01	100.00	SOK,SOK,SOK,OK,S@116.00,0.00	99.76	SOK,SOK,SOK,B1,S@823.02,1.98	98.37	SOK,SOK,SOK,OK,S@359.05,5.95	99.01	SOK,SOK,SOK,OK,S@1388.12,13.88	98.14	SOK,SOK,SOK,B1,S@209.04,3.96	99.20	SOK,SOK,SOK,OK,S@1241.98,10.02
USP36	HsaEX0069829	chr17:76809855-76809955	101	chr17:76810494,76809855-76809955,76809083	S	99.31	SOK,SOK,SOK,OK,S@288.00,2.00	99.82	SOK,SOK,SOK,OK,S@2246.95,4.05	87.97	SOK,SOK,SOK,B1,S@109.96,15.04	94.87	SOK,SOK,SOK,OK,S@936.37,50.63	98.89	SOK,SOK,SOK,B1,S@353.04,3.96	99.14	SOK,SOK,SOK,B1,S@1844.00,16.00	97.96	SOK,SOK,SOK,B1,S@190.04,3.96	98.70	SOK,SOK,SOK,B1,S@1503.20,19.80
USP36	HsaEX0069830	chr17:76832344-76832454	111	chr17:76834669,76832193+76832344-76832454,76831579+76831583	S	98.50	SOK,SOK,SOK,OK,S@392.03,5.97	98.97	SOK,SOK,SOK,OK,S@2110.04,21.96	98.95	SOK,SOK,SOK,OK,S@188.00,1.99	99.62	SOK,SOK,SOK,OK,S@1048.00,4.00	98.76	SOK,SOK,SOK,OK,S@475.04,5.96	99.66	SOK,SOK,SOK,OK,S@1766.97,6.03	100.00	SOK,SOK,SOK,OK,S@317.00,0.00	99.23	SOK,SOK,SOK,OK,S@1546.00,12.00
MLL3	HsaEX0039501	chr7:151843684-151843820	137	chr7:151845118,151843684-151843820,151842292+151842380	S	100.00	SOK,SOK,SOK,OK,S@101.00,0.00	100.00	SOK,SOK,SOK,OK,S@446.00,0.00	100.00	OK,OK,OK,OK,S@44.00,0.00	97.89	SOK,SOK,SOK,OK,S@368.07,7.93	100.00	SOK,SOK,SOK,OK,S@108.00,0.00	100.00	SOK,SOK,SOK,OK,S@459.00,0.00	96.30	OK,OK,OK,OK,S@51.04,1.96	100.00	SOK,SOK,SOK,OK,S@454.00,0.00
MLL3	HsaEX0039502	chr7:151854846-151854939	94	chr7:151855942+151855948,151854846-151854939+151855007+151855010,151853356+151853359+151853428+151853431	S	86.46	OK,OK,OK,OK,S@71.76,11.24	92.41	SOK,SOK,SOK,OK,S@377.03,30.97	92.00	OK,OK,OK,OK,S@44.16,3.84	86.85	SOK,SOK,SOK,OK,S@284.87,43.13	90.80	OK,OK,OK,OK,S@75.36,7.64	92.36	SOK,SOK,SOK,OK,S@350.04,28.96	78.05	OK,OK,OK,OK,S@44.49,12.51	86.34	SOK,SOK,SOK,OK,S@389.39,61.61
MLL3	HsaEX0039503	chr7:151880059-151880241	183	chr7:151882643,151880059-151880241,151879679	S	98.54	SOK,SOK,SOK,OK,S@134.01,1.99	97.47	SOK,SOK,SOK,OK,S@304.11,7.89	97.85	OK,OK,OK,OK,S@90.02,1.98	99.42	SOK,SOK,SOK,OK,S@343.00,2.00	98.93	SOK,SOK,SOK,OK,S@184.01,1.99	99.50	SOK,SOK,SOK,OK,S@399.99,2.01	100.00	SOK,SOK,SOK,OK,S@118.00,0.00	99.47	SOK,SOK,SOK,OK,S@376.99,2.01
MLL3	HsaEX0039504	chr7:151935792-151935911	120	chr7:151944987,151935792-151935911,151933018	S	92.16	OK,OK,OK,OK,S@90.32,7.68	95.54	SOK,SOK,SOK,OK,S@209.23,9.77	60.00	OK,OK,OK,OK,S@33.60,22.40	84.38	SOK,SOK,SOK,OK,S@149.35,27.65	61.90	OK,OK,OK,OK,S@52.62,32.38	74.80	SOK,SOK,SOK,OK,S@160.82,54.18	48.00	OK,OK,OK,OK,S@35.52,38.48	79.34	SOK,SOK,SOK,OK,S@192.80,50.20
MLL3	HsaEX0039505	chr7:152041272-152041340	69	chr7:152055672,152041272-152041340,152027824+152027827	S	0.00	OK,OK,OK,Bn,S@0.00,99.00	0.00	SOK,SOK,SOK,Bn,S@0.00,119.00	0.00	OK,OK,OK,Bn,S@0.00,50.00	0.00	SOK,SOK,SOK,Bn,S@0.00,184.00	0.00	SOK,SOK,SOK,Bn,S@0.00,115.00	0.00	SOK,SOK,SOK,Bn,S@0.00,172.00	0.00	OK,OK,OK,Bn,S@0.00,71.00	0.00	SOK,SOK,SOK,Bn,S@0.00,167.00
MCOLN3	HsaEX0038299	chr1:85486753-85486959	207	chr1:85487753,85486753-85486959,85484940	S	100.00	N,N,N,OK,S@2.00,0.00	100.00	OK,OK,OK,OK,S@78.00,0.00	100.00	N,N,N,Bn,S@0,0	100.00	OK,OK,OK,OK,S@85.00,0.00	100.00	N,N,N,OK,S@2.00,0.00	97.50	OK,OK,OK,OK,S@77.02,1.98	100.00	N,N,N,OK,S@3.00,0.00	100.00	OK,OK,OK,OK,S@71.00,0.00
CCDC85A	HsaEX0013477	chr2:56382396-56382476	81	chr2:56374875,56382396-56382476,56397136	S	NA	N,N,N,Bn,S@0,0	0.00	N,N,N,Bn,S@0,0	NA	N,N,N,Bn,S@0,0	NA	N,N,N,Bn,S@0,0	NA	N,N,N,Bn,S@0,0	NA	N,N,N,Bn,S@0,0	NA	N,N,N,Bn,S@0,0	NA	N,N,N,Bn,S@0,0
PUM2	HsaEX0051287	chr2:20458004-20458132	129	chr2:20460098,20457998+20458004-20458132,20455931	S	97.41	SOK,SOK,SOK,OK,S@228.91,6.09	98.32	SOK,SOK,SOK,OK,S@1191.64,20.36	97.96	SOK,SOK,SOK,B1,S@97.96,2.04	98.78	SOK,SOK,SOK,OK,S@664.79,8.21	97.76	SOK,SOK,SOK,OK,S@266.88,6.12	97.78	SOK,SOK,SOK,OK,S@1257.45,28.55	91.78	SOK,SOK,SOK,OK,S@132.16,11.84	96.99	SOK,SOK,SOK,OK,S@1174.55,36.45
PUM2	HsaEX0051288	chr2:20478344-20478580	237	chr2:20482708,20478344-20478580,20463218+20463221	S	61.64	SOK,SOK,SOK,OK,S@65.95,41.05	58.67	SOK,SOK,SOK,OK,S@400.13,281.87	39.59	LOW,LOW,LOW,OK,S@17.02,25.98	38.89	SOK,SOK,SOK,OK,S@136.50,214.50	30.68	SOK,SOK,SOK,OK,S@31.29,70.71	32.72	SOK,SOK,SOK,OK,S@159.67,328.33	23.10	OK,OK,OK,OK,S@15.71,52.29	27.08	SOK,SOK,SOK,OK,S@135.40,364.60
PUM2	HsaEX0051289	chr2:20511255-20511424	170	chr2:20511997,20511255-20511424,20508345	S	93.90	SOK,SOK,SOK,OK,S@298.60,19.40	94.41	SOK,SOK,SOK,OK,S@1082.88,64.12	71.43	SOK,SOK,SOK,OK,S@132.86,53.14	83.08	SOK,SOK,SOK,OK,S@790.92,161.08	75.00	SOK,SOK,SOK,OK,S@257.25,85.75	81.48	SOK,SOK,SOK,OK,S@989.98,225.02	77.87	SOK,SOK,SOK,OK,S@175.21,49.79	76.65	SOK,SOK,SOK,OK,S@922.10,280.90
PUM2	HsaEX0051290	chr2:20526022-20526146	125	chr2:20527071,20526022-20526146,20518406	S	2.96	SOK,SOK,SOK,OK,S@5.65,185.35	5.01	SOK,SOK,SOK,OK,S@32.56,617.43	2.04	OK,OK,OK,Bn,S@1.53,73.47	6.12	SOK,SOK,SOK,OK,S@29.19,447.81	4.32	SOK,SOK,SOK,B1,S@6.78,150.22	4.33	SOK,SOK,SOK,OK,S@22.43,495.57	4.67	SOK,SOK,SOK,B2,S@5.23,106.77	5.26	SOK,SOK,SOK,OK,S@29.46,530.54
ITIH4	HsaEX0032507	chr3:52848225-52848379	155	chr3:52850900,52848225-52848379,52848087	S	NA	N,N,N,Bn,S@0,0	100.00	N,N,N,B1,S@7.00,0.00	NA	N,N,N,Bn,S@0,0	100.00	N,N,N,B1,S@4.00,0.00	NA	N,N,N,Bn,S@0,0	100.00	N,N,N,Bn,S@2.00,0.00	NA	N,N,N,Bn,S@0,0	55.56	N,N,N,OK,S@3.89,3.11
ITIH4	HsaEX0032508	chr3:52852068-52852140	73	chr3:52852273,52852068-52852140+52852184+52852226,52851074	S	NA	N,N,N,Bn,S@0,0	100.00	N,N,N,B1,S@6.00,0.00	NA	N,N,N,Bn,S@0,0	100.00	N,N,N,Bn,S@0,0	NA	N,N,N,Bn,S@0,0	100.00	N,N,N,Bn,S@0,0	NA	N,N,N,Bn,S@0,0	46.15	N,N,N,Bn,S@1.85,2.15
ITIH1	HsaEX0032501	chr3:52822248-52822361	114	chr3:52822082,52822248-52822361,52823669	S	NA	N,N,N,Bn,S@0,0	NA	N,N,N,Bn,S@0,0	NA	N,N,N,Bn,S@0,0	NA	N,N,N,Bn,S@0,0	NA	N,N,N,Bn,S@0,0	NA	N,N,N,Bn,S@0,0	NA	N,N,N,Bn,S@0,0	NA	N,N,N,Bn,S@0,0
ITIH1	HsaEX0032502	chr3:52824765-52824937	173	chr3:52823870,52824765-52824937,52825533	S	NA	N,N,N,Bn,S@0,0	NA	N,N,N,Bn,S@0,0	NA	N,N,N,Bn,S@0,0	NA	N,N,N,Bn,S@0,0	NA	N,N,N,Bn,S@0,0	NA	N,N,N,Bn,S@0,0	NA	N,N,N,Bn,S@0,0	NA	N,N,N,Bn,S@0,0
ZFR	HsaEX0072698	chr5:32380181-32380278	98	chr5:32385614,32380181-32380278,32379316	S	71.31	SOK,SOK,SOK,OK,S@285.24,114.76	82.57	SOK,SOK,SOK,OK,S@4090.52,863.48	39.10	SOK,SOK,SOK,OK,S@72.34,112.66	74.42	SOK,SOK,SOK,OK,S@2039.85,701.15	36.14	SOK,SOK,SOK,OK,S@128.66,227.34	63.31	SOK,SOK,SOK,OK,S@2065.81,1197.19	41.32	SOK,SOK,SOK,OK,S@92.56,131.44	65.62	SOK,SOK,SOK,OK,S@1947.60,1020.40
ZFR	HsaEX0072699	chr5:32397325-32397444	120	chr5:32400112,32397325-32397444,32395410	S	99.56	SOK,SOK,SOK,OK,S@894.05,3.95	99.57	SOK,SOK,SOK,OK,S@5958.27,25.73	100.00	SOK,SOK,SOK,OK,S@536.00,0.00	99.76	SOK,SOK,SOK,OK,S@3270.13,7.87	98.84	SOK,SOK,SOK,OK,S@1016.08,11.92	99.72	SOK,SOK,SOK,OK,S@4257.05,11.95	99.66	SOK,SOK,SOK,OK,S@587.00,2.00	99.85	SOK,SOK,SOK,OK,S@3966.04,5.96
ZFR	HsaEX0072700	chr5:32406879-32407111	233	chr5:32415074,32406879-32407111+32407126,32404202	S	96.38	SOK,SOK,SOK,OK,S@514.67,19.33	97.09	SOK,SOK,SOK,OK,S@3441.84,103.16	86.56	SOK,SOK,SOK,OK,S@225.06,34.94	97.54	SOK,SOK,SOK,OK,S@2010.30,50.70	89.11	SOK,SOK,SOK,OK,S@488.32,59.68	95.17	SOK,SOK,SOK,OK,S@2312.63,117.37	90.48	SOK,SOK,SOK,OK,S@249.72,26.28	94.75	SOK,SOK,SOK,OK,S@2288.21,126.79
ZNF280C	HsaEX0073326	chrX:129377774-129377839	66	chrX:129380833,129377774-129377839,129377673	S	97.30	LOW,LOW,LOW,B1,S@71.03,1.97	94.03	SOK,SOK,SOK,B1,S@305.60,19.40	84.62	N,N,N,OK,S@10.15,1.85	93.55	SOK,SOK,SOK,B2,S@168.39,11.61	90.16	OK,OK,OK,B1,S@52.29,5.71	95.28	SOK,SOK,SOK,B1,S@197.23,9.77	100.00	N,N,N,B1,S@14.00,0.00	98.28	SOK,SOK,SOK,B2,S@226.04,3.96
NPFFR2	HsaEX0043513	chr4:72994302-72994636	335	chr4:72897917,72994302-72994636,73003757	S	NA	N,N,N,Bn,S@0,0	NA	N,N,N,Bn,S@0,0	NA	N,N,N,Bn,S@0,0	NA	N,N,N,Bn,S@0,0	NA	N,N,N,Bn,S@0,0	100.00	N,N,N,Bn,S@2.00,0.00	NA	N,N,N,Bn,S@0,0	NA	N,N,N,Bn,S@0,0
PHF21B	HsaEX0047046	chr22:45285640-45285662	23	chr22:45287186,45285640-45285662,45284001	S	NA	N,N,N,Bn,S@0,0	NA	N,N,N,Bn,S@0,0	NA	N,N,N,Bn,S@0,0	0.00	N,N,N,Bn,S@0,0	NA	N,N,N,Bn,S@0,0	NA	N,N,N,Bn,S@0,0	NA	N,N,N,Bn,S@0,0	NA	N,N,N,Bn,S@0,0
RC3H2	HsaEX0052839	chr9:125620202-125620372	171	chr9:125620948,125620202-125620372,125618157	S	92.88	SOK,SOK,SOK,OK,S@276.78,21.22	88.05	SOK,SOK,SOK,OK,S@1649.18,223.82	82.81	SOK,SOK,SOK,OK,S@96.89,20.11	85.14	SOK,SOK,SOK,OK,S@954.42,166.58	92.31	SOK,SOK,SOK,OK,S@276.93,23.07	88.56	SOK,SOK,SOK,OK,S@1371.79,177.21	84.47	SOK,SOK,SOK,OK,S@160.49,29.51	88.55	SOK,SOK,SOK,OK,S@1239.70,160.30
SOAT1	HsaEX0060930	chr1:179292572-179292630	59	chr1:179271937,179292572-179292630,179304641	S	92.41	OK,OK,OK,B1,S@70.23,5.77	95.54	SOK,SOK,SOK,OK,S@836.93,39.07	73.53	OK,OK,OK,OK,S@43.38,15.62	92.20	SOK,SOK,SOK,OK,S@726.54,61.46	76.00	OK,OK,OK,OK,S@50.16,15.84	90.41	SOK,SOK,SOK,OK,S@772.10,81.90	88.00	OK,OK,OK,OK,S@41.36,5.64	92.99	SOK,SOK,SOK,OK,S@793.20,59.80
SOAT1	HsaEX0060931	chr1:179314082-179314211	130	chr1:179312770,179314082-179314211,179316735	S	94.37	OK,OK,OK,OK,S@65.12,3.88	97.36	SOK,SOK,SOK,OK,S@874.29,23.71	92.73	OK,OK,OK,OK,S@49.15,3.85	95.75	SOK,SOK,SOK,OK,S@881.86,39.14	89.04	OK,OK,OK,OK,S@61.44,7.56	97.57	SOK,SOK,SOK,OK,S@872.28,21.72	85.71	LOW,LOW,LOW,OK,S@33.43,5.57	98.58	SOK,SOK,SOK,OK,S@830.04,11.96
MSH4	HsaEX0040288	chr1:76365303-76365391	89	chr1:76363766,76365303-76365391,76378381	S	NA	N,N,N,Bn,S@0,0	NA	N,N,N,Bn,S@0,0	NA	N,N,N,Bn,S@0,0	NA	N,N,N,Bn,S@0,0	NA	N,N,N,Bn,S@0,0	NA	N,N,N,Bn,S@0,0	NA	N,N,N,Bn,S@0,0	NA	N,N,N,Bn,S@0,0
GDI2	HsaEX0027271	chr10:5808457-5808601	145	chr10:5809903+5810176,5808457-5808601,5808258	S	95.35	N,N,N,B2,S@213.58,10.42	98.33	SOK,SOK,SOK,B2,S@6098.43,103.57	90.20	N,N,N,B2,S@93.81,10.19	95.11	SOK,SOK,SOK,B2,S@5333.77,274.23	68.96	SOK,SOK,SOK,B2,S@119.30,53.70	90.74	SOK,SOK,SOK,B2,S@4934.44,503.56	77.19	LOW,LOW,LOW,B2,S@97.26,28.74	89.22	SOK,SOK,SOK,B2,S@5032.90,608.10
GDI2	HsaEX0027272	chr10:5836848-5836982	135	chr10:5838726,5836848-5836982,5828013	S	96.76	SOK,SOK,SOK,OK,S@408.33,13.67	97.44	SOK,SOK,SOK,OK,S@8403.23,220.77	93.07	SOK,SOK,SOK,OK,S@228.02,16.98	96.73	SOK,SOK,SOK,OK,S@7789.67,263.33	91.81	SOK,SOK,SOK,OK,S@303.89,27.11	95.96	SOK,SOK,SOK,OK,S@8028.01,337.99	88.86	SOK,SOK,SOK,OK,S@257.69,32.31	95.82	SOK,SOK,SOK,OK,S@7891.74,344.26
PRDM1	HsaEX0049894	chr6:106554246-106554374	129	chr6:106553808,106554246-106554374,106554786	S	100.00	N,N,N,OK,S@4.00,0.00	100.00	N,N,N,OK,S@17.00,0.00	100.00	N,N,N,OK,S@2.00,0.00	66.67	VLOW,VLOW,VLOW,B1,S@16.67,8.33	100.00	N,N,N,OK,S@4.00,0.00	88.24	N,N,N,OK,S@14.12,1.88	100.00	N,N,N,OK,S@2.00,0.00	88.89	N,N,N,OK,S@15.11,1.89
ATG5	HsaEX0006646	chr6:106756239-106756366	128	chr6:106763976,106756239-106756366,106740981	S	46.91	SOK,SOK,SOK,OK,S@55.82,63.18	56.99	SOK,SOK,SOK,OK,S@815.53,615.47	72.00	LOW,LOW,LOW,OK,S@30.96,12.04	60.06	SOK,SOK,SOK,OK,S@630.63,419.37	30.28	OK,OK,OK,B1,S@21.50,49.50	52.12	SOK,SOK,SOK,OK,S@597.82,549.18	32.61	OK,OK,OK,OK,S@19.89,41.11	54.43	SOK,SOK,SOK,OK,S@654.79,548.21
USP13	HsaEX0069583	chr3:179458035-179458160	126	chr3:179448497,179458035-179458160,179459985	S	100.00	OK,OK,OK,OK,S@86.00,0.00	99.74	SOK,SOK,SOK,OK,S@756.03,1.97	100.00	OK,OK,OK,OK,S@44.00,0.00	98.48	SOK,SOK,SOK,OK,S@773.07,11.93	97.89	OK,OK,OK,OK,S@92.02,1.98	98.90	SOK,SOK,SOK,OK,S@898.01,9.99	97.10	OK,OK,OK,OK,S@66.03,1.97	98.89	SOK,SOK,SOK,OK,S@888.03,9.97
ATP11B	HsaEX0006784	chr3:182538048-182538164	117	chr3:182511574,182538048-182538164,182545908	S	90.48	OK,OK,OK,OK,S@54.29,5.71	96.85	SOK,SOK,SOK,OK,S@242.12,7.88	92.00	VLOW,VLOW,VLOW,OK,S@22.08,1.92	93.24	SOK,SOK,SOK,B1,S@186.48,13.52	73.08	OK,OK,OK,OK,S@32.89,12.11	87.50	SOK,SOK,SOK,B1,S@210.00,30.00	90.91	VLOW,VLOW,VLOW,OK,S@19.09,1.91	88.14	SOK,SOK,SOK,B1,S@195.67,26.33
ATP11B	HsaEX0006785	chr3:182559863-182559910	48	chr3:182554962,182559863-182559910,182563246	S	94.29	OK,OK,OK,OK,S@64.12,3.88	100.00	SOK,SOK,SOK,OK,S@447.00,0.00	90.91	VLOW,VLOW,VLOW,B1,S@19.09,1.91	87.73	SOK,SOK,SOK,OK,S@268.45,37.55	80.82	OK,OK,OK,OK,S@53.34,12.66	90.41	SOK,SOK,SOK,OK,S@377.01,39.99	81.82	LOW,LOW,LOW,OK,S@32.73,7.27	85.09	SOK,SOK,SOK,OK,S@359.08,62.92
ATP11B	HsaEX0006786	chr3:182603739-182603798	60	chr3:182602686,182603739-182603798,182605374+182605445	S	100.00	LOW,LOW,LOW,OK,S@26.00,0.00	98.61	SOK,SOK,SOK,OK,S@277.09,3.91	100.00	VLOW,VLOW,VLOW,B1,S@29.00,0.00	95.59	SOK,SOK,SOK,OK,S@251.40,11.60	94.17	LOW,LOW,LOW,OK,S@31.08,1.92	97.91	SOK,SOK,SOK,OK,S@274.15,5.85	100.00	N,N,N,OK,S@11.00,0.00	95.02	SOK,SOK,SOK,OK,S@330.67,17.33
LAMC2	HsaEX0035301	chr1:183177016-183177204	189	chr1:183155566,183177016-183177204,183184588	S	NA	N,N,N,Bn,S@0,0	NA	N,N,N,Bn,S@0,0	NA	N,N,N,Bn,S@0,0	100.00	N,N,N,Bn,S@0,0	100.00	N,N,N,Bn,S@0,0	NA	N,N,N,Bn,S@0,0	NA	N,N,N,Bn,S@0,0	100.00	N,N,N,Bn,S@2.00,0.00
LAMC2	HsaEX0035302	chr1:183197509-183197754	246	chr1:183196832,183197509-183197754,183200096	S	100.00	N,N,N,Bn,S@0,0	100.00	N,N,N,OK,S@10.00,0.00	NA	N,N,N,Bn,S@0,0	NA	N,N,N,Bn,S@0,0	NA	N,N,N,Bn,S@0,0	0.00	N,N,N,Bn,S@0,0	NA	N,N,N,Bn,S@0,0	100.00	N,N,N,B1,S@3.00,0.00
LAMC2	HsaEX0035303	chr1:183227244-183227270	27	chr1:183209526,183227244-183227270,183227857	S	NA	N,N,N,Bn,S@0,0	46.67	N,N,N,Bn,S@0.93,1.07	NA	N,N,N,Bn,S@0,0	NA	N,N,N,Bn,S@0,0	NA	N,N,N,Bn,S@0,0	NA	N,N,N,Bn,S@0,0	NA	N,N,N,Bn,S@0,0	NA	N,N,N,Bn,S@0,0
PPP1R12A	HsaEX0049554	chr12:80180154-80180258	105	chr12:80182428,80180154-80180258,80175642	S	96.95	SOK,SOK,SOK,OK,S@188.08,5.92	93.22	SOK,SOK,SOK,OK,S@1620.16,117.84	68.29	OK,OK,OK,OK,S@47.12,21.88	73.82	SOK,SOK,SOK,OK,S@637.07,225.93	66.27	SOK,SOK,SOK,OK,S@140.49,71.51	77.56	SOK,SOK,SOK,OK,S@1116.86,323.14	68.92	SOK,SOK,SOK,OK,S@86.15,38.85	71.73	SOK,SOK,SOK,OK,S@949.71,374.29
PPP1R12A	HsaEX0049555	chr12:80183378-80183460	83	chr12:80184247,80183378-80183460,80182563	S	6.48	OK,SOK,OK,OK,S@2.79,40.21	4.62	SOK,SOK,SOK,OK,S@17.14,353.86	0.00	N,OK,N,Bn,S@0.00,9.00	0.83	SOK,SOK,SOK,Bn,S@1.34,160.66	3.45	OK,OK,OK,Bn,S@0.86,24.14	0.84	SOK,SOK,SOK,Bn,S@1.94,229.06	0.00	LOW,OK,LOW,Bn,S@0.00,18.00	0.51	SOK,SOK,SOK,Bn,S@1.04,201.96
PPP1R12A	HsaEX0049556	chr12:80215896-80215970	75	chr12:80222100,80215896-80215970,80214946	S	98.95	SOK,SOK,SOK,OK,S@187.02,1.98	98.79	SOK,SOK,SOK,OK,S@1297.11,15.89	70.91	OK,OK,OK,OK,S@66.66,27.34	86.30	SOK,SOK,SOK,OK,S@786.19,124.81	91.67	SOK,SOK,SOK,OK,S@189.76,17.24	91.28	SOK,SOK,SOK,OK,S@1061.59,101.41	87.30	SOK,SOK,SOK,OK,S@103.01,14.99	91.73	SOK,SOK,SOK,OK,S@1085.17,97.83
RASGRF1	HsaEX0052416	chr15:79304831-79304869	39	chr15:79307669,79304831-79304869,79298776	S	NA	N,N,N,Bn,S@0,0	NA	N,N,N,Bn,S@0,0	NA	N,N,N,Bn,S@0,0	NA	N,N,N,Bn,S@0,0	NA	N,N,N,Bn,S@0,0	NA	N,N,N,Bn,S@0,0	NA	N,N,N,Bn,S@0,0	NA	N,N,N,Bn,S@0,0
CAMK2B	HsaEX0012214	chr7:44260215-44260231	17	chr7:44260425,44260215-44260231+44260309,44259893	S	NA	N,N,N,Bn,S@0,0	NA	N,N,N,Bn,S@0,0	NA	N,N,N,Bn,S@0,0	NA	N,N,N,Bn,S@0,0	NA	N,N,N,Bn,S@0,0	NA	N,N,N,Bn,S@0,0	NA	N,N,N,Bn,S@0,0	NA	N,N,N,Bn,S@0,0
CROCC	HsaEX0017300	chr1:17266389-17266588	200	chr1:17265637,17266389-17266588,17270595	S	67.84	VLOW,LOW,VLOW,B1,S@23.74,11.26	66.23	SOK,SOK,SOK,OK,S@178.16,90.84	81.40	N,N,N,B1,S@13.02,2.98	72.52	SOK,SOK,SOK,OK,S@102.25,38.75	45.45	VLOW,VLOW,VLOW,B1,S@12.73,15.27	75.92	SOK,SOK,SOK,OK,S@100.97,32.03	60.28	VLOW,VLOW,VLOW,OK,S@14.47,9.53	77.81	SOK,SOK,SOK,OK,S@92.59,26.41
POLR3E	HsaEX0049112	chr16:22328316-22328360	45	chr16:22328007,22328316-22328360,22328436	S	100.00	OK,OK,OK,OK,S@51.00,0.00	98.60	SOK,SOK,SOK,OK,S@1008.68,14.32	92.66	VLOW,VLOW,VLOW,OK,S@25.02,1.98	91.30	SOK,SOK,SOK,OK,S@681.10,64.90	100.00	VLOW,VLOW,VLOW,OK,S@27.00,0.00	89.83	SOK,SOK,SOK,OK,S@671.93,76.07	92.10	VLOW,VLOW,VLOW,OK,S@23.02,1.98	92.56	SOK,SOK,SOK,OK,S@615.52,49.48
POLR3E	HsaEX0049113	chr16:22334171-22334252	82	chr16:22330267,22334171-22334252,22335675	S	95.56	OK,OK,OK,OK,S@84.09,3.91	96.08	SOK,SOK,SOK,OK,S@1299.00,53.00	93.10	VLOW,VLOW,VLOW,OK,S@26.07,1.93	94.47	SOK,SOK,SOK,OK,S@863.46,50.54	100.00	OK,OK,OK,OK,S@60.00,0.00	97.45	SOK,SOK,SOK,OK,S@1055.38,27.62	91.49	OK,OK,OK,OK,S@41.17,3.83	96.52	SOK,SOK,SOK,OK,S@981.61,35.39
ATP2B4	HsaEX0006901	chr1:203676137-203676351	215	chr1:203672941,203676137-203676351,203676990	S	82.88	OK,OK,OK,OK,S@52.21,10.79	94.36	SOK,SOK,SOK,OK,S@801.12,47.88	58.84	OK,OK,OK,OK,S@35.89,25.11	89.51	SOK,SOK,SOK,OK,S@669.53,78.47	53.24	OK,OK,OK,OK,S@36.20,31.80	85.48	SOK,SOK,SOK,OK,S@688.97,117.03	86.11	OK,OK,OK,OK,S@68.03,10.97	84.32	SOK,SOK,SOK,OK,S@693.95,129.05
ATP2B4	HsaEX0006902	chr1:203682293-203682380	88	chr1:203681267,203682293-203682380,203683299	S	92.77	OK,OK,OK,OK,S@74.22,5.78	97.87	SOK,SOK,SOK,OK,S@818.19,17.81	88.51	OK,OK,OK,OK,S@72.58,9.42	96.12	SOK,SOK,SOK,OK,S@826.63,33.37	89.36	OK,OK,OK,OK,S@79.53,9.47	97.41	SOK,SOK,SOK,OK,S@891.30,23.70	100.00	OK,OK,OK,OK,S@99.00,0.00	98.20	SOK,SOK,SOK,OK,S@972.18,17.82
ATP2B4	HsaEX0006903	chr1:203693009-203693116	108	chr1:203691817,203693009-203693116,203696523	S	93.41	OK,OK,OK,OK,S@82.20,5.80	91.43	SOK,SOK,SOK,OK,S@857.61,80.39	78.31	OK,OK,OK,OK,S@57.95,16.05	81.80	SOK,SOK,SOK,OK,S@825.36,183.64	59.49	OK,OK,OK,OK,S@37.48,25.52	79.03	SOK,SOK,SOK,OK,S@789.51,209.49	65.14	OK,OK,OK,B1,S@58.63,31.37	80.50	SOK,SOK,SOK,OK,S@849.28,205.72
ATP2B4	HsaEX0006904	chr1:203702351-203702528	178	chr1:203696699,203702351-203702528,203708674	S	2.06	OK,OK,OK,OK,S@1.01,47.99	3.54	SOK,SOK,SOK,B1,S@20.64,562.36	0.00	OK,OK,OK,Bn,S@0.00,33.00	4.67	SOK,SOK,SOK,OK,S@25.40,518.60	5.61	OK,OK,OK,B1,S@1.57,26.43	4.14	SOK,SOK,SOK,B1,S@23.80,551.20	1.18	OK,OK,OK,Bn,S@0.51,42.49	4.44	SOK,SOK,SOK,B1,S@25.93,558.07
ZC3H11A	HsaEX0072215	chr1:203803065-203803230	166	chr1:203802981,203803065-203803230,203807094	S	5.22	SOK,SOK,SOK,OK,S@8.87,161.13	5.14	SOK,SOK,SOK,OK,S@75.40,1391.60	8.81	SOK,SOK,SOK,OK,S@12.16,125.84	6.87	SOK,SOK,SOK,OK,S@83.95,1138.05	5.16	SOK,SOK,SOK,B1,S@13.42,246.58	5.76	SOK,SOK,SOK,OK,S@87.32,1428.68	3.73	SOK,SOK,SOK,B1,S@7.20,185.80	5.25	SOK,SOK,SOK,OK,S@86.57,1562.43
RIOK2	HsaEX0053733	chr5:96501971-96502075	105	chr5:96503171,96501971-96502075,96500851	S	0.81	OK,OK,OK,Bn,S@0.50,61.50	0.92	SOK,SOK,SOK,OK,S@10.06,1082.94	1.69	OK,OK,OK,Bn,S@0.51,29.49	0.24	SOK,SOK,SOK,Bn,S@1.01,419.99	0.57	OK,OK,OK,Bn,S@0.50,87.50	0.51	SOK,SOK,SOK,B1,S@4.99,974.01	0.00	OK,OK,OK,Bn,S@0.00,50.00	0.22	SOK,SOK,SOK,OK,S@2.05,928.95
RIOK2	HsaEX0053734	chr5:96510921-96511019	99	chr5:96512820,96510921-96511019,96508967	S	2.26	OK,OK,OK,OK,S@1.54,66.46	2.37	SOK,SOK,SOK,OK,S@21.52,886.48	0.00	OK,OK,OK,Bn,S@0.00,25.00	0.36	SOK,SOK,SOK,OK,S@1.49,411.51	0.00	OK,OK,OK,Bn,S@0.00,91.00	0.45	SOK,SOK,SOK,OK,S@4.47,989.53	0.92	OK,OK,OK,Bn,S@0.51,54.49	0.39	SOK,SOK,SOK,OK,S@3.54,904.46
YIPF1	HsaEX0071983	chr1:54320674-54320724	51	chr1:54325729,54320674-54320724,54317943	S	33.60	N,N,N,OK,S@3.36,6.64	41.99	SOK,SOK,SOK,OK,S@173.00,239.00	50.74	N,N,N,Bn,S@1.52,1.48	39.90	SOK,SOK,SOK,OK,S@142.84,215.16	25.28	N,N,N,OK,S@1.26,3.74	38.14	SOK,SOK,SOK,OK,S@131.58,213.42	20.48	N,N,N,Bn,S@1.23,4.77	41.96	SOK,SOK,SOK,OK,S@134.27,185.73
TMEM48	HsaEX0065840	chr1:54293672-54293726	55	chr1:54298163,54293672-54293726+54293846+54293865,54291609	S	98.85	SOK,SOK,SOK,OK,S@165.08,1.92	98.15	SOK,SOK,SOK,OK,S@1814.79,34.21	100.00	SOK,SOK,SOK,OK,S@117.00,0.00	99.71	SOK,SOK,SOK,OK,S@2012.15,5.85	93.78	SOK,SOK,SOK,B1,S@170.68,11.32	97.12	SOK,SOK,SOK,OK,S@1657.84,49.16	95.08	SOK,SOK,SOK,OK,S@109.34,5.66	97.21	SOK,SOK,SOK,OK,S@2106.54,60.46
TMEM48	HsaEX0065841	chr1:54301173-54301293	121	chr1:54303878,54301173-54301293,54298264	S	78.21	SOK,SOK,SOK,OK,S@108.71,30.29	84.41	SOK,SOK,SOK,OK,S@1188.49,219.51	84.27	OK,OK,OK,OK,S@69.10,12.90	90.35	SOK,SOK,SOK,OK,S@1212.50,129.50	76.86	SOK,SOK,SOK,OK,S@82.24,24.76	84.29	SOK,SOK,SOK,OK,S@1107.57,206.43	85.71	OK,OK,OK,OK,S@66.85,11.15	82.34	SOK,SOK,SOK,OK,S@1249.92,268.08
DGKG	HsaEX0019418	chr3:185986590-185986706	117	chr3:185990044,185986590-185986706,185985566	S	NA	N,N,N,Bn,S@0,0	NA	N,N,N,Bn,S@0,0	NA	N,N,N,Bn,S@0,0	NA	N,N,N,Bn,S@0,0	NA	N,N,N,Bn,S@0,0	NA	N,N,N,Bn,S@0,0	NA	N,N,N,Bn,S@0,0	NA	N,N,N,Bn,S@0,0
DGKG	HsaEX0019419	chr3:186002449-186002498	50	chr3:186006499,186002449-186002498,185998533	S	NA	N,N,N,Bn,S@0,0	NA	N,N,N,Bn,S@0,0	NA	N,N,N,Bn,S@0,0	NA	N,N,N,Bn,S@0,0	NA	N,N,N,Bn,S@0,0	NA	N,N,N,Bn,S@0,0	NA	N,N,N,Bn,S@0,0	NA	N,N,N,Bn,S@0,0
C16orf28	HsaEX0009602	chr16:1463847-1464010	164	chr16:1464616,1463847-1464010+1464056,1453345	S	69.23	N,N,N,OK,S@15.23,6.77	66.18	SOK,SOK,SOK,OK,S@74.78,38.22	27.27	N,N,N,OK,S@1.91,5.09	69.37	OK,OK,OK,OK,S@65.21,28.79	35.71	N,N,N,B1,S@6.78,12.22	65.08	SOK,SOK,SOK,OK,S@67.68,36.32	82.61	VLOW,VLOW,VLOW,B1,S@17.35,3.65	60.98	OK,OK,OK,OK,S@60.37,38.63
PARP12	HsaEX0045573	chr7:139727076-139727206	131	chr7:139728413,139727076-139727206,139726148	S	100.00	VLOW,VLOW,VLOW,OK,S@28.00,0.00	98.76	SOK,SOK,SOK,OK,S@624.16,7.84	100.00	N,N,N,OK,S@6.00,0.00	98.59	SOK,SOK,SOK,OK,S@409.15,5.85	100.00	N,N,N,OK,S@13.00,0.00	99.05	SOK,SOK,SOK,OK,S@408.09,3.91	100.00	N,N,N,OK,S@10.00,0.00	97.91	SOK,SOK,SOK,OK,S@365.20,7.80
TARBP1	HsaEX0063635	chr1:234541058-234541226	169	chr1:234541649,234541058-234541226,234537008	S	0.00	OK,OK,OK,Bn,S@0.00,49.00	1.35	SOK,SOK,SOK,B2,S@8.63,630.37	0.00	VLOW,VLOW,VLOW,Bn,S@0.00,14.00	0.40	SOK,SOK,SOK,OK,S@1.52,379.48	0.00	OK,OK,OK,Bn,S@0.00,26.00	0.38	SOK,SOK,SOK,Bn,S@1.49,391.51	0.00	LOW,LOW,LOW,Bn,S@0.00,16.00	0.00	SOK,SOK,SOK,Bn,S@0.00,403.00
TARBP1	HsaEX0063636	chr1:234545262-234545319	58	chr1:234546191,234545262-234545319,234541845	S	5.26	N,N,N,Bn,S@0.53,9.47	2.30	SOK,SOK,SOK,B1,S@5.63,239.37	12.50	N,N,N,Bn,S@1.12,7.88	4.20	SOK,SOK,SOK,B2,S@10.42,237.58	0.00	LOW,LOW,LOW,Bn,S@0.00,16.00	2.15	SOK,SOK,SOK,B2,S@4.08,185.92	5.88	N,N,N,Bn,S@0.53,8.47	0.75	SOK,SOK,SOK,B1,S@2.00,265.00
TARBP1	HsaEX0063637	chr1:234553830-234553979	150	chr1:234556448,234553830-234553979,234546277	S	100.00	OK,OK,OK,B1,S@51.00,0.00	99.45	SOK,SOK,SOK,B1,S@716.04,3.96	100.00	VLOW,VLOW,VLOW,B1,S@17.00,0.00	100.00	SOK,SOK,SOK,B1,S@531.00,0.00	100.00	LOW,LOW,LOW,B1,S@55.00,0.00	100.00	SOK,SOK,SOK,B1,S@560.00,0.00	100.00	VLOW,VLOW,VLOW,B1,S@27.00,0.00	99.02	SOK,SOK,SOK,OK,S@604.02,5.98
TARBP1	HsaEX0063638	chr1:234563063-234563134	72	chr1:234563322,234563063-234563134,234561539	S	90.48	OK,OK,OK,OK,S@54.29,5.71	92.89	SOK,SOK,SOK,OK,S@781.20,59.80	48.57	N,N,N,OK,S@12.63,13.37	88.69	SOK,SOK,SOK,OK,S@547.22,69.78	50.77	LOW,LOW,LOW,OK,S@24.88,24.12	83.26	SOK,SOK,SOK,OK,S@556.18,111.82	57.89	VLOW,VLOW,VLOW,OK,S@17.37,12.63	80.54	SOK,SOK,SOK,OK,S@560.56,135.44
TARBP1	HsaEX0063639	chr1:234593413-234593499	87	chr1:234594976,234593413-234593499+234593502,234586312	S	100.00	OK,OK,OK,OK,S@64.00,0.00	97.94	SOK,SOK,SOK,OK,S@657.18,13.82	100.00	VLOW,VLOW,VLOW,OK,S@28.00,0.00	98.40	SOK,SOK,SOK,OK,S@489.05,7.95	95.65	LOW,LOW,LOW,B1,S@43.04,1.96	99.23	SOK,SOK,SOK,OK,S@511.03,3.97	100.00	LOW,LOW,LOW,OK,S@33.00,0.00	99.62	SOK,SOK,SOK,OK,S@517.03,1.97
TARBP1	HsaEX0063640	chr1:234599583-234599680	98	chr1:234601402,234599583-234599680,234596138+234596142	S	52.94	LOW,LOW,LOW,OK,S@20.65,18.35	64.68	SOK,SOK,SOK,OK,S@259.37,141.63	50.00	N,N,N,B1,S@6.00,6.00	80.15	SOK,SOK,SOK,OK,S@290.94,72.06	35.71	N,N,N,B1,S@6.78,12.22	74.80	SOK,SOK,SOK,OK,S@249.08,83.92	35.48	VLOW,VLOW,VLOW,OK,S@7.45,13.55	75.60	SOK,SOK,SOK,OK,S@250.24,80.76
TARBP1	HsaEX0063641	chr1:234608460-234608557	98	chr1:234613919,234608460-234608557,234607003	S	100.00	VLOW,VLOW,VLOW,B1,S@28.00,0.00	96.83	SOK,SOK,SOK,B1,S@240.14,7.86	100.00	N,N,N,B1,S@5.00,0.00	98.07	SOK,SOK,SOK,OK,S@201.04,3.96	50.00	N,N,N,OK,S@4.50,4.50	93.67	SOK,SOK,SOK,B1,S@200.45,13.55	77.78	N,N,N,OK,S@6.22,1.78	91.43	SOK,SOK,SOK,B1,S@183.77,17.23
PET112L	HsaEX0046613	chr4:152593914-152594048	135	chr4:152600965,152593761+152593914-152594048,152592454	S	78.57	VLOW,VLOW,VLOW,OK,S@19.64,5.36	87.23	SOK,SOK,SOK,OK,S@716.16,104.84	100.00	VLOW,VLOW,VLOW,B1,S@23.00,0.00	88.49	SOK,SOK,SOK,OK,S@782.25,101.75	86.67	N,N,N,B1,S@12.13,1.87	86.04	SOK,SOK,SOK,OK,S@802.75,130.25	100.00	N,N,N,OK,S@12.00,0.00	88.12	SOK,SOK,SOK,OK,S@795.72,107.28
MXD1	HsaEX0040849	chr2:70148868-70148897	30	chr2:70143352+70143360,70148868-70148897,70162483	S	100.00	VLOW,OK,VLOW,OK,S@27.00,0.00	100.00	SOK,SOK,SOK,OK,S@117.00,0.00	75.27	N,VLOW,N,OK,S@11.29,3.71	58.92	OK,SOK,OK,OK,S@44.19,30.81	51.87	VLOW,VLOW,VLOW,B1,S@15.04,13.96	76.59	SOK,SOK,SOK,OK,S@81.19,24.81	79.98	VLOW,LOW,VLOW,OK,S@20.00,5.00	60.70	SOK,SOK,SOK,OK,S@62.52,40.48
CDK17	HsaEX0014291	chr12:96691048-96691110	63	chr12:96691405,96691048-96691110,96688900	S	100.00	OK,OK,OK,OK,S@52.00,0.00	92.65	SOK,SOK,SOK,OK,S@558.68,44.32	50.00	N,N,N,OK,S@10.50,10.50	46.84	SOK,SOK,SOK,OK,S@108.67,123.33	52.11	LOW,LOW,LOW,OK,S@28.14,25.86	56.08	SOK,SOK,SOK,OK,S@241.14,188.86	50.00	VLOW,VLOW,VLOW,OK,S@13.50,13.50	46.10	SOK,SOK,SOK,OK,S@189.93,222.07
CDK17	HsaEX0014292	chr12:96692647-96692761	115	chr12:96694082,96692647-96692761,96691499	S	94.44	OK,OK,OK,B1,S@66.11,3.89	93.51	SOK,SOK,SOK,OK,S@669.53,46.47	85.19	VLOW,VLOW,VLOW,OK,S@21.30,3.70	81.48	SOK,SOK,SOK,OK,S@239.55,54.45	76.00	OK,OK,OK,OK,S@50.16,15.84	81.06	SOK,SOK,SOK,OK,S@457.18,106.82	75.00	LOW,LOW,LOW,OK,S@26.25,8.75	73.19	SOK,SOK,SOK,OK,S@359.36,131.64
CDK17	HsaEX0014293	chr12:96704830-96704955	126	chr12:96707099,96704830-96704955,96694138	S	86.67	OK,OK,OK,OK,S@60.67,9.33	83.88	SOK,SOK,SOK,OK,S@583.80,112.20	63.16	VLOW,VLOW,VLOW,OK,S@19.58,11.42	72.66	SOK,SOK,SOK,OK,S@261.58,98.42	53.62	OK,OK,OK,OK,S@28.42,24.58	69.79	SOK,SOK,SOK,OK,S@392.22,169.78	75.86	OK,OK,OK,OK,S@38.69,12.31	64.53	SOK,SOK,SOK,OK,S@290.38,159.62
PSD	HsaEX0050528	chr10:104170615-104170704	90	chr10:104170815,104170615-104170704,104167023	S	NA	N,N,N,Bn,S@0,0	100.00	N,N,N,OK,S@2.00,0.00	NA	N,N,N,Bn,S@0,0	NA	N,N,N,Bn,S@0,0	NA	N,N,N,Bn,S@0,0	NA	N,N,N,Bn,S@0,0	NA	N,N,N,Bn,S@0,0	100.00	N,N,N,Bn,S@0,0
PSD	HsaEX0050529	chr10:104175774-104175876	103	chr10:104176142,104175774-104175876,104174986	S	NA	N,N,N,Bn,S@0,0	100.00	N,N,N,Bn,S@2.00,0.00	NA	N,N,N,Bn,S@0,0	NA	N,N,N,Bn,S@0,0	NA	N,N,N,Bn,S@0,0	NA	N,N,N,Bn,S@0,0	NA	N,N,N,Bn,S@0,0	NA	N,N,N,Bn,S@0,0
WNK1	HsaEX0071553	chr12:992109-992225	117	chr12:991239,992109-992225,992561	S	99.54	SOK,SOK,SOK,OK,S@435.99,2.01	99.39	SOK,SOK,SOK,OK,S@3871.24,23.76	85.67	SOK,SOK,SOK,OK,S@233.02,38.98	96.76	SOK,SOK,SOK,OK,S@2468.35,82.65	89.45	SOK,SOK,SOK,OK,S@417.73,49.27	95.40	SOK,SOK,SOK,OK,S@3160.60,152.40	85.04	SOK,SOK,SOK,OK,S@284.03,49.97	94.44	SOK,SOK,SOK,OK,S@2937.08,172.92
WNK1	HsaEX0071554	chr12:999619-999676	58	chr12:998389,999619-999676+999679,1003728	S	95.85	SOK,SOK,SOK,OK,S@271.26,11.74	98.58	SOK,SOK,SOK,OK,S@3169.35,45.65	96.15	SOK,SOK,SOK,OK,S@147.11,5.89	98.43	SOK,SOK,SOK,OK,S@2233.38,35.62	97.10	SOK,SOK,SOK,OK,S@198.08,5.92	95.81	SOK,SOK,SOK,OK,S@2330.10,101.90	93.94	SOK,SOK,SOK,OK,S@150.30,9.70	95.28	SOK,SOK,SOK,OK,S@2326.74,115.26
CCAR1	HsaEX0012827	chr10:70482212-70482334	123	chr10:70480913+70481039+70481045+70481163,70482212-70482334,70496633	S	97.18	SOK,SOK,SOK,OK,S@204.08,5.92	98.01	SOK,SOK,SOK,OK,S@1951.38,39.62	90.77	SOK,SOK,SOK,OK,S@112.55,11.45	97.55	SOK,SOK,SOK,OK,S@1809.55,45.45	84.47	SOK,SOK,SOK,OK,S@170.63,31.37	95.98	SOK,SOK,SOK,OK,S@1683.49,70.51	91.60	SOK,SOK,SOK,OK,S@104.42,9.58	96.69	SOK,SOK,SOK,OK,S@1782.96,61.04
CCAR1	HsaEX0012828	chr10:70516030-70516240	211	chr10:70515293,70516030-70516240,70517051	S	89.89	SOK,SOK,SOK,OK,S@151.91,17.09	94.40	SOK,SOK,SOK,OK,S@2685.68,159.32	60.49	OK,OK,OK,OK,S@39.32,25.68	78.18	SOK,SOK,SOK,OK,S@1659.76,463.24	53.46	SOK,SOK,SOK,OK,S@65.22,56.78	76.66	SOK,SOK,SOK,OK,S@1723.32,524.68	42.86	OK,OK,OK,OK,S@36.43,48.57	74.05	SOK,SOK,SOK,OK,S@1737.95,609.05
SNRNP40	HsaEX0060702	chr1:31733802-31734023	222	chr1:31734376,31733802-31734023,31732968	S	17.27	SOK,SOK,SOK,OK,S@25.21,120.79	14.45	SOK,SOK,SOK,OK,S@350.85,2077.15	5.36	OK,OK,OK,OK,S@3.16,55.84	4.32	SOK,SOK,SOK,OK,S@59.96,1328.04	11.22	SOK,SOK,SOK,B1,S@12.23,96.77	7.02	SOK,SOK,SOK,OK,S@111.90,1482.10	9.59	OK,OK,OK,OK,S@7.67,72.33	4.66	SOK,SOK,SOK,OK,S@73.26,1498.74
SNRNP40	HsaEX0060703	chr1:31740718-31740779	62	chr1:31742005,31740718-31740779,31734479	S	97.80	SOK,SOK,SOK,OK,S@113.45,2.55	98.56	SOK,SOK,SOK,OK,S@2392.05,34.95	93.71	VLOW,OK,VLOW,OK,S@48.73,3.27	96.19	SOK,SOK,SOK,OK,S@1398.60,55.40	86.92	SOK,SOK,SOK,OK,S@93.00,14.00	93.68	SOK,SOK,SOK,OK,S@1636.59,110.41	88.87	OK,SOK,OK,OK,S@65.76,8.24	94.17	SOK,SOK,SOK,OK,S@1505.78,93.22
COL11A1	HsaEX0016247	chr1:103360921-103361020	100	chr1:103363681,103360921-103361020,103356060	S	NA	N,N,N,Bn,S@0,0	0.00	N,N,N,Bn,S@0,0	NA	N,N,N,Bn,S@0,0	NA	N,N,N,Bn,S@0,0	NA	N,N,N,Bn,S@0,0	0.00	N,N,N,Bn,S@0,0	NA	N,N,N,Bn,S@0,0	NA	N,N,N,Bn,S@0,0
COL11A1	HsaEX0016248	chr1:103478838-103478883	46	chr1:103480067,103478838-103478883,103478025	S	NA	N,N,N,Bn,S@0,0	NA	N,N,N,Bn,S@0,0	0.00	N,N,N,Bn,S@0,0	0.00	N,N,N,Bn,S@0,0	NA	N,N,N,Bn,S@0,0	NA	N,N,N,Bn,S@0,0	NA	N,N,N,Bn,S@0,0	0.00	N,N,N,Bn,S@0.00,2.00
QSER1	HsaEX0051489	chr11:32987846-32987983	138	chr11:32979632,32987846-32987983,32990592	S	95.10	SOK,SOK,SOK,OK,S@189.25,9.75	93.89	SOK,SOK,SOK,OK,S@1579.23,102.77	64.84	OK,OK,OK,OK,S@48.63,26.37	84.72	SOK,SOK,SOK,OK,S@829.41,149.59	62.39	SOK,SOK,SOK,OK,S@118.54,71.46	72.91	SOK,SOK,SOK,OK,S@1019.28,378.72	75.94	SOK,SOK,SOK,OK,S@88.85,28.15	71.48	SOK,SOK,SOK,OK,S@1022.88,408.12
BRP44L	HsaEX0008491	chr6:166779462-166779544	83	chr6:166780283,166779462-166779544+166779550+166779594,166778941	S	84.21	VLOW,VLOW,VLOW,B1,S@29.47,5.53	96.25	SOK,SOK,SOK,OK,S@1965.42,76.57	100.00	LOW,LOW,LOW,OK,S@33.00,0.00	96.61	SOK,SOK,SOK,OK,S@2075.18,72.82	91.67	VLOW,VLOW,VLOW,OK,S@21.08,1.92	97.23	SOK,SOK,SOK,OK,S@1801.67,51.33	86.21	VLOW,VLOW,VLOW,OK,S@23.28,3.72	95.71	SOK,SOK,SOK,OK,S@2141.03,95.97
ACAA1	HsaEX0001660	chr3:38167653-38167832	180	chr3:38168001,38167653-38167832+38167843,38167372	S	65.85	LOW,LOW,LOW,OK,S@22.39,11.61	86.40	SOK,SOK,SOK,OK,S@1658.02,260.98	80.00	VLOW,VLOW,VLOW,B1,S@28.80,7.20	85.90	SOK,SOK,SOK,OK,S@1675.91,275.09	87.76	OK,OK,OK,OK,S@40.37,5.63	85.09	SOK,SOK,SOK,OK,S@1647.34,288.66	94.44	VLOW,VLOW,VLOW,B1,S@33.05,1.95	84.81	SOK,SOK,SOK,OK,S@1630.05,291.95
HDAC7	HsaEX0029435	chr12:48186321-48186452	132	chr12:48187152,48186321-48186452,48185787	S	7.02	OK,OK,OK,B2,S@4.28,56.72	4.98	SOK,SOK,SOK,B2,S@36.75,701.25	5.26	N,N,N,Bn,S@0.53,9.47	5.02	SOK,SOK,SOK,B2,S@16.26,307.74	1.82	OK,OK,OK,Bn,S@0.51,27.49	2.98	SOK,SOK,SOK,B2,S@13.38,435.62	2.13	OK,OK,OK,Bn,S@0.51,23.49	3.42	SOK,SOK,SOK,B2,S@12.41,350.59
PRDM6	HsaEX0049964	chr5:122425695-122426301	607	chr5:122425214,122425695-122426301,122435349	S	100.00	N,N,N,B1,S@8.00,0.00	100.00	VLOW,VLOW,VLOW,B1,S@25.00,0.00	100.00	N,N,N,B1,S@4.00,0.00	100.00	N,N,N,B1,S@13.00,0.00	100.00	N,N,N,OK,S@5.00,0.00	50.00	N,N,N,OK,S@1.50,1.50	45.45	N,N,N,B1,S@3.64,4.36	50.00	N,N,N,OK,S@6.00,6.00
NCKAP1	HsaEX0042009	chr2:183889706-183889723	18	chr2:183902720,183889706-183889723,183888644	S	0.00	SOK,SOK,SOK,Bn,S@0.00,114.00	0.00	SOK,SOK,SOK,Bn,S@0.00,1106.00	0.00	OK,OK,OK,Bn,S@0.00,82.00	0.00	SOK,SOK,SOK,Bn,S@0.00,1206.00	0.00	SOK,SOK,SOK,Bn,S@0.00,123.00	0.00	SOK,SOK,SOK,Bn,S@0.00,1088.00	0.00	OK,OK,OK,Bn,S@0.00,64.00	0.00	SOK,SOK,SOK,Bn,S@0.00,1137.00
MRPS35	HsaEX0040205	chr12:27867713-27867753	41	chr12:27863888,27867713-27867753,27869224	S	98.26	SOK,SOK,SOK,OK,S@109.07,1.93	98.45	SOK,SOK,SOK,OK,S@2202.33,34.67	96.96	OK,OK,OK,OK,S@61.08,1.92	97.37	SOK,SOK,SOK,OK,S@1847.11,49.89	98.22	SOK,SOK,SOK,OK,S@106.08,1.92	98.69	SOK,SOK,SOK,OK,S@2036.96,27.04	100.00	OK,OK,OK,OK,S@76.00,0.00	98.33	SOK,SOK,SOK,OK,S@2043.30,34.70
SFRS8	HsaEX0057694	chr12:132238913-132239044	132	chr12:132237908,132238913-132239044,132239931	S	94.00	OK,OK,OK,OK,S@91.18,5.82	95.58	SOK,SOK,SOK,OK,S@634.65,29.35	92.31	VLOW,VLOW,VLOW,OK,S@23.08,1.92	98.17	SOK,SOK,SOK,OK,S@426.06,7.94	97.37	LOW,LOW,LOW,B1,S@73.03,1.97	98.25	SOK,SOK,SOK,B1,S@557.08,9.92	90.32	VLOW,VLOW,VLOW,B2,S@53.29,5.71	93.72	SOK,SOK,SOK,B1,S@491.09,32.91
SFRS8	HsaEX0057695	chr12:132249001-132249231	231	chr12:132241189,132248721+132249001-132249231,132250663	S	71.43	OK,OK,OK,OK,S@68.57,27.43	87.11	SOK,SOK,SOK,OK,S@1024.41,151.59	91.49	OK,OK,OK,OK,S@41.17,3.83	90.48	SOK,SOK,SOK,OK,S@687.65,72.35	83.84	OK,OK,OK,OK,S@76.29,14.71	88.54	SOK,SOK,SOK,OK,S@917.27,118.73	80.43	OK,OK,OK,OK,S@66.76,16.24	91.64	SOK,SOK,SOK,OK,S@945.72,86.28
TNK2	HsaEX0066265	chr3:195594040-195594129	90	chr3:195594232,195594040-195594129+195594135,195593887	S	77.78	VLOW,VLOW,VLOW,OK,S@18.67,5.33	59.08	SOK,SOK,SOK,OK,S@225.09,155.91	80.00	N,N,N,OK,S@7.20,1.80	73.73	SOK,SOK,SOK,OK,S@151.15,53.85	88.24	N,N,N,B1,S@14.12,1.88	75.08	SOK,SOK,SOK,OK,S@195.21,64.79	52.94	N,N,N,OK,S@6.88,6.12	63.72	SOK,SOK,SOK,OK,S@112.15,63.85
MON2	HsaEX0039779	chr12:62936877-62936978	102	chr12:62932285,62936877-62936978,62938678	S	100.00	OK,OK,OK,OK,S@88.00,0.00	98.92	SOK,SOK,SOK,OK,S@546.04,5.96	100.00	OK,OK,OK,OK,S@46.00,0.00	98.29	SOK,SOK,SOK,OK,S@683.12,11.88	100.00	SOK,SOK,SOK,OK,S@113.00,0.00	98.33	SOK,SOK,SOK,OK,S@702.08,11.92	100.00	OK,OK,OK,OK,S@85.00,0.00	98.78	SOK,SOK,SOK,OK,S@805.06,9.94
MON2	HsaEX0039780	chr12:62959794-62959811	18	chr12:62959160,62959794-62959811,62960102	S	50.45	OK,OK,OK,OK,S@20.68,20.32	69.41	SOK,SOK,SOK,OK,S@193.65,85.35	25.08	LOW,LOW,LOW,OK,S@5.77,17.23	56.65	SOK,SOK,SOK,OK,S@202.24,154.76	8.87	OK,OK,OK,OK,S@4.61,47.39	50.26	SOK,SOK,SOK,OK,S@191.49,189.51	38.88	OK,OK,OK,OK,S@10.89,17.11	47.07	SOK,SOK,SOK,OK,S@192.99,217.01
LTK	HsaEX0036972	chr15:41798113-41798203	91	chr15:41799293,41798113-41798203,41797975	S	NA	N,N,N,Bn,S@0,0	79.52	N,N,N,OK,S@7.16,1.84	NA	N,N,N,Bn,S@0,0	NA	N,N,N,Bn,S@0,0	100.00	N,N,N,Bn,S@0,0	100.00	N,N,N,Bn,S@2.00,0.00	NA	N,N,N,Bn,S@0,0	100.00	N,N,N,OK,S@2.00,0.00
LTK	HsaEX0036973	chr15:41799760-41799855	96	chr15:41800267,41799712+41799760-41799855,41799372+41799488	S	100.00	N,N,N,Bn,S@0,0	100.00	N,N,N,Bn,S@2.00,0.00	NA	N,N,N,Bn,S@0,0	NA	N,N,N,Bn,S@0,0	NA	N,N,N,Bn,S@0,0	100.00	N,N,N,B1,S@4.00,0.00	NA	N,N,N,Bn,S@0,0	100.00	N,N,N,Bn,S@0,0
ELMO2	HsaEX0022157	chr20:45003175-45003279	105	chr20:45003875,45003175-45003279,45003079	S	100.00	OK,OK,OK,OK,S@38.00,0.00	98.52	SOK,SOK,SOK,OK,S@661.07,9.93	44.83	N,N,N,B1,S@9.41,11.59	91.61	SOK,SOK,SOK,OK,S@523.09,47.91	66.15	LOW,LOW,LOW,B1,S@35.72,18.28	91.67	SOK,SOK,SOK,OK,S@611.44,55.56	70.37	VLOW,VLOW,VLOW,OK,S@16.19,6.81	86.67	SOK,SOK,SOK,OK,S@570.29,87.71
ELMO2	HsaEX0022158	chr20:45010845-45010880	36	chr20:45012055,45010845-45010880,45008942	S	0.00	LOW,LOW,LOW,Bn,S@0.00,18.00	0.19	SOK,SOK,SOK,Bn,S@0.60,314.40	0.00	VLOW,VLOW,VLOW,Bn,S@0.00,12.00	0.00	SOK,SOK,SOK,Bn,S@0.00,249.00	0.00	VLOW,VLOW,VLOW,Bn,S@0.00,10.00	0.00	SOK,SOK,SOK,Bn,S@0.00,240.00	0.00	VLOW,VLOW,VLOW,Bn,S@0.00,11.00	0.00	SOK,SOK,SOK,Bn,S@0.00,245.00
ELMO2	HsaEX0022159	chr20:45015977-45016035	59	chr20:45017678,45015977-45016035+45016070+45016076,45014914	S	66.67	N,N,N,OK,S@13.33,6.67	74.81	SOK,SOK,SOK,OK,S@347.87,117.13	11.11	N,N,N,Bn,S@1.11,8.89	72.05	SOK,SOK,SOK,OK,S@257.22,99.78	48.15	N,N,N,B1,S@9.63,10.37	60.25	SOK,SOK,SOK,OK,S@235.58,155.42	21.05	LOW,LOW,LOW,B1,S@4.84,18.16	66.67	SOK,SOK,SOK,OK,S@260.01,129.99
WAPAL	HsaEX0070823	chr10:88232369-88232521	153	chr10:88233635,88232369-88232521,88232101	S	94.14	SOK,SOK,SOK,OK,S@218.40,13.60	92.42	SOK,SOK,SOK,OK,S@1336.39,109.61	86.79	OK,OK,OK,OK,S@85.92,13.08	89.02	SOK,SOK,SOK,OK,S@643.61,79.39	89.17	SOK,SOK,SOK,OK,S@233.63,28.37	92.73	SOK,SOK,SOK,OK,S@1131.31,88.69	92.11	SOK,SOK,SOK,OK,S@134.48,11.52	90.59	SOK,SOK,SOK,OK,S@1100.67,114.33
POLD1	HsaEX0048888	chr19:50906348-50906476	129	chr19:50905998,50906310+50906348-50906476,50906750	S	100.00	OK,OK,OK,OK,S@93.00,0.00	98.82	SOK,SOK,SOK,OK,S@1496.13,17.87	95.74	LOW,LOW,LOW,B1,S@44.04,1.96	99.58	SOK,SOK,SOK,B1,S@946.01,3.99	88.89	SOK,SOK,SOK,B1,S@90.67,11.33	99.26	SOK,SOK,SOK,OK,S@1066.05,7.95	100.00	OK,OK,OK,OK,S@64.00,0.00	98.19	SOK,SOK,SOK,B1,S@967.17,17.83
POLD1	HsaEX0048889	chr19:50910584-50910672	89	chr19:50910431,50910584-50910672,50911964+50912042	S	100.00	SOK,SOK,SOK,OK,S@112.00,0.00	99.58	SOK,SOK,SOK,OK,S@1871.11,7.89	96.67	OK,OK,OK,OK,S@57.04,1.96	98.78	SOK,SOK,SOK,OK,S@1283.15,15.85	95.62	SOK,SOK,SOK,OK,S@128.13,5.87	98.08	SOK,SOK,SOK,OK,S@1315.25,25.75	95.40	OK,OK,OK,OK,S@81.09,3.91	99.36	SOK,SOK,SOK,OK,S@1245.97,8.03
SEZ6	HsaEX0057551	chr17:27283177-27283279	103	chr17:27283368,27283177-27283279,27282865+27282996+27283012	S	NA	N,N,N,Bn,S@0,0	46.67	N,N,N,OK,S@10.27,11.73	100.00	N,N,N,Bn,S@0,0	42.86	N,N,N,OK,S@8.57,11.43	NA	N,N,N,Bn,S@0,0	85.71	N,N,N,OK,S@11.14,1.86	NA	N,N,N,Bn,S@0,0	36.84	N,N,N,OK,S@4.79,8.21
GLTSCR1	HsaEX0027737	chr19:48176827-48176872	46	chr19:48173801,48176827-48176872,48176977+48176987	S	100.00	OK,OK,OK,OK,S@49.00,0.00	94.47	SOK,SOK,SOK,OK,S@255.07,14.93	23.08	VLOW,VLOW,VLOW,OK,S@3.69,12.31	56.47	SOK,SOK,SOK,OK,S@120.28,92.72	59.35	OK,OK,OK,OK,S@31.46,21.54	82.53	SOK,SOK,SOK,OK,S@240.99,51.01	76.74	VLOW,VLOW,VLOW,B1,S@29.16,8.84	72.97	SOK,SOK,SOK,OK,S@163.45,60.55
GLTSCR1	HsaEX0027738	chr19:48179108-48179173	66	chr19:48177019,48179108-48179173,48182578	S	96.49	OK,OK,OK,OK,S@54.03,1.97	97.77	SOK,SOK,SOK,OK,S@260.07,5.93	57.89	N,N,N,OK,S@8.68,6.32	73.44	SOK,SOK,SOK,OK,S@163.04,58.96	89.09	OK,OK,OK,OK,S@46.33,5.67	90.88	SOK,SOK,SOK,OK,S@285.36,28.64	87.88	VLOW,VLOW,VLOW,B1,S@27.24,3.76	82.96	SOK,SOK,SOK,OK,S@204.91,42.09
SPHK2	HsaEX0061404	chr19:49129148-49129619	472	chr19:49123810,49129148-49129619,49130949	S	100.00	N,N,N,OK,S@7.00,0.00	90.16	SOK,SOK,SOK,OK,S@209.17,22.83	0.00	N,N,N,Bn,S@0,0	89.63	SOK,SOK,SOK,OK,S@114.73,13.27	50.00	N,N,N,Bn,S@1.50,1.50	87.65	SOK,SOK,SOK,OK,S@133.23,18.77	100.00	N,N,N,B1,S@7.00,0.00	92.79	SOK,SOK,SOK,OK,S@99.29,7.71
SPHK2	HsaEX0061405	chr19:49131232-49131326	95	chr19:49131098,49131232-49131326,49131419	S	92.59	VLOW,VLOW,VLOW,OK,S@24.07,1.93	95.29	SOK,SOK,SOK,OK,S@276.34,13.66	100.00	N,N,N,OK,S@6.00,0.00	93.68	SOK,SOK,SOK,OK,S@172.37,11.63	81.82	N,N,N,OK,S@8.18,1.82	96.73	SOK,SOK,SOK,OK,S@233.12,7.88	87.50	N,N,N,OK,S@13.12,1.88	97.01	SOK,SOK,SOK,OK,S@192.08,5.92
CA11	HsaEX0011803	chr19:49141497-49141550	54	chr19:49142145,49141497-49141550,49141401	S	33.33	N,N,N,Bn,S@0.67,1.33	18.33	OK,OK,OK,B2,S@13.01,57.99	NA	N,N,N,Bn,S@0,0	13.33	OK,OK,OK,B2,S@11.33,73.67	0.00	N,N,N,Bn,S@0.00,2.00	26.45	OK,OK,OK,B2,S@25.92,72.08	20.00	N,N,N,Bn,S@0.60,2.40	15.03	OK,OK,OK,B2,S@13.23,74.77
ISOC2	HsaEX0032264	chr19:55967003-55967212	210	chr19:55967716,55967003-55967212,55966697+55966745	S	21.74	N,N,N,Bn,S@3.04,10.96	35.22	SOK,SOK,SOK,OK,S@294.09,540.91	45.45	N,N,N,OK,S@7.27,8.73	38.43	SOK,SOK,SOK,OK,S@274.77,440.23	25.00	N,N,N,OK,S@3.75,11.25	37.31	SOK,SOK,SOK,OK,S@279.45,469.55	33.33	N,N,N,OK,S@2.00,4.00	35.60	SOK,SOK,SOK,OK,S@220.36,398.64
ISOC2	HsaEX0032265	chr19:55968459-55968579	121	chr19:55972879,55968459-55968579,55967856	S	0.00	N,N,N,Bn,S@0.00,9.00	0.16	SOK,SOK,SOK,OK,S@1.49,932.51	0.00	VLOW,VLOW,VLOW,Bn,S@0.00,14.00	0.36	SOK,SOK,SOK,OK,S@2.50,691.50	0.00	N,N,N,Bn,S@0.00,7.00	0.57	SOK,SOK,SOK,Bn,S@4.00,697.00	0.00	N,N,N,Bn,S@0.00,5.00	0.54	SOK,SOK,SOK,B1,S@3.00,553.00
U2AF2	HsaEX0068569	chr19:56171543-56171587	45	chr19:56170711,56171543-56171587,56171882	S	99.11	SOK,SOK,SOK,OK,S@222.01,1.99	99.59	SOK,SOK,SOK,OK,S@4889.87,20.13	91.15	SOK,SOK,SOK,B1,S@98.44,9.56	98.56	SOK,SOK,SOK,OK,S@3394.41,49.59	93.78	SOK,SOK,SOK,B1,S@175.37,11.63	96.78	SOK,SOK,SOK,OK,S@3373.75,112.25	95.58	SOK,SOK,SOK,B1,S@169.18,7.82	97.81	SOK,SOK,SOK,OK,S@3087.86,69.14
U2AF2	HsaEX0068570	chr19:56173137-56173200	64	chr19:56172555,56173137-56173200,56173868	S	15.69	SOK,SOK,SOK,B1,S@18.51,99.49	4.56	SOK,SOK,SOK,B2,S@212.31,4443.69	5.03	OK,OK,OK,Bn,S@4.73,89.27	1.81	SOK,SOK,SOK,B2,S@80.40,4361.60	9.93	SOK,SOK,SOK,B2,S@15.39,139.61	3.20	SOK,SOK,SOK,B2,S@150.75,4560.25	5.37	SOK,SOK,SOK,Bn,S@5.80,102.20	2.78	SOK,SOK,SOK,B2,S@127.44,4456.56
ZNF275	HsaEX0073311	chrX:152602092-152602168	77	chrX:152599743,152602092-152602168,152610978	S	88.24	N,N,N,OK,S@14.12,1.88	100.00	OK,OK,OK,B1,S@75.00,0.00	33.33	N,N,N,Bn,S@0.67,1.33	75.00	N,N,N,OK,S@10.50,3.50	81.82	N,N,N,OK,S@8.18,1.82	82.22	VLOW,VLOW,VLOW,B1,S@33.71,7.29	57.14	N,N,N,OK,S@6.29,4.71	72.97	VLOW,VLOW,VLOW,OK,S@23.35,8.65
MTMR1	HsaEX0040549	chrX:149905067-149905252	186	chrX:149901202,149905067-149905252,149905714	S	97.94	OK,OK,OK,OK,S@94.02,1.98	97.37	SOK,SOK,SOK,OK,S@1240.49,33.51	100.00	OK,OK,OK,OK,S@65.00,0.00	96.97	SOK,SOK,SOK,OK,S@1007.52,31.48	92.59	OK,OK,OK,OK,S@72.22,5.78	98.49	SOK,SOK,SOK,OK,S@1163.17,17.83	100.00	OK,OK,OK,OK,S@83.00,0.00	97.88	SOK,SOK,SOK,OK,S@1190.22,25.78
HAGH	HsaEX0029225	chr16:1869116-1869224	109	chr16:1869898,1869116-1869224,1867272	S	100.00	VLOW,VLOW,VLOW,OK,S@21.00,0.00	94.81	SOK,SOK,SOK,OK,S@1761.57,96.43	100.00	VLOW,VLOW,VLOW,OK,S@27.00,0.00	96.17	SOK,SOK,SOK,OK,S@1716.63,68.37	92.80	VLOW,VLOW,VLOW,OK,S@24.13,1.87	96.44	SOK,SOK,SOK,OK,S@1597.05,58.95	89.47	LOW,LOW,LOW,OK,S@31.31,3.69	96.04	SOK,SOK,SOK,OK,S@1565.45,64.55
HAGH	HsaEX0029226	chr16:1876508-1876603	96	chr16:1876713+1876942,1876508-1876603,1873038	S	4.00	VLOW,VLOW,VLOW,Bn,S@0.52,12.48	5.56	SOK,SOK,SOK,B2,S@32.19,546.81	0.00	N,N,N,Bn,S@0.00,6.00	9.35	SOK,SOK,SOK,B2,S@35.53,344.47	14.29	N,N,N,Bn,S@1.71,10.29	8.25	SOK,SOK,SOK,B2,S@25.99,289.01	9.68	VLOW,VLOW,VLOW,OK,S@1.65,15.35	10.09	SOK,SOK,SOK,B2,S@31.38,279.62
LIMCH1	HsaEX0035812	chr4:41672735-41672809	75	chr4:41668683,41672735-41672809,41673571	S	0.00	SOK,SOK,SOK,Bn,S@0.00,428.00	0.01	SOK,SOK,SOK,Bn,S@0.63,6256.37	0.00	SOK,SOK,SOK,Bn,S@0.00,229.00	0.00	SOK,SOK,SOK,Bn,S@0.00,4032.00	0.00	SOK,SOK,SOK,Bn,S@0.00,436.00	0.00	SOK,SOK,SOK,Bn,S@0.00,4667.00	0.00	SOK,SOK,SOK,Bn,S@0.00,317.00	0.00	SOK,SOK,SOK,Bn,S@0.00,4665.00
LIMCH1	HsaEX0035813	chr4:41689857-41689934	78	chr4:41687847,41689857-41689934+41689943,41691544	S	1.50	SOK,SOK,SOK,B1,S@5.08,333.92	1.32	SOK,SOK,SOK,OK,S@70.58,5276.42	0.50	SOK,SOK,SOK,OK,S@1.00,199.00	0.51	SOK,SOK,SOK,OK,S@19.06,3717.94	0.61	SOK,SOK,SOK,B1,S@2.51,409.49	0.43	SOK,SOK,SOK,OK,S@17.72,4104.28	0.71	SOK,SOK,SOK,Bn,S@2.02,281.98	0.38	SOK,SOK,SOK,OK,S@15.64,4099.36
TSPAN32	HsaEX0067664	chr11:2324640-2324711	72	chr11:2324188,2324640-2324711,2325337	S	NA	N,N,N,Bn,S@0,0	NA	N,N,N,Bn,S@0,0	NA	N,N,N,Bn,S@0,0	NA	N,N,N,Bn,S@0,0	NA	N,N,N,Bn,S@0,0	NA	N,N,N,Bn,S@0,0	NA	N,N,N,Bn,S@0,0	NA	N,N,N,Bn,S@0,0
WISP2	HsaEX0071540	chr20:43348538-43348754	217	chr20:43344091,43348538-43348754+43348762,43353379	S	100.00	OK,OK,OK,OK,S@80.00,0.00	99.42	SOK,SOK,SOK,OK,S@3784.92,22.08	100.00	OK,OK,OK,OK,S@45.00,0.00	100.00	SOK,SOK,SOK,B1,S@2800.00,0.00	100.00	OK,OK,OK,OK,S@49.00,0.00	99.93	SOK,SOK,SOK,OK,S@2794.04,1.96	96.55	OK,OK,OK,OK,S@55.03,1.97	99.75	SOK,SOK,SOK,B1,S@2393.00,6.00
ATP2C2	HsaEX0006915	chr16:84440793-84441070	278	chr16:84438850,84440793-84441070,84442011	S	0.00	N,N,N,Bn,S@0,0	0.00	N,N,N,Bn,S@0.00,4.00	NA	N,N,N,Bn,S@0,0	NA	N,N,N,Bn,S@0,0	0.00	N,N,N,Bn,S@0,0	0.00	N,N,N,Bn,S@0.00,2.00	NA	N,N,N,Bn,S@0,0	NA	N,N,N,Bn,S@0,0
ATP2C2	HsaEX0006916	chr16:84444310-84444371	62	chr16:84444209,84444286+84444310-84444371,84449089	S	100.00	N,N,N,Bn,S@0,0	100.00	N,N,N,B1,S@9.00,0.00	NA	N,N,N,Bn,S@0,0	100.00	N,N,N,Bn,S@4.00,0.00	NA	N,N,N,Bn,S@0,0	100.00	N,N,N,OK,S@4.00,0.00	NA	N,N,N,Bn,S@0,0	100.00	N,N,N,Bn,S@0,0
ATP2C2	HsaEX0006917	chr16:84474463-84474564	102	chr16:84473130,84474463-84474564,84476116	S	100.00	N,N,N,Bn,S@0,0	100.00	N,N,N,Bn,S@5.00,0.00	NA	N,N,N,Bn,S@0,0	100.00	N,N,N,Bn,S@2.00,0.00	100.00	N,N,N,Bn,S@0,0	100.00	N,N,N,OK,S@2.00,0.00	NA	N,N,N,Bn,S@0,0	NA	N,N,N,Bn,S@0,0
ATP2C2	HsaEX0006918	chr16:84495594-84495735	142	chr16:84495418,84495594-84495735,84497220	S	NA	N,N,N,Bn,S@0,0	NA	N,N,N,Bn,S@0,0	NA	N,N,N,Bn,S@0,0	NA	N,N,N,Bn,S@0,0	NA	N,N,N,Bn,S@0,0	NA	N,N,N,Bn,S@0,0	NA	N,N,N,Bn,S@0,0	NA	N,N,N,Bn,S@0,0
CDON	HsaEX0014433	chr11:125871614-125871745	132	chr11:125873797,125871614-125871745,125867305	S	93.44	N,LOW,N,OK,S@20.56,1.44	97.73	LOW,OK,LOW,OK,S@60.59,1.41	100.00	N,N,N,OK,S@10.00,0.00	100.00	LOW,OK,LOW,OK,S@57.00,0.00	91.11	N,VLOW,N,OK,S@12.76,1.24	98.39	LOW,SOK,LOW,OK,S@86.58,1.42	74.19	N,N,N,B1,S@8.16,2.84	98.30	OK,SOK,OK,OK,S@77.66,1.34
CDON	HsaEX0014434	chr11:125888232-125888368	137	chr11:125889514,125888225+125888232-125888368,125887270	S	77.10	N,N,N,OK,S@11.56,3.44	89.76	SOK,SOK,SOK,OK,S@112.20,12.80	53.21	N,N,N,OK,S@8.51,7.49	75.96	SOK,SOK,SOK,OK,S@112.42,35.58	11.29	OK,OK,OK,B1,S@2.82,22.18	58.70	SOK,SOK,SOK,OK,S@93.92,66.08	78.00	N,N,N,B2,S@12.48,3.52	64.26	SOK,SOK,SOK,OK,S@100.89,56.11
TAF2	HsaEX0063476	chr8:120773848-120774012	165	chr8:120774655,120773848-120774012,120772978	S	6.83	OK,OK,OK,OK,S@5.87,80.13	2.28	SOK,SOK,SOK,OK,S@18.90,810.10	0.00	OK,OK,OK,Bn,S@0.00,54.00	1.28	SOK,SOK,SOK,OK,S@10.61,818.39	0.78	SOK,SOK,SOK,Bn,S@1.01,128.99	1.13	SOK,SOK,SOK,OK,S@10.58,925.42	1.82	OK,OK,OK,OK,S@1.53,82.47	0.68	SOK,SOK,SOK,B1,S@6.53,953.47
TAF2	HsaEX0063477	chr8:120790259-120790369	111	chr8:120793293,120790259-120790369,120774848	S	95.06	OK,OK,OK,OK,S@75.10,3.90	95.95	SOK,SOK,SOK,OK,S@835.72,35.28	78.79	OK,OK,OK,OK,S@46.49,12.51	93.64	SOK,SOK,SOK,OK,S@883.96,60.04	80.17	SOK,SOK,SOK,OK,S@87.39,21.61	88.78	SOK,SOK,SOK,OK,S@866.49,109.51	88.46	OK,OK,OK,OK,S@43.35,5.65	88.39	SOK,SOK,SOK,OK,S@932.51,122.49
TAF2	HsaEX0063478	chr8:120805606-120805691	86	chr8:120807772,120805606-120805691,120803699	S	97.85	OK,OK,OK,OK,S@90.02,1.98	96.98	SOK,SOK,SOK,OK,S@823.36,25.64	80.00	LOW,LOW,LOW,OK,S@36.00,9.00	94.62	SOK,SOK,SOK,OK,S@684.10,38.90	100.00	OK,OK,OK,OK,S@63.00,0.00	98.66	SOK,SOK,SOK,OK,S@879.06,11.94	96.67	OK,OK,OK,OK,S@57.04,1.96	98.67	SOK,SOK,SOK,OK,S@886.06,11.94
TAF2	HsaEX0063479	chr8:120809230-120809343	114	chr8:120809902,120809230-120809343,120807871	S	94.52	SOK,SOK,SOK,OK,S@134.22,7.78	97.08	SOK,SOK,SOK,OK,S@984.39,29.61	72.00	OK,OK,OK,OK,S@61.92,24.08	91.98	SOK,SOK,SOK,OK,S@903.24,78.76	76.47	SOK,SOK,SOK,OK,S@91.76,28.24	89.44	SOK,SOK,SOK,OK,S@930.18,109.82	74.31	OK,OK,OK,OK,S@70.59,24.41	86.90	SOK,SOK,SOK,OK,S@892.46,134.54
TNPO3	HsaEX0066339	chr7:128626783-128626974	192	chr7:128630015,128626783-128626974,128624313	S	97.13	SOK,SOK,SOK,OK,S@200.09,5.91	99.60	SOK,SOK,SOK,OK,S@2467.09,9.91	100.00	SOK,SOK,SOK,OK,S@190.00,0.00	99.47	SOK,SOK,SOK,OK,S@1859.09,9.91	98.80	SOK,SOK,SOK,OK,S@327.03,3.97	99.31	SOK,SOK,SOK,OK,S@2306.97,16.03	100.00	SOK,SOK,SOK,OK,S@233.00,0.00	98.79	SOK,SOK,SOK,OK,S@2266.24,27.76
TNPO3	HsaEX0066340	chr7:128632053-128632144	92	chr7:128633861,128632053-128632144,128630154+128630256	S	97.85	SOK,SOK,SOK,OK,S@190.81,4.19	97.06	SOK,SOK,SOK,OK,S@1997.49,60.51	90.31	OK,OK,OK,OK,S@74.96,8.04	98.06	SOK,SOK,SOK,OK,S@1160.05,22.95	85.92	SOK,SOK,SOK,OK,S@119.43,19.57	96.17	SOK,SOK,SOK,OK,S@1457.94,58.06	96.50	SOK,SOK,SOK,OK,S@114.83,4.17	97.63	SOK,SOK,SOK,OK,S@1374.63,33.37
TNPO3	HsaEX0066341	chr7:128645070-128645213	144	chr7:128655033,128645070-128645213,128641288	S	96.77	SOK,SOK,SOK,OK,S@177.09,5.91	97.13	SOK,SOK,SOK,OK,S@2069.84,61.16	98.61	SOK,SOK,SOK,OK,S@141.01,1.99	97.43	SOK,SOK,SOK,OK,S@1499.45,39.55	95.88	SOK,SOK,SOK,OK,S@182.17,7.83	97.84	SOK,SOK,SOK,OK,S@1702.42,37.58	100.00	SOK,SOK,SOK,OK,S@163.00,0.00	97.29	SOK,SOK,SOK,OK,S@1771.65,49.35
TMEM161A	HsaEX0065537	chr19:19232117-19232230	114	chr19:19232329+19232334,19232093+19232117-19232230,19231975	S	90.48	VLOW,VLOW,VLOW,OK,S@18.10,1.90	98.91	SOK,SOK,SOK,OK,S@719.08,7.92	100.00	VLOW,VLOW,VLOW,B1,S@19.00,0.00	98.48	SOK,SOK,SOK,OK,S@641.10,9.90	100.00	VLOW,VLOW,VLOW,OK,S@19.00,0.00	97.22	SOK,SOK,SOK,OK,S@551.24,15.76	90.48	VLOW,VLOW,VLOW,OK,S@18.10,1.90	97.53	SOK,SOK,SOK,OK,S@545.19,13.81
CTSA	HsaEX0017915	chr20:44520912-44520962	51	chr20:44520666,44520912-44520962,44521037	S	100.00	OK,OK,OK,OK,S@78.00,0.00	99.43	SOK,SOK,SOK,OK,S@4493.24,25.76	92.21	OK,OK,OK,OK,S@68.24,5.76	98.91	SOK,SOK,SOK,OK,S@5243.22,57.78	100.00	SOK,SOK,SOK,OK,S@102.00,0.00	99.15	SOK,SOK,SOK,OK,S@5111.18,43.82	94.67	OK,OK,OK,OK,S@69.11,3.89	99.23	SOK,SOK,SOK,OK,S@5163.93,40.07
SUGP2	HsaEX0062841	chr19:19129918-19130038	121	chr19:19135428,19129918-19130038,19121151	S	98.74	SOK,SOK,SOK,OK,S@156.01,1.99	98.83	SOK,SOK,SOK,OK,S@2015.14,23.86	93.85	OK,OK,OK,OK,S@59.13,3.87	97.84	SOK,SOK,SOK,OK,S@1702.42,37.58	92.86	SOK,SOK,SOK,OK,S@125.36,9.64	98.14	SOK,SOK,SOK,OK,S@1879.38,35.62	91.15	SOK,SOK,SOK,OK,S@98.44,9.56	97.23	SOK,SOK,SOK,OK,S@1936.82,55.18
SLC12A2	HsaEX0058580	chr5:127474516-127474600	85	chr5:127474416,127474516-127474600,127477522	S	90.59	OK,OK,OK,OK,S@73.38,7.62	96.94	SOK,SOK,SOK,OK,S@687.30,21.70	74.19	OK,OK,OK,OK,S@40.06,13.94	93.96	SOK,SOK,SOK,OK,S@603.22,38.78	57.45	OK,OK,OK,OK,S@42.51,31.49	88.83	SOK,SOK,SOK,OK,S@660.90,83.10	58.54	OK,OK,OK,OK,S@38.05,26.95	91.76	SOK,SOK,SOK,OK,S@683.61,61.39
SLC12A2	HsaEX0058581	chr5:127478818-127478874	57	chr5:127477673,127478818-127478874,127483314	S	1.06	OK,OK,OK,Bn,S@0.52,48.48	3.08	SOK,SOK,SOK,OK,S@13.61,428.39	1.37	OK,OK,OK,Bn,S@0.51,36.49	2.16	SOK,SOK,SOK,OK,S@9.31,421.69	1.63	OK,OK,OK,Bn,S@0.52,31.48	1.02	SOK,SOK,SOK,B1,S@4.65,451.35	1.82	OK,OK,OK,Bn,S@0.51,27.49	2.49	SOK,SOK,SOK,OK,S@11.48,449.52
SLC12A2	HsaEX0058582	chr5:127512797-127512844	48	chr5:127510358,127512797-127512844,127514259	S	88.57	OK,OK,OK,OK,S@58.46,7.54	75.72	SOK,SOK,SOK,OK,S@553.51,177.49	70.73	LOW,LOW,LOW,OK,S@24.76,10.24	79.76	SOK,SOK,SOK,OK,S@545.56,138.44	77.36	OK,OK,OK,OK,S@36.36,10.64	83.82	SOK,SOK,SOK,OK,S@609.37,117.63	85.37	LOW,LOW,LOW,OK,S@32.44,5.56	78.25	SOK,SOK,SOK,OK,S@622.09,172.91
EYA2	HsaEX0023580	chr20:45771698-45771787	90	chr20:45725807,45771698-45771787,45797787	S	NA	N,N,N,Bn,S@0,0	NA	N,N,N,Bn,S@0,0	NA	N,N,N,Bn,S@0,0	100.00	N,N,N,Bn,S@0,0	NA	N,N,N,Bn,S@0,0	100.00	N,N,N,Bn,S@0,0	NA	N,N,N,Bn,S@0,0	100.00	N,N,N,Bn,S@0,0
ABCA7	HsaEX0000306	chr19:1041830-1041971	142	chr19:1041602,1041830-1041971,1042063	S	82.61	VLOW,VLOW,VLOW,B1,S@17.35,3.65	92.97	SOK,SOK,SOK,OK,S@459.27,34.73	86.67	N,N,N,B1,S@12.13,1.87	92.15	SOK,SOK,SOK,OK,S@428.50,36.50	92.86	VLOW,VLOW,VLOW,B1,S@25.07,1.93	92.19	SOK,SOK,SOK,OK,S@476.62,40.38	91.67	VLOW,VLOW,VLOW,B1,S@21.08,1.92	94.69	SOK,SOK,SOK,OK,S@451.67,25.33
ABCA7	HsaEX0000307	chr19:1044576-1044743	168	chr19:1043840,1044576-1044743,1045001	S	97.67	OK,OK,OK,OK,S@83.02,1.98	95.37	SOK,SOK,SOK,OK,S@844.98,41.02	85.19	OK,OK,OK,OK,S@42.59,7.41	95.93	SOK,SOK,SOK,OK,S@831.71,35.29	89.33	OK,OK,OK,OK,S@63.42,7.58	96.88	SOK,SOK,SOK,OK,S@916.48,29.52	97.26	OK,OK,OK,OK,S@70.03,1.97	95.21	SOK,SOK,SOK,B1,S@775.96,39.04
ABCA7	HsaEX0000308	chr19:1050920-1051051	132	chr19:1049436,1050920-1051051,1051154	S	95.00	OK,OK,OK,OK,S@37.05,1.95	93.82	SOK,SOK,SOK,OK,S@618.27,40.73	100.00	VLOW,VLOW,VLOW,OK,S@27.00,0.00	95.51	SOK,SOK,SOK,OK,S@707.73,33.27	100.00	LOW,LOW,LOW,OK,S@28.00,0.00	96.25	SOK,SOK,SOK,OK,S@705.51,27.49	86.21	VLOW,VLOW,VLOW,OK,S@23.28,3.72	94.92	SOK,SOK,SOK,OK,S@618.88,33.12
ABCA7	HsaEX0000309	chr19:1053328-1053530	203	chr19:1052285,1053328-1053530,1053787	S	93.94	OK,OK,OK,OK,S@60.12,3.88	98.80	SOK,SOK,SOK,OK,S@982.07,11.93	90.48	OK,OK,OK,OK,S@36.19,3.81	95.96	SOK,SOK,SOK,OK,S@930.81,39.19	90.91	OK,OK,OK,OK,S@57.27,5.73	98.77	SOK,SOK,SOK,OK,S@955.11,11.89	90.91	OK,OK,OK,OK,S@38.18,3.82	96.00	SOK,SOK,SOK,OK,S@799.68,33.32
ABCA7	HsaEX0000310	chr19:1054569-1054693	125	chr19:1054340,1054569-1054693,1054779	S	86.51	N,N,N,OK,S@11.25,1.75	86.08	SOK,SOK,SOK,OK,S@482.05,77.95	83.56	VLOW,VLOW,VLOW,OK,S@17.55,3.45	88.24	SOK,SOK,SOK,OK,S@422.67,56.33	80.95	VLOW,VLOW,VLOW,OK,S@14.57,3.43	90.42	SOK,SOK,SOK,OK,S@453.91,48.09	77.07	VLOW,VLOW,VLOW,OK,S@16.96,5.04	90.58	SOK,SOK,SOK,OK,S@360.51,37.49
SNCAIP	HsaEX0060654	chr5:121736681-121736821	141	chr5:121726886,121736681-121736821,121739488	S	0.00	N,N,N,Bn,S@0.00,8.00	3.61	OK,OK,OK,Bn,S@1.55,41.45	11.11	N,N,N,Bn,S@0.56,4.44	8.91	OK,OK,OK,OK,S@4.90,50.10	14.29	N,N,N,OK,S@1.14,6.86	4.23	OK,OK,OK,B1,S@3.13,70.87	33.33	N,N,N,Bn,S@0.67,1.33	13.04	OK,OK,OK,B1,S@6.78,45.22
DDX20	HsaEX0018890	chr1:112302022-112302190	169	chr1:112299362,112302022-112302190,112303096	S	97.58	SOK,SOK,SOK,OK,S@159.06,3.94	99.75	SOK,SOK,SOK,OK,S@1580.04,3.96	97.37	OK,OK,OK,OK,S@73.03,1.97	99.14	SOK,SOK,SOK,OK,S@922.00,8.00	99.07	SOK,SOK,SOK,OK,S@211.02,1.98	99.30	SOK,SOK,SOK,OK,S@1413.04,9.96	100.00	SOK,SOK,SOK,OK,S@117.00,0.00	99.17	SOK,SOK,SOK,OK,S@1425.07,11.93
DDX20	HsaEX0018891	chr1:112303609-112303747	139	chr1:112303470,112303609-112303747,112303848	S	98.57	SOK,SOK,SOK,OK,S@144.90,2.10	98.46	SOK,SOK,SOK,OK,S@1481.82,23.18	62.65	LOW,LOW,LOW,OK,S@25.69,15.31	64.12	SOK,SOK,SOK,OK,S@307.13,171.87	84.99	SOK,SOK,SOK,OK,S@110.49,19.51	86.35	SOK,SOK,SOK,OK,S@921.35,145.65	92.18	OK,OK,OK,OK,S@47.93,4.07	75.00	SOK,SOK,SOK,OK,S@712.50,237.50
FAR2	HsaEX0024877	chr12:29486565-29486667	103	chr12:29485660,29486565-29486667,29493741	S	60.00	N,N,N,Bn,S@2.40,1.60	87.73	VLOW,VLOW,VLOW,B2,S@134.23,18.77	100.00	N,N,N,Bn,S@2.00,0.00	98.21	VLOW,VLOW,VLOW,B2,S@109.01,1.99	100.00	N,N,N,Bn,S@0,0	89.90	VLOW,VLOW,VLOW,B2,S@84.51,9.49	100.00	N,N,N,Bn,S@0,0	90.00	VLOW,VLOW,VLOW,B2,S@102.60,11.40
BCAS1	HsaEX0007822	chr20:52609051-52609185	135	chr20:52611551,52609051-52609185+52609216,52602038	S	NA	N,N,N,Bn,S@0,0	NA	N,N,N,Bn,S@0,0	NA	N,N,N,Bn,S@0,0	NA	N,N,N,Bn,S@0,0	NA	N,N,N,Bn,S@0,0	NA	N,N,N,Bn,S@0,0	NA	N,N,N,Bn,S@0,0	0.00	N,N,N,Bn,S@0,0
CHI3L2	HsaEX0015174	chr1:111778646-111778775	130	chr1:111778385,111778646-111778775,111781372	S	NA	N,N,N,Bn,S@0,0	NA	N,N,N,Bn,S@0,0	NA	N,N,N,Bn,S@0,0	100.00	N,N,N,Bn,S@2.00,0.00	NA	N,N,N,Bn,S@0,0	NA	N,N,N,Bn,S@0,0	NA	N,N,N,Bn,S@0,0	NA	N,N,N,Bn,S@0,0
SBNO2	HsaEX0056338	chr19:1109291-1109422	132	chr19:1109505,1109291-1109422,1109210	S	91.23	SOK,SOK,SOK,OK,S@99.44,9.56	94.06	SOK,SOK,SOK,OK,S@1536.00,97.00	100.00	LOW,LOW,LOW,B1,S@43.00,0.00	93.06	SOK,SOK,SOK,OK,S@440.17,32.83	100.00	OK,OK,OK,B1,S@60.00,0.00	92.88	SOK,SOK,SOK,OK,S@578.64,44.36	100.00	VLOW,VLOW,VLOW,B1,S@43.00,0.00	96.00	SOK,SOK,SOK,OK,S@423.36,17.64
SBNO2	HsaEX0056339	chr19:1111018-1111092	75	chr19:1111505,1111018-1111092,1110887	S	100.00	SOK,SOK,SOK,OK,S@245.00,0.00	99.84	SOK,SOK,SOK,OK,S@2519.96,4.04	93.10	OK,OK,OK,OK,S@52.14,3.86	92.00	SOK,SOK,SOK,OK,S@971.52,84.48	92.50	SOK,SOK,SOK,OK,S@142.45,11.55	96.15	SOK,SOK,SOK,OK,S@1372.06,54.94	93.16	SOK,SOK,SOK,OK,S@105.27,7.73	93.08	SOK,SOK,SOK,OK,S@1169.08,86.92
SBNO2	HsaEX0056340	chr19:1112188-1112300	113	chr19:1112401,1112188-1112300,1112066	S	98.68	SOK,SOK,SOK,OK,S@148.02,1.98	98.10	SOK,SOK,SOK,OK,S@1637.29,31.71	75.00	VLOW,VLOW,VLOW,OK,S@21.00,7.00	78.31	SOK,SOK,SOK,B1,S@347.70,96.30	71.70	OK,OK,OK,OK,S@65.25,25.75	77.78	SOK,SOK,SOK,OK,S@485.35,138.65	76.47	OK,OK,OK,OK,S@45.88,14.12	76.43	SOK,SOK,SOK,OK,S@354.64,109.36
PMS1	HsaEX0048668	chr2:190650072-190650197	126	chr2:190649210+190649290+190649319+190649340+190649496,190650072-190650197,190656516	S	12.12	OK,OK,OK,OK,S@4.48,32.52	11.42	SOK,SOK,SOK,OK,S@27.86,216.14	12.50	N,N,N,Bn,S@1.12,7.88	4.13	SOK,SOK,SOK,OK,S@7.81,181.19	6.67	VLOW,VLOW,VLOW,Bn,S@1.07,14.93	9.17	SOK,SOK,SOK,OK,S@11.46,113.54	20.00	N,N,N,Bn,S@1.20,4.80	3.34	SOK,SOK,SOK,OK,S@5.68,164.32
HMG20B	HsaEX0030189	chr19:3576890-3577105	216	chr19:3576623,3576890-3577105,3577979	S	93.37	SOK,SOK,SOK,B1,S@135.39,9.61	94.31	SOK,SOK,SOK,B1,S@6382.90,385.10	91.22	LOW,LOW,LOW,B1,S@59.29,5.71	92.11	SOK,SOK,SOK,B1,S@2790.93,239.07	77.11	SOK,SOK,SOK,B1,S@77.11,22.89	79.97	SOK,SOK,SOK,B1,S@2797.35,700.65	72.22	SOK,SOK,SOK,B1,S@84.50,32.50	81.33	SOK,SOK,SOK,B2,S@2557.83,587.17
CALCRL	HsaEX0012169	chr2:188252056-188252192	137	chr2:188252393,188252056-188252192+188252220,188250358	S	NA	N,N,N,Bn,S@0,0	NA	N,N,N,Bn,S@0,0	NA	N,N,N,Bn,S@0,0	100.00	N,N,N,Bn,S@2.00,0.00	NA	N,N,N,Bn,S@0,0	100.00	N,N,N,OK,S@3.00,0.00	100.00	N,N,N,Bn,S@0,0	100.00	N,N,N,Bn,S@0,0
ANKS1A	HsaEX0004567	chr6:34935016-34935096	81	chr6:34857376,34935016-34935096,34937787	S	86.21	VLOW,VLOW,VLOW,OK,S@23.28,3.72	84.00	SOK,SOK,SOK,B1,S@96.60,18.40	100.00	N,N,N,B1,S@10.00,0.00	91.58	OK,OK,OK,OK,S@83.34,7.66	67.74	VLOW,VLOW,VLOW,OK,S@17.61,8.39	80.00	OK,OK,OK,B1,S@79.20,19.80	52.00	N,N,N,B1,S@9.88,9.12	84.62	OK,OK,OK,B1,S@71.08,12.92
ANKS1A	HsaEX0004568	chr6:34940358-34940420	63	chr6:34937943,34940358-34940420,34949467	S	21.13	OK,OK,OK,B1,S@9.09,33.91	34.35	SOK,SOK,SOK,OK,S@60.46,115.54	36.84	N,N,N,OK,S@4.79,8.21	28.83	SOK,SOK,SOK,OK,S@41.23,101.77	33.33	LOW,LOW,LOW,OK,S@10.00,20.00	34.31	SOK,SOK,SOK,OK,S@63.13,120.87	36.17	LOW,LOW,LOW,OK,S@11.57,20.43	35.03	SOK,SOK,SOK,OK,S@46.59,86.41
ANKS1A	HsaEX0004569	chr6:34973478-34973598	121	chr6:34962199,34973478-34973598,34985250	S	4.29	OK,OK,OK,OK,S@1.07,23.93	2.66	SOK,SOK,SOK,OK,S@4.73,173.27	0.00	LOW,LOW,LOW,Bn,S@0.00,15.00	2.24	OK,OK,OK,B1,S@1.59,69.41	5.71	LOW,LOW,LOW,OK,S@1.08,17.92	2.12	OK,OK,OK,OK,S@2.10,96.90	0.00	OK,OK,OK,Bn,S@0.00,22.00	1.07	SOK,SOK,SOK,Bn,S@1.07,98.93
ANKS1A	HsaEX0004570	chr6:35054047-35054145	99	chr6:35053713,35054047-35054145,35054729	S	2.33	OK,OK,OK,Bn,S@0.51,21.49	0.00	SOK,SOK,SOK,Bn,S@0.00,312.00	0.00	VLOW,VLOW,VLOW,Bn,S@0.00,12.00	0.00	SOK,SOK,SOK,Bn,S@0.00,127.00	0.00	OK,OK,OK,Bn,S@0.00,30.00	0.00	SOK,SOK,SOK,Bn,S@0.00,181.00	0.00	LOW,LOW,LOW,Bn,S@0.00,16.00	0.00	SOK,SOK,SOK,Bn,S@0.00,194.00
AP3D1	HsaEX0004961	chr19:2108686-2108765	80	chr19:2109085,2108686-2108765+2108875,2102267	S	85.84	SOK,SOK,SOK,OK,S@90.13,14.87	88.67	SOK,SOK,SOK,OK,S@1830.15,233.85	57.50	OK,OK,OK,OK,S@36.22,26.78	88.48	SOK,SOK,SOK,OK,S@1346.67,175.33	76.70	OK,OK,OK,OK,S@69.80,21.20	89.26	SOK,SOK,SOK,OK,S@1573.65,189.35	89.01	OK,OK,OK,OK,S@76.55,9.45	91.24	SOK,SOK,SOK,OK,S@1553.82,149.18
AP3D1	HsaEX0004962	chr19:2127151-2127200	50	chr19:2129089,2127151-2127200,2123878	S	89.84	SOK,SOK,SOK,OK,S@115.89,13.11	95.60	SOK,SOK,SOK,OK,S@1931.12,88.88	89.25	OK,OK,OK,OK,S@46.41,5.59	97.50	SOK,SOK,SOK,OK,S@1520.02,38.98	70.90	SOK,SOK,SOK,OK,S@102.81,42.19	91.09	SOK,SOK,SOK,OK,S@1619.58,158.42	77.26	SOK,SOK,SOK,OK,S@83.44,24.56	94.49	SOK,SOK,SOK,OK,S@1775.47,103.53
AP3D1	HsaEX0004963	chr19:2137726-2137806	81	chr19:2138618+2138622,2137726-2137806,2137090	S	100.00	SOK,SOK,SOK,B1,S@136.00,0.00	99.37	SOK,SOK,SOK,OK,S@1566.07,9.93	100.00	LOW,LOW,LOW,B1,S@47.00,0.00	100.00	SOK,SOK,SOK,OK,S@1275.00,0.00	96.30	SOK,SOK,SOK,B1,S@102.08,3.92	99.69	SOK,SOK,SOK,OK,S@1282.01,3.99	100.00	LOW,LOW,LOW,B1,S@64.00,0.00	99.54	SOK,SOK,SOK,OK,S@1294.02,5.98
ZNF76	HsaEX0074312	chr6:35261528-35261662	135	chr6:35260821,35261528-35261662+35261692,35262233	S	65.71	VLOW,VLOW,VLOW,OK,S@19.06,9.94	65.69	SOK,SOK,SOK,OK,S@463.11,241.89	65.52	VLOW,VLOW,VLOW,B1,S@15.72,8.28	65.49	SOK,SOK,SOK,OK,S@461.70,243.30	48.57	N,N,N,OK,S@12.63,13.37	55.63	SOK,SOK,SOK,OK,S@372.72,297.28	42.86	N,N,N,B1,S@8.57,11.43	62.12	SOK,SOK,SOK,OK,S@417.45,254.55
ZNF76	HsaEX0074313	chr6:35262557-35262692	136	chr6:35262346,35262557-35262692,35262921	S	0.00	OK,OK,OK,Bn,S@0.00,24.00	1.47	SOK,SOK,SOK,OK,S@9.64,646.36	0.00	OK,OK,OK,Bn,S@0.00,22.00	1.18	SOK,SOK,SOK,OK,S@7.60,636.40	0.00	OK,OK,OK,Bn,S@0.00,33.00	2.43	SOK,SOK,SOK,OK,S@14.82,595.18	0.00	LOW,LOW,LOW,Bn,S@0.00,19.00	2.47	SOK,SOK,SOK,OK,S@14.33,565.67
SLC9A3R2	HsaEX0060040	chr16:2086325-2086504	180	chr16:2079783,2086325-2086504,2086729	S	100.00	VLOW,VLOW,VLOW,B2,S@41.00,0.00	98.55	SOK,SOK,SOK,B1,S@1623.12,23.88	100.00	LOW,LOW,LOW,OK,S@33.00,0.00	98.44	SOK,SOK,SOK,B1,S@1004.09,15.91	100.00	VLOW,VLOW,VLOW,B1,S@37.00,0.00	98.76	SOK,SOK,SOK,B1,S@1265.12,15.88	100.00	LOW,LOW,LOW,B1,S@43.00,0.00	98.87	SOK,SOK,SOK,B1,S@1044.07,11.93
NTHL1	HsaEX0044049	chr16:2094631-2094801	171	chr16:2096129,2094631-2094801+2094804,2093727	S	100.00	VLOW,VLOW,VLOW,OK,S@20.00,0.00	96.92	SOK,SOK,SOK,OK,S@1244.45,39.55	90.40	N,N,N,OK,S@17.18,1.82	97.12	SOK,SOK,SOK,OK,S@951.78,28.22	85.26	VLOW,VLOW,VLOW,OK,S@20.46,3.54	94.17	SOK,SOK,SOK,OK,S@930.40,57.60	100.00	N,N,N,OK,S@15.00,0.00	95.57	SOK,SOK,SOK,OK,S@929.90,43.10
UHRF1BP1	HsaEX0069210	chr6:34831779-34831975	197	chr6:34827348,34831779-34831975,34835002	S	88.06	OK,OK,OK,OK,S@55.48,7.52	97.24	SOK,SOK,SOK,OK,S@417.16,11.84	100.00	LOW,LOW,LOW,OK,S@28.00,0.00	89.57	SOK,SOK,SOK,OK,S@179.14,20.86	83.05	OK,OK,OK,OK,S@44.85,9.15	92.52	SOK,SOK,SOK,OK,S@285.89,23.11	80.00	LOW,LOW,LOW,OK,S@28.80,7.20	86.36	SOK,SOK,SOK,OK,S@247.85,39.15
UHRF1BP1	HsaEX0069211	chr6:34838631-34838701	71	chr6:34835393,34838631-34838701+34838893,34839361	S	91.18	OK,OK,OK,OK,S@59.27,5.73	97.73	SOK,SOK,SOK,OK,S@341.08,7.92	100.00	VLOW,VLOW,VLOW,OK,S@20.00,0.00	99.01	SOK,SOK,SOK,OK,S@199.01,1.99	84.31	OK,OK,OK,OK,S@39.63,7.37	95.39	SOK,SOK,SOK,OK,S@283.31,13.69	92.31	VLOW,VLOW,VLOW,OK,S@23.08,1.92	97.64	SOK,SOK,SOK,OK,S@245.08,5.92
OAT	HsaEX0044503	chr10:126095872-126095985	114	chr10:126097111,126095872-126095985,126094132	S	4.05	OK,OK,OK,OK,S@1.01,23.99	1.59	SOK,SOK,SOK,OK,S@15.76,975.24	0.00	OK,OK,OK,Bn,S@0.00,20.00	0.25	SOK,SOK,SOK,B1,S@2.44,971.57	2.63	LOW,LOW,LOW,Bn,S@0.50,18.50	0.21	SOK,SOK,SOK,OK,S@1.95,928.05	0.00	OK,OK,OK,Bn,S@0.00,26.00	0.20	SOK,SOK,SOK,B1,S@1.99,994.01
PKN2	HsaEX0047885	chr1:89206671-89206971	301	chr1:89150311,89206671-89206971,89225905	S	95.87	SOK,SOK,SOK,OK,S@179.28,7.72	97.81	SOK,SOK,SOK,OK,S@1128.73,25.27	89.54	SOK,SOK,SOK,OK,S@95.81,11.19	97.34	SOK,SOK,SOK,B1,S@1134.01,30.99	86.66	SOK,SOK,SOK,OK,S@167.25,25.75	96.27	SOK,SOK,SOK,B1,S@895.31,34.69	84.31	SOK,SOK,SOK,OK,S@136.58,25.42	94.46	SOK,SOK,SOK,OK,S@1041.89,61.11
PKN2	HsaEX0047886	chr1:89250322-89250459	138	chr1:89237562,89250322-89250459+89250507,89251787	S	87.22	SOK,SOK,SOK,OK,S@168.33,24.67	94.57	SOK,SOK,SOK,OK,S@1617.15,92.85	100.00	SOK,SOK,SOK,OK,S@131.00,0.00	95.97	SOK,SOK,SOK,OK,S@1183.31,49.69	93.51	SOK,SOK,SOK,OK,S@198.24,13.76	96.28	SOK,SOK,SOK,OK,S@1292.08,49.92	98.69	SOK,SOK,SOK,OK,S@151.98,2.02	95.13	SOK,SOK,SOK,OK,S@1161.54,59.46
PKN2	HsaEX0047887	chr1:89270074-89270217	144	chr1:89251896,89270074-89270217,89270529	S	91.25	SOK,SOK,SOK,OK,S@139.61,13.39	97.37	SOK,SOK,SOK,OK,S@1389.47,37.53	77.01	OK,OK,OK,OK,S@59.30,17.70	87.41	SOK,SOK,SOK,OK,S@910.81,131.19	84.42	SOK,SOK,SOK,OK,S@119.88,22.12	90.02	SOK,SOK,SOK,OK,S@1010.92,112.08	78.38	OK,OK,OK,B1,S@77.60,21.40	84.95	SOK,SOK,SOK,OK,S@949.74,168.26
PKN2	HsaEX0047888	chr1:89271585-89271700	116	chr1:89271354,89271574+89271585-89271700,89272996	S	93.24	SOK,SOK,SOK,OK,S@133.33,9.67	92.77	SOK,SOK,SOK,OK,S@1335.89,104.11	52.11	LOW,LOW,LOW,OK,S@28.14,25.86	85.23	SOK,SOK,SOK,OK,S@812.24,140.76	65.00	OK,OK,OK,OK,S@64.35,34.65	83.65	SOK,SOK,SOK,OK,S@958.63,187.37	70.79	OK,OK,OK,OK,S@53.80,22.20	80.94	SOK,SOK,SOK,OK,S@914.62,215.38
TRAM2	HsaEX0066889	chr6:52369389-52369485	97	chr6:52370397,52369389-52369485+52369552,52368068	S	98.25	SOK,SOK,SOK,OK,S@107.09,1.91	100.00	SOK,SOK,SOK,OK,S@766.00,0.00	100.00	LOW,OK,LOW,OK,S@37.00,0.00	97.78	SOK,SOK,SOK,OK,S@338.32,7.68	94.72	SOK,SOK,SOK,OK,S@100.40,5.60	98.32	SOK,SOK,SOK,OK,S@670.54,11.46	97.46	OK,OK,OK,OK,S@72.12,1.88	95.15	SOK,SOK,SOK,OK,S@590.88,30.12
MCM10	HsaEX0038239	chr10:13206128-13206209	82	chr10:13203606,13206128-13206209,13212922	S	100.00	OK,OK,OK,B1,S@69.00,0.00	99.30	SOK,SOK,SOK,B1,S@562.04,3.96	77.78	LOW,LOW,LOW,B1,S@37.33,10.67	89.19	SOK,SOK,SOK,B1,S@343.38,41.62	97.40	OK,OK,OK,B1,S@74.02,1.98	95.57	SOK,SOK,SOK,B1,S@421.46,19.54	100.00	OK,OK,OK,B1,S@68.00,0.00	95.08	SOK,SOK,SOK,B1,S@414.55,21.45
MCM10	HsaEX0038240	chr10:13228164-13228280	117	chr10:13225100,13228164-13228280,13230881	S	100.00	SOK,SOK,SOK,OK,S@110.00,0.00	98.01	SOK,SOK,SOK,OK,S@878.17,17.83	94.87	LOW,LOW,LOW,B1,S@36.05,1.95	92.56	SOK,SOK,SOK,OK,S@383.20,30.80	74.14	SOK,SOK,SOK,OK,S@74.88,26.12	83.52	SOK,SOK,SOK,OK,S@539.54,106.46	81.33	OK,OK,OK,OK,S@55.30,12.70	73.78	SOK,SOK,SOK,OK,S@435.30,154.70
DGKA	HsaEX0019383	chr12:56335294-56335368	75	chr12:56335109,56335294-56335368,56335782	S	92.00	VLOW,VLOW,VLOW,OK,S@22.08,1.92	97.13	SOK,SOK,SOK,OK,S@935.36,27.64	100.00	N,N,N,B2,S@14.00,0.00	97.16	SOK,SOK,SOK,OK,S@944.40,27.60	69.23	N,N,N,B1,S@15.23,6.77	97.64	SOK,SOK,SOK,OK,S@819.20,19.80	100.00	N,N,N,OK,S@13.00,0.00	95.30	SOK,SOK,SOK,B1,S@831.02,40.98
DGKA	HsaEX0019384	chr12:56337081-56337202	122	chr12:56336047,56337081-56337202,56345407	S	2.04	OK,OK,OK,Bn,S@0.51,24.49	2.57	SOK,SOK,SOK,OK,S@21.51,815.49	0.00	LOW,LOW,LOW,Bn,S@0.00,16.00	1.84	SOK,SOK,SOK,OK,S@15.25,813.75	0.00	OK,OK,OK,Bn,S@0.00,22.00	0.50	SOK,SOK,SOK,B1,S@4.00,797.00	0.00	OK,OK,OK,Bn,S@0.00,31.00	0.89	SOK,SOK,SOK,B2,S@8.09,900.91
DGKA	HsaEX0019385	chr12:56345819-56345883	65	chr12:56345567,56345819-56345883,56346125	S	89.47	VLOW,VLOW,VLOW,OK,S@16.10,1.90	96.48	SOK,SOK,SOK,OK,S@1129.78,41.22	100.00	N,N,N,OK,S@15.00,0.00	97.00	SOK,SOK,SOK,OK,S@1209.59,37.41	70.00	N,N,N,OK,S@11.90,5.10	99.01	SOK,SOK,SOK,OK,S@1192.08,11.92	100.00	N,N,N,OK,S@17.00,0.00	99.03	SOK,SOK,SOK,OK,S@1223.02,11.98
DGKA	HsaEX0019386	chr12:56346656-56346716	61	chr12:56346215,56346518+56346656-56346716,56346824	S	91.67	VLOW,VLOW,VLOW,OK,S@21.08,1.92	96.73	SOK,SOK,SOK,OK,S@1222.67,41.33	87.50	N,N,N,B2,S@13.12,1.88	96.23	SOK,SOK,SOK,OK,S@1101.83,43.17	91.30	VLOW,VLOW,VLOW,OK,S@20.09,1.91	98.90	SOK,SOK,SOK,OK,S@1072.08,11.92	100.00	LOW,LOW,LOW,OK,S@30.00,0.00	98.21	SOK,SOK,SOK,OK,S@1194.23,21.77
ERBB3	HsaEX0022951	chr12:56486770-56486860	91	chr12:56486604,56486770-56486860,56487129	S	NA	N,N,N,Bn,S@0,0	100.00	N,N,N,Bn,S@3.00,0.00	NA	N,N,N,Bn,S@0,0	33.33	N,N,N,Bn,S@0.67,1.33	NA	N,N,N,Bn,S@0,0	42.86	N,N,N,OK,S@2.14,2.86	NA	N,N,N,Bn,S@0,0	55.56	N,N,N,OK,S@3.89,3.11
ERBB3	HsaEX0022952	chr12:56487548-56487680	133	chr12:56487334,56487548-56487680,56487883	S	NA	N,N,N,Bn,S@0,0	100.00	N,N,N,Bn,S@0,0	NA	N,N,N,Bn,S@0,0	100.00	N,N,N,B1,S@4.00,0.00	NA	N,N,N,Bn,S@0,0	NA	N,N,N,Bn,S@0,0	NA	N,N,N,Bn,S@0,0	100.00	N,N,N,Bn,S@2.00,0.00
ERBB3	HsaEX0022953	chr12:56490829-56491014	186	chr12:56490630,56490829-56491014,56491569	S	100.00	N,N,N,Bn,S@0,0	100.00	N,N,N,OK,S@6.00,0.00	NA	N,N,N,Bn,S@0,0	100.00	N,N,N,B1,S@5.00,0.00	NA	N,N,N,Bn,S@0,0	100.00	N,N,N,Bn,S@4.00,0.00	NA	N,N,N,Bn,S@0,0	100.00	N,N,N,OK,S@9.00,0.00
ANKRD44	HsaEX0004494	chr2:197878235-197878436	202	chr2:197889920,197878235-197878436,197873755	S	100.00	OK,OK,OK,OK,S@48.00,0.00	97.73	SOK,SOK,SOK,OK,S@255.08,5.92	100.00	N,N,N,OK,S@14.00,0.00	90.24	SOK,SOK,SOK,OK,S@140.77,15.23	82.61	VLOW,VLOW,VLOW,OK,S@17.35,3.65	82.93	SOK,SOK,SOK,OK,S@124.40,25.60	71.43	N,N,N,OK,S@12.86,5.14	93.06	SOK,SOK,SOK,OK,S@155.41,11.59
KARS	HsaEX0032864	chr16:75668071-75668190	120	chr16:75669578,75668068+75668071-75668190,75665753	S	98.73	SOK,SOK,SOK,OK,S@155.01,1.99	98.55	SOK,SOK,SOK,OK,S@8508.81,125.19	92.75	SOK,SOK,SOK,OK,S@123.36,9.64	97.77	SOK,SOK,SOK,OK,S@8056.25,183.75	93.18	SOK,SOK,SOK,OK,S@158.41,11.59	96.96	SOK,SOK,SOK,OK,S@8656.59,271.41	95.38	SOK,SOK,SOK,OK,S@121.13,5.87	96.97	SOK,SOK,SOK,OK,S@8451.91,264.09
KARS	HsaEX0032865	chr16:75678181-75678360	180	chr16:75681362+75681476,75678181-75678360,75675621	S	20.98	SOK,SOK,SOK,OK,S@24.13,90.87	20.98	SOK,SOK,SOK,OK,S@955.43,3598.57	15.14	OK,OK,OK,B2,S@10.90,61.10	23.14	SOK,SOK,SOK,OK,S@946.43,3143.57	17.00	OK,SOK,OK,OK,S@16.32,79.68	21.56	SOK,SOK,SOK,OK,S@931.82,3390.18	14.13	SOK,SOK,SOK,OK,S@15.83,96.17	22.20	SOK,SOK,SOK,OK,S@968.14,3392.86
ADAT1	HsaEX0002650	chr16:75656301-75656362	62	chr16:75656690+75656858+75657136,75656301-75656362,75654718	S	100.00	N,N,N,B2,S@33.00,0.00	100.00	SOK,SOK,SOK,B2,S@320.00,0.00	100.00	N,N,N,Bl,S@19.00,0.00	100.00	SOK,SOK,SOK,B2,S@361.00,0.00	100.00	N,N,N,B2,S@30.00,0.00	98.90	SOK,SOK,SOK,B2,S@358.02,3.98	93.55	N,N,N,B2,S@28.07,1.94	98.01	SOK,SOK,SOK,B2,S@292.07,5.93
PDIA5	HsaEX0046373	chr3:122842913-122843004	92	chr3:122835145,122842913-122843004,122843119	S	70.37	OK,OK,OK,OK,S@48.56,20.44	89.88	SOK,SOK,SOK,OK,S@657.92,74.08	71.43	N,N,N,B1,S@12.86,5.14	86.86	SOK,SOK,SOK,OK,S@444.72,67.28	40.85	OK,OK,OK,B2,S@20.43,29.57	74.67	SOK,SOK,SOK,OK,S@396.50,134.50	37.78	VLOW,VLOW,VLOW,OK,S@11.71,19.29	81.60	SOK,SOK,SOK,OK,S@370.46,83.54
PDIA5	HsaEX0046374	chr3:122849327-122849463	137	chr3:122843190,122849327-122849463,122864369	S	25.00	OK,OK,OK,OK,S@11.25,33.75	50.44	SOK,SOK,SOK,OK,S@391.92,385.08	33.33	VLOW,VLOW,VLOW,OK,S@6.67,13.33	73.79	SOK,SOK,SOK,OK,S@371.90,132.10	7.46	OK,OK,OK,B1,S@2.69,33.31	55.78	SOK,SOK,SOK,OK,S@300.65,238.35	22.58	VLOW,VLOW,VLOW,B1,S@4.29,14.71	67.05	SOK,SOK,SOK,OK,S@387.55,190.45
PDIA5	HsaEX0046375	chr3:122873818-122873888	71	chr3:122869211,122873818-122873888,122880168	S	100.00	OK,OK,OK,OK,S@58.00,0.00	95.05	SOK,SOK,SOK,OK,S@786.06,40.94	77.78	N,N,N,OK,S@12.44,3.56	96.17	SOK,SOK,SOK,OK,S@443.34,17.66	92.59	VLOW,VLOW,VLOW,OK,S@24.07,1.93	87.12	SOK,SOK,SOK,OK,S@405.11,59.89	65.22	N,N,N,OK,S@12.39,6.61	90.66	SOK,SOK,SOK,OK,S@444.23,45.77
TBC1D22B	HsaEX0063845	chr6:37240351-37240443	93	chr6:37237426,37240346+37240351-37240443,37247080	S	2.13	OK,OK,OK,Bn,S@0.51,23.49	2.47	SOK,SOK,SOK,B1,S@5.63,222.37	0.00	OK,OK,OK,Bn,S@0.00,44.00	2.17	SOK,SOK,SOK,OK,S@4.60,207.40	1.37	OK,OK,OK,Bn,S@1.01,72.99	1.14	SOK,SOK,SOK,Bn,S@2.52,218.48	0.00	OK,OK,OK,Bn,S@0.00,25.00	1.82	SOK,SOK,SOK,OK,S@4.59,247.41
TBC1D22B	HsaEX0063846	chr6:37249961-37250140	180	chr6:37247387,37249961-37250140,37250658	S	96.88	OK,OK,OK,OK,S@61.03,1.97	97.98	SOK,SOK,SOK,OK,S@385.06,7.94	92.86	OK,OK,OK,OK,S@50.14,3.86	98.28	SOK,SOK,SOK,OK,S@340.05,5.95	98.04	SOK,SOK,SOK,OK,S@99.02,1.98	96.85	SOK,SOK,SOK,OK,S@423.23,13.77	95.12	SOK,SOK,SOK,OK,S@114.14,5.86	99.07	SOK,SOK,SOK,OK,S@426.00,4.00
TBC1D22B	HsaEX0063847	chr6:37259019-37259068	50	chr6:37254848,37259019-37259068+37259133,37280694	S	83.67	OK,OK,OK,OK,S@37.65,7.35	84.43	SOK,SOK,SOK,OK,S@319.99,59.01	60.00	N,N,N,OK,S@7.20,4.80	64.15	SOK,SOK,SOK,OK,S@167.43,93.57	40.98	LOW,LOW,LOW,OK,S@17.62,25.38	76.32	SOK,SOK,SOK,OK,S@267.12,82.88	58.62	VLOW,VLOW,VLOW,OK,S@13.48,9.52	71.58	SOK,SOK,SOK,OK,S@229.06,90.94
MYLK	HsaEX0040996	chr3:123348321-123348473	153	chr3:123356918,123348321-123348473,123345788	S	100.00	N,N,N,B1,S@6.00,0.00	100.00	OK,OK,OK,OK,S@97.00,0.00	100.00	N,N,N,Bn,S@0,0	100.00	OK,OK,OK,OK,S@54.00,0.00	100.00	N,N,N,Bn,S@0,0	100.00	OK,OK,OK,OK,S@68.00,0.00	66.67	N,N,N,OK,S@3.33,1.67	100.00	OK,OK,OK,OK,S@62.00,0.00
MYLK	HsaEX0040997	chr3:123366071-123366274	204	chr3:123367818,123366071-123366274,123359351	S	71.43	N,N,N,OK,S@4.29,1.71	88.46	OK,OK,OK,OK,S@86.69,11.31	100.00	N,N,N,Bn,S@3.00,0.00	81.82	OK,OK,OK,OK,S@49.09,10.91	100.00	N,N,N,B1,S@5.00,0.00	93.02	OK,OK,OK,OK,S@77.21,5.79	100.00	N,N,N,Bn,S@0,0	95.18	OK,OK,OK,OK,S@77.10,3.90
MYLK	HsaEX0040998	chr3:123382952-123383105	154	chr3:123385066,123382952-123383105,123376275	S	100.00	N,N,N,Bn,S@0,0	97.89	OK,OK,OK,OK,S@92.02,1.98	100.00	N,N,N,B1,S@4.00,0.00	93.22	OK,OK,OK,OK,S@53.14,3.86	100.00	N,N,N,Bn,S@2.00,0.00	80.95	OK,OK,OK,OK,S@61.52,14.48	60.00	N,N,N,Bn,S@2.40,1.60	90.70	OK,OK,OK,OK,S@37.19,3.81
MYLK	HsaEX0040999	chr3:123411582-123411698	117	chr3:123418867,123411582-123411698,123401157	S	100.00	N,N,N,OK,S@3.00,0.00	100.00	OK,OK,OK,OK,S@62.00,0.00	100.00	N,N,N,OK,S@3.00,0.00	97.53	OK,OK,OK,OK,S@78.02,1.98	100.00	N,N,N,OK,S@3.00,0.00	95.35	OK,OK,OK,OK,S@80.09,3.91	42.86	N,N,N,OK,S@2.14,2.86	90.32	OK,OK,OK,OK,S@53.29,5.71
MYLK	HsaEX0041000	chr3:123451743-123451949	207	chr3:123452534,123451743-123451949,123444925	S	NA	N,N,N,Bn,S@0,0	33.33	N,N,N,Bn,S@0.67,1.33	NA	N,N,N,Bn,S@0,0	100.00	N,N,N,OK,S@3.00,0.00	0.00	N,N,N,Bn,S@0,0	20.00	N,N,N,Bn,S@1.80,7.20	NA	N,N,N,Bn,S@0,0	100.00	N,N,N,OK,S@2.00,0.00
MYLK	HsaEX0041001	chr3:123454245-123454263	19	chr3:123456225,123454245-123454263,123453069	S	100.00	N,N,N,OK,S@2.00,0.00	100.00	N,N,N,Bn,S@2.00,0.00	NA	N,N,N,Bn,S@0,0	100.00	N,VLOW,N,OK,S@6.00,0.00	NA	N,N,N,Bn,S@0,0	NA	N,N,N,Bn,S@0,0	NA	N,N,N,Bn,S@0,0	100.00	N,N,N,OK,S@5.00,0.00
ZC3H15	HsaEX0072243	chr2:187364346-187364389	44	chr2:187360061,187364346-187364389,187364909	S	1.55	OK,OK,OK,Bn,S@1.52,96.48	1.64	SOK,SOK,SOK,OK,S@49.77,2985.23	0.00	SOK,SOK,SOK,Bn,S@0.00,104.00	0.31	SOK,SOK,SOK,OK,S@9.02,2900.98	0.28	SOK,SOK,SOK,Bn,S@0.51,181.49	0.31	SOK,SOK,SOK,B1,S@9.91,3186.09	0.00	SOK,SOK,SOK,Bn,S@0.00,124.00	0.10	SOK,SOK,SOK,B1,S@3.37,3366.63
ZC3H15	HsaEX0072244	chr2:187370178-187370324	147	chr2:187368941,187370178-187370324,187370467	S	99.01	SOK,SOK,SOK,B1,S@200.00,2.00	99.48	SOK,SOK,SOK,OK,S@5772.82,30.18	97.47	SOK,SOK,SOK,B1,S@152.05,3.95	97.96	SOK,SOK,SOK,OK,S@4754.98,99.02	93.96	SOK,SOK,SOK,B1,S@241.48,15.52	97.60	SOK,SOK,SOK,OK,S@5614.93,138.07	100.00	SOK,SOK,SOK,B1,S@224.00,0.00	96.59	SOK,SOK,SOK,OK,S@5227.45,184.55
SNAP91	HsaEX0060620	chr6:84265862-84265964	103	chr6:84269823,84265862-84265964,84264004	S	NA	N,N,N,Bn,S@0,0	NA	N,N,N,Bn,S@0,0	NA	N,N,N,Bn,S@0,0	0.00	N,N,N,Bn,S@0,0	NA	N,N,N,Bn,S@0,0	NA	N,N,N,Bn,S@0,0	NA	N,N,N,Bn,S@0,0	0.00	N,N,N,Bn,S@0,0
SLK	HsaEX0060173	chr10:105761930-105763285	1356	chr10:105761330,105761930-105763285,105765319	S	96.85	SOK,SOK,SOK,OK,S@121.06,3.94	97.01	SOK,SOK,SOK,OK,S@1344.56,41.44	86.67	OK,OK,OK,OK,S@60.67,9.33	95.38	SOK,SOK,SOK,OK,S@847.93,41.07	92.19	SOK,SOK,SOK,OK,S@113.39,9.61	97.50	SOK,SOK,SOK,OK,S@999.38,25.63	100.00	OK,OK,OK,OK,S@79.00,0.00	95.52	SOK,SOK,SOK,OK,S@1043.08,48.92
SLK	HsaEX0060174	chr10:105770574-105770666	93	chr10:105768114,105770574-105770666,105777918	S	0.00	OK,OK,OK,Bn,S@0.00,69.00	0.49	SOK,SOK,SOK,OK,S@3.99,811.01	0.00	OK,OK,OK,Bn,S@0.00,31.00	1.40	SOK,SOK,SOK,OK,S@7.11,500.89	0.00	OK,OK,OK,Bn,S@0.00,76.00	0.89	SOK,SOK,SOK,OK,S@5.57,620.43	0.00	OK,OK,OK,Bn,S@0.00,58.00	0.45	SOK,SOK,SOK,OK,S@2.50,552.50
COL17A1	HsaEX0016354	chr10:105799366-105799398	33	chr10:105799731,105799366-105799398,105799277	S	NA	N,N,N,Bn,S@0,0	100.00	N,N,N,Bn,S@2.00,0.00	NA	N,N,N,Bn,S@0,0	NA	N,N,N,Bn,S@0,0	NA	N,N,N,Bn,S@0,0	NA	N,N,N,Bn,S@0,0	NA	N,N,N,Bn,S@0,0	100.00	N,N,N,Bn,S@0,0
COL17A1	HsaEX0016355	chr10:105805516-105805551	36	chr10:105806505,105805516-105805551,105803618	S	NA	N,N,N,Bn,S@0,0	NA	N,N,N,Bn,S@0,0	NA	N,N,N,Bn,S@0,0	100.00	N,N,N,Bn,S@0,0	NA	N,N,N,Bn,S@0,0	NA	N,N,N,Bn,S@0,0	NA	N,N,N,Bn,S@0,0	NA	N,N,N,Bn,S@0,0
SEC61A2	HsaEX0056973	chr10:12209752-12209892	141	chr10:12204288,12209752-12209892,12211257	S	100.00	N,N,N,Bn,S@0,0	33.33	N,N,N,OK,S@2.00,4.00	NA	N,N,N,Bn,S@0,0	33.33	N,N,N,Bn,S@4.67,9.33	NA	N,N,N,Bn,S@0,0	10.00	N,N,N,OK,S@1.10,9.90	0.00	N,N,N,Bn,S@0,0	3.45	VLOW,VLOW,VLOW,Bn,S@0.52,14.48
PRKCQ	HsaEX0050182	chr10:6504265-6504327	63	chr10:6506275,6504265-6504327,6498774	S	NA	N,N,N,Bn,S@0,0	100.00	N,N,N,Bn,S@0,0	NA	N,N,N,Bn,S@0,0	100.00	N,N,N,OK,S@8.00,0.00	NA	N,N,N,Bn,S@0,0	100.00	N,N,N,Bn,S@0,0	NA	N,N,N,Bn,S@0,0	100.00	N,N,N,Bn,S@3.00,0.00
PRKCQ	HsaEX0050183	chr10:6549398-6549454	57	chr10:6552957,6549398-6549454+6549458,6540520	S	100.00	N,N,N,Bn,S@2.00,0.00	100.00	N,N,N,Bn,S@0,0	NA	N,N,N,Bn,S@0,0	100.00	N,N,N,Bn,S@0,0	NA	N,N,N,Bn,S@0,0	100.00	N,N,N,OK,S@5.00,0.00	NA	N,N,N,Bn,S@0,0	100.00	N,N,N,OK,S@8.00,0.00
TLE2	HsaEX0065072	chr19:3000645-3000721	77	chr19:3002351,3000645-3000721,2997953	S	33.33	N,N,N,Bn,S@0.67,1.33	96.61	OK,OK,OK,OK,S@56.03,1.97	100.00	N,N,N,Bn,S@2.00,0.00	100.00	OK,OK,OK,OK,S@65.00,0.00	0.00	N,N,N,Bn,S@0,0	92.41	OK,OK,OK,OK,S@70.23,5.77	100.00	N,N,N,Bn,S@0,0	94.44	OK,OK,OK,OK,S@66.11,3.89
TLE2	HsaEX0065073	chr19:3006475-3006667	193	chr19:3008867,3006418+3006475-3006667,3005966	S	NA	N,N,N,Bn,S@0,0	100.00	OK,OK,OK,OK,S@41.00,0.00	NA	N,N,N,Bn,S@0,0	85.45	OK,OK,OK,OK,S@43.58,7.42	100.00	N,N,N,OK,S@3.00,0.00	95.35	VLOW,VLOW,VLOW,B1,S@40.05,1.95	0.00	N,N,N,Bn,S@0,0	84.91	OK,OK,OK,OK,S@41.61,7.39
ME1	HsaEX0038462	chr6:84025029-84025132	104	chr6:84055892,84025029-84025132,83963457	S	92.45	SOK,SOK,SOK,OK,S@141.45,11.55	97.74	SOK,SOK,SOK,OK,S@2822.73,65.27	81.44	OK,OK,OK,OK,S@71.67,16.33	98.09	SOK,SOK,SOK,OK,S@2944.66,57.34	57.75	SOK,SOK,SOK,OK,S@64.68,47.32	96.84	SOK,SOK,SOK,OK,S@3132.77,102.23	68.63	OK,OK,OK,OK,S@59.02,26.98	94.85	SOK,SOK,SOK,OK,S@2835.07,153.93
TBC1D1	HsaEX0063737	chr4:38062241-38062279	39	chr4:38055959,38062241-38062279,38091553	S	3.51	LOW,LOW,LOW,Bn,S@0.56,15.44	6.69	SOK,SOK,SOK,OK,S@25.96,362.04	0.00	VLOW,VLOW,VLOW,Bn,S@0.00,10.00	8.25	SOK,SOK,SOK,OK,S@29.78,331.22	5.17	VLOW,VLOW,VLOW,Bn,S@0.57,10.43	6.79	SOK,SOK,SOK,OK,S@28.31,388.69	5.17	VLOW,VLOW,VLOW,Bn,S@0.57,10.43	7.35	SOK,SOK,SOK,OK,S@28.44,358.56
TBC1D1	HsaEX0063738	chr4:38097550-38097711	162	chr4:38091738,38097550-38097711,38104620	S	92.31	VLOW,VLOW,VLOW,OK,S@23.08,1.92	98.91	SOK,SOK,SOK,OK,S@724.02,7.98	100.00	N,N,N,OK,S@17.00,0.00	98.30	SOK,SOK,SOK,OK,S@803.11,13.89	100.00	LOW,LOW,LOW,OK,S@29.00,0.00	100.00	SOK,SOK,SOK,OK,S@831.00,0.00	100.00	VLOW,VLOW,VLOW,OK,S@18.00,0.00	99.72	SOK,SOK,SOK,OK,S@702.03,1.97
CDC2L5	HsaEX0014034	chr7:40102622-40102699	78	chr7:40102526,40102622-40102699,40117604	S	98.18	SOK,SOK,SOK,OK,S@107.02,1.98	96.82	SOK,SOK,SOK,OK,S@957.55,31.45	55.00	VLOW,VLOW,VLOW,OK,S@17.05,13.95	68.12	SOK,SOK,SOK,OK,S@276.57,129.43	76.74	SOK,SOK,SOK,OK,S@87.48,26.52	73.88	SOK,SOK,SOK,OK,S@531.20,187.80	64.56	OK,OK,OK,B1,S@41.96,23.04	68.22	SOK,SOK,SOK,OK,S@505.51,235.49
SLC9A7	HsaEX0060062	chrX:46495024-46495083	60	chrX:46502671,46495024-46495083,46491084	S	77.58	N,N,N,OK,S@13.19,3.81	100.00	SOK,SOK,SOK,OK,S@183.00,0.00	80.12	N,N,N,B1,S@8.01,1.99	97.24	SOK,SOK,SOK,OK,S@151.69,4.31	69.38	N,N,N,B1,S@8.33,3.67	85.95	SOK,SOK,SOK,OK,S@135.80,22.20	76.14	N,N,N,OK,S@12.18,3.82	87.18	SOK,SOK,SOK,OK,S@124.67,18.33
SLC9A7	HsaEX0060063	chrX:46541771-46541970	200	chrX:46618140,46541771-46541970,46539190	S	90.27	N,VLOW,N,B2,S@14.44,1.56	97.14	SOK,SOK,SOK,OK,S@122.40,3.60	88.89	N,N,N,Bl,S@15.11,1.89	96.92	SOK,SOK,SOK,OK,S@113.40,3.60	76.58	VLOW,LOW,VLOW,B1,S@19.14,5.85	98.74	SOK,SOK,SOK,OK,S@109.60,1.40	100.00	N,VLOW,N,B1,S@11.00,0.00	97.47	SOK,SOK,SOK,OK,S@138.41,3.59
FOXJ2	HsaEX0026217	chr12:8202946-8203036	91	chr12:8202167+8202667,8202946-8203036,8203118	S	2.70	OK,OK,OK,OK,S@1.54,55.46	3.27	SOK,SOK,SOK,B1,S@13.93,412.07	9.10	LOW,LOW,LOW,OK,S@1.64,16.36	1.73	SOK,SOK,SOK,B1,S@2.54,144.46	0.00	OK,OK,OK,Bn,S@0.00,40.00	5.51	SOK,SOK,SOK,OK,S@12.67,217.33	7.69	LOW,LOW,LOW,OK,S@1.61,19.39	2.76	SOK,SOK,SOK,B1,S@5.66,199.34
PDE4A	HsaEX0046216	chr19:10572553-10572675	123	chr19:10572356,10572553-10572675,10574469	S	100.00	LOW,LOW,LOW,OK,S@31.00,0.00	97.55	SOK,SOK,SOK,OK,S@367.76,9.24	100.00	N,N,N,B1,S@9.00,0.00	99.21	SOK,SOK,SOK,OK,S@234.14,1.86	100.00	N,N,N,B1,S@14.00,0.00	92.89	SOK,SOK,SOK,OK,S@236.87,18.13	91.90	VLOW,VLOW,VLOW,OK,S@20.22,1.78	96.10	SOK,SOK,SOK,OK,S@271.96,11.04
PPP2R5A	HsaEX0049714	chr1:212487109-212487158	50	chr1:212480242,212487109-212487158,212502477	S	0.00	N,N,N,Bn,S@0,0	8.33	VLOW,VLOW,VLOW,Bn,S@1.08,11.92	0.00	N,N,N,Bn,S@0,0	0.00	VLOW,VLOW,VLOW,Bn,S@0.00,11.00	NA	N,N,N,Bn,S@0,0	0.00	VLOW,VLOW,VLOW,Bn,S@0.00,12.00	NA	N,N,N,Bn,S@0,0	0.00	N,N,N,Bn,S@0.00,8.00
PPP2R5A	HsaEX0049715	chr1:212515530-212515622	93	chr1:212506940,212515530-212515622,212519145	S	100.00	OK,OK,OK,OK,S@68.00,0.00	97.28	SOK,SOK,SOK,OK,S@1058.41,29.59	94.44	LOW,LOW,LOW,B1,S@33.05,1.95	98.29	SOK,SOK,SOK,OK,S@912.13,15.87	90.48	OK,OK,OK,B1,S@54.29,5.71	97.94	SOK,SOK,SOK,OK,S@1037.18,21.82	100.00	OK,OK,OK,OK,S@43.00,0.00	96.20	SOK,SOK,SOK,OK,S@992.78,39.22
TIE1	HsaEX0064969	chr1:43785130-43785200	71	chr1:43785019,43785130-43785200,43786940	S	NA	N,N,N,Bn,S@0,0	NA	N,N,N,Bn,S@0,0	NA	N,N,N,Bn,S@0,0	NA	N,N,N,Bn,S@0,0	NA	N,N,N,Bn,S@0,0	NA	N,N,N,Bn,S@0,0	NA	N,N,N,Bn,S@0,0	NA	N,N,N,Bn,S@0,0
DIP2B	HsaEX0019748	chr12:51130819-51130893	75	chr12:51128913,51130819-51130893,51133192	S	97.14	OK,OK,OK,OK,S@68.00,2.00	99.33	SOK,SOK,SOK,OK,S@601.94,4.06	100.00	LOW,LOW,LOW,OK,S@27.00,0.00	98.78	SOK,SOK,SOK,OK,S@325.97,4.03	100.00	OK,OK,OK,OK,S@69.00,0.00	100.00	SOK,SOK,SOK,OK,S@461.00,0.00	96.24	OK,OK,OK,OK,S@51.01,1.99	100.00	SOK,SOK,SOK,OK,S@442.00,0.00
SMARCD1	HsaEX0060331	chr12:50493583-50493683	101	chr12:50493348,50493542+50493583-50493683,50493837	S	20.00	N,N,N,OK,S@1.20,4.80	14.55	SOK,SOK,SOK,B1,S@17.75,104.25	0.00	N,N,N,Bn,S@0.00,3.00	12.94	OK,OK,OK,B1,S@6.21,41.79	0.00	N,N,N,Bn,S@0.00,3.00	14.94	OK,OK,OK,OK,S@7.47,42.53	33.33	N,N,N,Bn,S@0.67,1.33	21.05	OK,OK,OK,OK,S@9.68,36.32
KDM4A	HsaEX0033281	chr1:44166206-44166430	225	chr1:44163681+44163684,44166206-44166430,44169288	S	3.28	OK,OK,OK,B1,S@2.07,60.93	6.60	SOK,SOK,SOK,OK,S@37.29,527.71	3.85	OK,OK,OK,Bn,S@2.08,51.92	2.65	SOK,SOK,SOK,OK,S@12.83,471.17	4.41	OK,OK,OK,OK,S@3.13,67.87	3.06	SOK,SOK,SOK,OK,S@18.57,588.43	2.33	OK,OK,OK,Bn,S@1.54,64.46	3.03	SOK,SOK,SOK,OK,S@19.06,609.94
NFYC	HsaEX0042828	chr1:41215245-41215358	114	chr1:41213277,41215245-41215358,41218823	S	100.00	OK,OK,OK,OK,S@43.00,0.00	97.45	SOK,SOK,SOK,OK,S@1306.80,34.20	89.27	VLOW,LOW,VLOW,OK,S@23.21,2.79	94.69	SOK,SOK,SOK,OK,S@868.31,48.69	88.03	OK,OK,OK,OK,S@52.82,7.18	95.08	SOK,SOK,SOK,OK,S@1068.70,55.30	85.93	LOW,LOW,LOW,B1,S@30.93,5.07	94.36	SOK,SOK,SOK,OK,S@992.67,59.33
NGEF	HsaEX0042843	chr2:233756068-233756197	130	chr2:233757608,233756068-233756197,233752817	S	47.06	N,N,N,B1,S@11.77,13.23	84.06	SOK,SOK,SOK,OK,S@388.36,73.64	85.71	N,N,N,OK,S@11.14,1.86	88.62	SOK,SOK,SOK,OK,S@411.20,52.80	44.44	VLOW,VLOW,VLOW,B1,S@11.55,14.45	76.65	SOK,SOK,SOK,OK,S@347.99,106.01	88.24	N,N,N,OK,S@14.12,1.88	78.83	SOK,SOK,SOK,OK,S@372.87,100.13
ASPM	HsaEX0006350	chr1:197069561-197074315	4755	chr1:197086919,197069561-197074315,197065294	S	72.89	SOK,SOK,SOK,OK,S@133.39,49.61	75.23	SOK,SOK,SOK,B1,S@1532.44,504.56	79.15	SOK,SOK,SOK,OK,S@94.19,24.81	68.98	SOK,SOK,SOK,B1,S@1383.74,622.26	55.67	SOK,SOK,SOK,OK,S@100.76,80.24	60.64	SOK,SOK,SOK,B1,S@1186.72,770.28	60.55	SOK,SOK,SOK,OK,S@75.69,49.31	61.01	SOK,SOK,SOK,B1,S@1313.55,839.45
ASPM	HsaEX0006351	chr1:197097620-197097795	176	chr1:197098317,197097620-197097795,197094321	S	99.31	SOK,SOK,SOK,OK,S@285.02,1.98	99.21	SOK,SOK,SOK,OK,S@1743.12,13.88	93.81	SOK,SOK,SOK,OK,S@205.44,13.56	94.64	SOK,SOK,SOK,OK,S@1615.50,91.50	97.33	SOK,SOK,SOK,OK,S@288.10,7.90	95.24	SOK,SOK,SOK,OK,S@1875.28,93.72	93.94	SOK,SOK,SOK,B1,S@240.49,15.51	96.41	SOK,SOK,SOK,OK,S@1901.21,70.79
CD84	HsaEX0013918	chr1:160535194-160535535	342	chr1:160549182,160535194-160535535,160523936	S	NA	N,N,N,Bn,S@0,0	NA	N,N,N,Bn,S@0,0	NA	N,N,N,Bn,S@0,0	NA	N,N,N,Bn,S@0,0	NA	N,N,N,Bn,S@0,0	NA	N,N,N,Bn,S@0,0	NA	N,N,N,Bn,S@0,0	NA	N,N,N,Bn,S@0,0
ELOVL1	HsaEX0022218	chr1:43830286-43830318	33	chr1:43830409,43830213+43830286-43830318,43830131	S	100.00	SOK,SOK,SOK,OK,S@113.00,0.00	99.34	SOK,SOK,SOK,OK,S@3988.50,26.50	88.06	VLOW,OK,VLOW,OK,S@32.58,4.42	97.70	SOK,SOK,SOK,OK,S@2903.64,68.36	79.78	LOW,SOK,LOW,OK,S@57.44,14.56	95.74	SOK,SOK,SOK,OK,S@2870.29,127.71	93.07	LOW,OK,LOW,OK,S@42.81,3.19	95.82	SOK,SOK,SOK,OK,S@2819.98,123.02
SPI1	HsaEX0061411	chr11:47381404-47381591	188	chr11:47397184,47381404-47381591,47380557	S	100.00	N,N,N,Bn,S@0,0	NA	N,N,N,Bn,S@0,0	NA	N,N,N,Bn,S@0,0	NA	N,N,N,Bn,S@0,0	NA	N,N,N,Bn,S@0,0	NA	N,N,N,Bn,S@0,0	NA	N,N,N,Bn,S@0,0	100.00	N,N,N,Bn,S@0,0
ZNRD1	HsaEX0074500	chr6:30029694-30029794	101	chr6:30029446,30029694-30029794,30030001	S	96.67	SOK,SOK,SOK,OK,S@114.07,3.93	98.58	SOK,SOK,SOK,OK,S@2066.24,29.76	61.70	LOW,LOW,LOW,OK,S@23.45,14.55	86.94	SOK,SOK,SOK,OK,S@1182.38,177.62	65.62	OK,OK,OK,OK,S@34.78,18.22	87.26	SOK,SOK,SOK,OK,S@1449.39,211.61	80.00	OK,OK,OK,OK,S@36.00,9.00	79.22	SOK,SOK,SOK,OK,S@1168.50,306.50
ZBTB11	HsaEX0072089	chr3:101389974-101390205	232	chr3:101390822,101389974-101390205,101384652	S	98.02	SOK,SOK,SOK,B1,S@98.02,1.98	99.70	SOK,SOK,SOK,OK,S@660.01,1.99	95.83	OK,OK,OK,OK,S@45.04,1.96	99.56	SOK,SOK,SOK,OK,S@447.02,1.98	97.62	OK,OK,OK,B1,S@81.02,1.98	99.73	SOK,SOK,SOK,OK,S@738.00,2.00	100.00	OK,OK,OK,OK,S@78.00,0.00	99.39	SOK,SOK,SOK,OK,S@652.99,4.01
GOLGA5	HsaEX0027984	chr14:93282596-93282766	171	chr14:93278099,93282596-93282766,93286053	S	96.88	OK,OK,OK,B1,S@61.03,1.97	99.47	SOK,SOK,SOK,OK,S@750.00,4.00	100.00	N,N,N,B1,S@18.00,0.00	99.50	SOK,SOK,SOK,OK,S@396.01,1.99	100.00	LOW,LOW,LOW,OK,S@35.00,0.00	100.00	SOK,SOK,SOK,OK,S@505.00,0.00	100.00	OK,OK,OK,OK,S@37.00,0.00	99.24	SOK,SOK,SOK,OK,S@522.00,4.00
GOLGA5	HsaEX0027985	chr14:93303731-93303794	64	chr14:93302009,93303731-93303794,93305711	S	84.03	VLOW,LOW,VLOW,OK,S@22.69,4.31	97.39	SOK,SOK,SOK,OK,S@523.96,14.04	69.01	N,N,N,OK,S@8.97,4.03	90.07	SOK,SOK,SOK,OK,S@253.10,27.90	100.00	VLOW,LOW,VLOW,OK,S@24.00,0.00	88.08	SOK,SOK,SOK,OK,S@314.45,42.55	73.96	N,N,N,OK,S@3.70,1.30	86.57	SOK,SOK,SOK,OK,S@328.10,50.90
LRRC40	HsaEX0036605	chr1:70652948-70653021	74	chr1:70654775,70652948-70653021,70650597	S	86.84	OK,OK,OK,OK,S@61.66,9.34	94.82	SOK,SOK,SOK,OK,S@892.26,48.74	83.67	OK,OK,OK,OK,S@37.65,7.35	96.48	SOK,SOK,SOK,OK,S@860.60,31.40	80.65	OK,OK,OK,OK,S@67.75,16.25	97.15	SOK,SOK,SOK,OK,S@738.34,21.66	73.91	OK,OK,OK,OK,S@44.35,15.65	95.76	SOK,SOK,SOK,OK,S@839.82,37.18
EML1	HsaEX0022329	chr14:100341268-100341324	57	chr14:100331983,100341268-100341324,100344822	S	5.88	N,N,N,Bn,S@0.53,8.47	1.08	SOK,SOK,SOK,OK,S@1.52,139.48	0.00	N,N,N,Bn,S@0.00,3.00	2.11	SOK,SOK,SOK,OK,S@2.55,118.45	0.00	N,N,N,Bn,S@0.00,4.00	0.00	SOK,SOK,SOK,Bn,S@0.00,116.00	0.00	N,N,N,Bn,S@0.00,5.00	2.19	SOK,SOK,SOK,OK,S@3.07,136.93
EML1	HsaEX0022330	chr14:100364570-100364639	70	chr14:100363631,100364570-100364639,100367266	S	85.71	N,N,N,B1,S@11.14,1.86	96.92	SOK,SOK,SOK,OK,S@186.09,5.91	75.00	N,N,N,OK,S@5.25,1.75	95.21	SOK,SOK,SOK,OK,S@155.19,7.81	45.45	N,N,N,OK,S@3.64,4.36	100.00	SOK,SOK,SOK,OK,S@182.00,0.00	100.00	N,N,N,Bn,S@5.00,0.00	95.35	SOK,SOK,SOK,OK,S@160.19,7.81
EML1	HsaEX0022331	chr14:100380903-100381034	132	chr14:100380641,100380903-100381034,100384119+100384153	S	87.50	N,N,N,OK,S@13.12,1.88	95.12	SOK,SOK,SOK,OK,S@226.39,11.61	63.64	N,N,N,OK,S@5.73,3.27	87.56	SOK,SOK,SOK,OK,S@171.62,24.38	53.85	N,N,N,OK,S@5.38,4.62	82.00	SOK,SOK,SOK,OK,S@174.66,38.34	100.00	N,N,N,OK,S@8.00,0.00	86.21	SOK,SOK,SOK,OK,S@197.42,31.58
TRMT11	HsaEX0067289	chr6:126319199-126319280	82	chr6:126317186,126319199-126319280,126319369	S	98.68	OK,SOK,OK,OK,S@96.71,1.29	98.10	SOK,SOK,SOK,OK,S@710.24,13.76	80.95	N,VLOW,N,B1,S@12.95,3.05	97.89	SOK,SOK,SOK,OK,S@735.15,15.85	75.90	OK,SOK,OK,B1,S@52.37,16.63	94.95	SOK,SOK,SOK,OK,S@758.65,40.35	85.59	LOW,OK,LOW,OK,S@29.96,5.04	96.32	SOK,SOK,SOK,OK,S@808.12,30.88
TRMT11	HsaEX0067290	chr6:126361941-126361991	51	chr6:126360071,126361941-126361991,126495971	S	13.04	VLOW,VLOW,VLOW,OK,S@1.70,11.30	40.43	VLOW,VLOW,VLOW,B2,S@13.34,19.66	NA	N,N,N,Bn,S@0,0	30.43	N,N,N,B2,S@4.56,10.44	0.00	N,N,N,Bn,S@0.00,3.00	12.50	N,N,N,Bn,S@1.12,7.88	0.00	N,N,N,Bn,S@0.00,2.00	23.53	VLOW,VLOW,VLOW,B1,S@4.94,16.06
THUMPD1	HsaEX0064919	chr16:20747592-20747680	89	chr16:20748182,20747592-20747680,20746809+20746987	S	94.29	N,N,N,B2,S@32.06,1.94	93.66	SOK,SOK,SOK,B2,S@314.70,21.30	100.00	N,N,N,Bn,S@2.00,0.00	92.16	N,N,N,B2,S@90.32,7.68	81.82	N,N,N,Bn,S@8.18,1.82	85.45	N,N,N,B2,S@87.16,14.84	81.82	N,N,N,Bn,S@8.18,1.82	86.67	N,N,N,B2,S@84.94,13.06
ATG2B	HsaEX0006609	chr14:96754925-96755042	118	chr14:96755993,96754925-96755042,96752322	S	4.35	OK,OK,OK,Bn,S@1.04,22.96	3.86	SOK,SOK,SOK,B1,S@8.41,209.59	6.21	N,N,N,Bn,S@0.56,8.44	2.66	SOK,SOK,SOK,B1,S@4.68,171.32	8.81	OK,OK,OK,B1,S@2.20,22.80	1.46	SOK,SOK,SOK,B1,S@2.12,142.88	7.34	VLOW,VLOW,VLOW,OK,S@1.10,13.90	2.08	SOK,SOK,SOK,B2,S@3.20,150.80
ARFGEF1	HsaEX0005339	chr8:68172050-68172161	112	chr8:68178241,68172050-68172161,68170525	S	88.24	OK,OK,OK,OK,S@56.47,7.53	93.35	SOK,SOK,SOK,OK,S@379.93,27.07	74.07	OK,OK,OK,OK,S@34.81,12.19	96.71	SOK,SOK,SOK,OK,S@289.16,9.84	85.11	OK,OK,OK,OK,S@74.05,12.95	94.63	SOK,SOK,SOK,OK,S@308.49,17.51	75.00	OK,OK,OK,OK,S@36.75,12.25	98.04	SOK,SOK,SOK,OK,S@297.06,5.94
ARFGEF1	HsaEX0005340	chr8:68211444-68211590	147	chr8:68213459,68211444-68211590,68208845	S	100.00	OK,OK,OK,OK,S@57.00,0.00	100.00	SOK,SOK,SOK,OK,S@245.00,0.00	95.89	OK,OK,OK,OK,S@48.90,2.10	98.48	SOK,SOK,SOK,OK,S@275.74,4.26	97.32	OK,OK,OK,OK,S@76.88,2.12	100.00	SOK,SOK,SOK,OK,S@289.00,0.00	100.00	OK,OK,OK,OK,S@56.00,0.00	100.00	SOK,SOK,SOK,OK,S@275.00,0.00
FECH	HsaEX0025521	chr18:55226377-55226475	99	chr18:55230106,55226377-55226475,55222184	S	94.18	OK,OK,OK,OK,S@61.22,3.78	99.21	SOK,SOK,SOK,OK,S@1452.43,11.57	95.93	OK,OK,OK,OK,S@45.09,1.91	97.82	SOK,SOK,SOK,OK,S@1295.14,28.86	89.08	OK,OK,OK,OK,S@45.43,5.57	98.36	SOK,SOK,SOK,OK,S@1388.84,23.16	93.99	OK,OK,OK,OK,S@59.21,3.79	98.48	SOK,SOK,SOK,OK,S@1251.68,19.32
FECH	HsaEX0025522	chr18:55253096-55253205	110	chr18:55253786,55253096-55253205,55247431	S	0.00	OK,OK,OK,Bn,S@0.00,35.00	2.19	SOK,SOK,SOK,OK,S@10.73,479.27	1.89	OK,OK,OK,Bn,S@0.51,26.49	1.31	SOK,SOK,SOK,B2,S@4.57,344.43	1.33	OK,OK,OK,Bn,S@0.51,37.49	1.11	SOK,SOK,SOK,B1,S@4.03,358.97	4.62	OK,OK,OK,OK,S@1.57,32.43	0.47	SOK,SOK,SOK,OK,S@1.50,318.50
MYO9A	HsaEX0041279	chr15:72139756-72139809	54	chr15:72141186,72139756-72139809,72122652	S	6.98	OK,OK,OK,OK,S@3.21,42.79	5.56	SOK,SOK,SOK,OK,S@16.90,287.10	4.92	OK,OK,OK,OK,S@1.57,30.43	0.78	SOK,SOK,SOK,Bn,S@1.01,127.99	4.11	OK,OK,OK,OK,S@1.56,36.44	2.69	SOK,SOK,SOK,OK,S@5.65,204.35	3.12	OK,OK,OK,OK,S@1.03,31.97	0.73	SOK,SOK,SOK,Bn,S@1.50,204.50
MYO9A	HsaEX0041280	chr15:72142377-72142508	132	chr15:72143594,72142377-72142508,72141309	S	100.00	OK,OK,OK,OK,S@77.00,0.00	100.00	SOK,SOK,SOK,OK,S@470.00,0.00	100.00	VLOW,VLOW,VLOW,OK,S@27.00,0.00	100.00	SOK,SOK,SOK,OK,S@249.00,0.00	100.00	OK,OK,OK,OK,S@77.00,0.00	100.00	SOK,SOK,SOK,OK,S@322.00,0.00	100.00	OK,OK,OK,OK,S@53.00,0.00	100.00	SOK,SOK,SOK,OK,S@362.00,0.00
MYO9A	HsaEX0041281	chr15:72185306-72185518	213	chr15:72186020,72185306-72185518+72185521,72180457	S	87.50	OK,OK,OK,OK,S@52.50,7.50	89.67	SOK,SOK,SOK,OK,S@230.45,26.55	63.64	VLOW,VLOW,VLOW,OK,S@17.18,9.82	87.10	SOK,SOK,SOK,OK,S@151.55,22.45	88.68	OK,OK,OK,OK,S@44.34,5.66	77.43	SOK,SOK,SOK,OK,S@176.54,51.46	72.73	LOW,LOW,LOW,OK,S@27.64,10.36	90.74	SOK,SOK,SOK,OK,S@186.92,19.08
MYO9A	HsaEX0041282	chr15:72195282-72195404	123	chr15:72196270,72195282-72195404,72193681	S	89.90	OK,OK,OK,OK,S@33.26,3.74	93.19	SOK,SOK,SOK,OK,S@208.75,15.25	100.00	VLOW,VLOW,VLOW,B1,S@27.00,0.00	80.62	SOK,SOK,SOK,OK,S@118.51,28.49	86.86	LOW,LOW,LOW,OK,S@24.32,3.68	94.19	SOK,SOK,SOK,OK,S@155.41,9.59	84.23	VLOW,VLOW,VLOW,OK,S@19.37,3.63	93.18	SOK,SOK,SOK,OK,S@130.45,9.55
MYO9A	HsaEX0041283	chr15:72208711-72208833	123	chr15:72226011,72208711-72208833,72197347	S	91.49	LOW,LOW,LOW,B1,S@41.17,3.83	88.13	SOK,SOK,SOK,OK,S@181.55,24.45	100.00	N,N,N,OK,S@16.00,0.00	88.89	SOK,SOK,SOK,OK,S@151.11,18.89	100.00	VLOW,VLOW,VLOW,OK,S@21.00,0.00	72.68	SOK,SOK,SOK,OK,S@128.64,48.36	63.64	N,N,N,OK,S@11.46,6.54	84.09	SOK,SOK,SOK,OK,S@136.23,25.77
MYO9A	HsaEX0041284	chr15:72244118-72244237	120	chr15:72252242,72244118-72244237,72231268	S	74.19	OK,OK,OK,OK,S@40.06,13.94	82.28	SOK,SOK,SOK,OK,S@177.72,38.28	60.00	N,N,N,B1,S@12.00,8.00	66.09	SOK,SOK,SOK,OK,S@126.23,64.77	28.57	OK,OK,OK,OK,S@10.29,25.71	56.06	SOK,SOK,SOK,OK,S@115.48,90.52	44.83	LOW,LOW,LOW,OK,S@18.83,23.17	58.46	SOK,SOK,SOK,OK,S@120.43,85.57
MYO9A	HsaEX0041285	chr15:72311380-72311436	57	chr15:72313259,72311380-72311436,72302788	S	40.54	OK,OK,OK,OK,S@31.62,46.38	48.08	SOK,SOK,SOK,OK,S@111.06,119.94	16.00	OK,OK,OK,OK,S@4.64,24.36	46.89	SOK,SOK,SOK,OK,S@83.00,94.00	35.35	OK,OK,OK,OK,S@23.68,43.32	52.03	SOK,SOK,SOK,OK,S@117.07,107.93	32.35	OK,OK,OK,OK,S@14.56,30.44	55.27	SOK,SOK,SOK,OK,S@101.70,82.30
MYO9A	HsaEX0041286	chr15:72320072-72320134	63	chr15:72324835,72320072-72320134,72313358	S	91.84	OK,OK,OK,OK,S@86.33,7.67	95.38	SOK,SOK,SOK,OK,S@242.27,11.73	75.61	LOW,LOW,LOW,OK,S@27.22,8.78	90.61	SOK,SOK,SOK,OK,S@183.94,19.06	83.78	SOK,SOK,SOK,OK,S@85.46,16.54	93.44	SOK,SOK,SOK,OK,S@220.52,15.48	95.45	OK,OK,OK,OK,S@41.04,1.96	88.13	SOK,SOK,SOK,OK,S@181.55,24.45
DDX3Y	HsaEX0018934	chrY:15026796-15026894	99	chrY:15026561,15026796-15026894,15026979	S	100.00	N,N,N,B2,S@140.00,0.00	100.00	N,N,N,B2,S@1475.00,0.00	100.00	N,N,N,B2,S@70.00,0.00	100.00	N,N,N,B2,S@905.00,0.00	100.00	N,N,N,B2,S@160.00,0.00	100.00	N,N,N,B2,S@1107.00,0.00	100.00	N,N,N,B2,S@80.00,0.00	100.00	N,N,N,B2,S@1110.00,0.00
PFKP	HsaEX0046761	chr10:3147307-3147351	45	chr10:3146136,3147307-3147351+3147493,3147585	S	100.00	SOK,SOK,SOK,OK,S@257.00,0.00	99.73	SOK,SOK,SOK,OK,S@5135.10,13.90	92.41	OK,OK,OK,OK,S@70.23,5.77	96.43	SOK,SOK,SOK,OK,S@3186.05,117.95	79.59	OK,OK,OK,OK,S@70.04,17.96	94.15	SOK,SOK,SOK,OK,S@3247.23,201.77	80.00	OK,OK,OK,OK,S@79.20,19.80	95.90	SOK,SOK,SOK,OK,S@3158.95,135.05
PFKP	HsaEX0046762	chr10:3167289-3167441	153	chr10:3162236,3167289-3167441,3172011	S	1.42	SOK,SOK,SOK,Bn,S@2.03,140.97	0.61	SOK,SOK,SOK,B2,S@24.08,3922.92	0.00	OK,OK,OK,Bn,S@0.00,65.00	0.25	SOK,SOK,SOK,Bl,S@8.12,3241.88	0.53	OK,OK,OK,Bn,S@0.50,94.50	0.36	SOK,SOK,SOK,B2,S@12.16,3365.84	0.67	OK,OK,OK,Bn,S@0.50,74.50	0.27	SOK,SOK,SOK,Bl,S@8.48,3132.52
SP100	HsaEX0061090	chr2:231328782-231328865	84	chr2:231327233,231328782-231328865,231331016	S	89.47	VLOW,VLOW,VLOW,B1,S@16.10,1.90	89.97	SOK,SOK,SOK,OK,S@920.39,102.61	51.52	N,N,N,B1,S@12.88,12.12	77.46	SOK,SOK,SOK,OK,S@780.80,227.20	37.78	VLOW,VLOW,VLOW,OK,S@11.71,19.29	69.13	SOK,SOK,SOK,OK,S@806.75,360.25	35.71	N,N,N,B1,S@6.78,12.22	72.84	SOK,SOK,SOK,OK,S@750.98,280.02
SP100	HsaEX0061091	chr2:231331835-231331921	87	chr2:231331069+231331094,231331835-231331921+231331930,231333758	S	100.00	VLOW,LOW,VLOW,OK,S@36.00,0.00	98.68	SOK,SOK,SOK,OK,S@1025.29,13.71	100.00	VLOW,LOW,VLOW,OK,S@19.00,0.00	90.20	SOK,SOK,SOK,OK,S@861.41,93.59	60.56	VLOW,VLOW,VLOW,OK,S@12.72,8.28	89.24	SOK,SOK,SOK,OK,S@884.37,106.63	73.33	N,VLOW,N,OK,S@11.73,4.27	89.26	SOK,SOK,SOK,OK,S@921.16,110.84
SP100	HsaEX0061092	chr2:231363176-231363250	75	chr2:231359175,231363176-231363250,231367781	S	100.00	N,N,N,B2,S@15.00,0.00	86.88	SOK,SOK,SOK,OK,S@182.45,27.55	100.00	N,N,N,Bn,S@4.00,0.00	91.32	SOK,SOK,SOK,OK,S@189.03,17.97	100.00	N,N,N,OK,S@5.00,0.00	90.03	SOK,SOK,SOK,OK,S@198.97,22.03	73.22	N,N,N,Bn,S@5.13,1.87	83.35	SOK,SOK,SOK,OK,S@191.70,38.30
SP100	HsaEX0061093	chr2:231372708-231372746	39	chr2:231371160,231372708-231372746,231375840	S	100.00	N,N,N,OK,S@9.00,0.00	96.99	SOK,SOK,SOK,OK,S@116.39,3.61	100.00	N,N,N,B1,S@4.00,0.00	95.83	SOK,SOK,SOK,OK,S@123.62,5.38	100.00	N,N,N,B1,S@5.00,0.00	94.46	SOK,SOK,SOK,B1,S@152.08,8.92	100.00	N,N,N,OK,S@2.00,0.00	97.54	SOK,SOK,SOK,B1,S@143.38,3.62
KLF6	HsaEX0034707	chr10:3825408-3825473	66	chr10:3826807+3827105,3825408-3825473,3824406	S	5.88	OK,OK,OK,B1,S@3.70,59.30	10.72	SOK,SOK,SOK,B1,S@53.71,447.29	7.14	OK,OK,OK,Bn,S@3.21,41.79	3.42	SOK,SOK,SOK,B2,S@10.33,291.67	8.57	SOK,SOK,SOK,B1,S@11.40,121.60	8.13	SOK,SOK,SOK,B2,S@38.94,440.06	6.59	OK,OK,OK,Bn,S@5.87,83.13	7.15	SOK,SOK,SOK,B1,S@34.82,452.18
NEO1	HsaEX0042587	chr15:73344825-73345146	322	chr15:73344305+73344333,73344825-73345146,73408881	S	100.00	N,N,N,B1,S@3.00,0.00	76.99	N,N,N,Bn,S@11.55,3.45	NA	N,N,N,Bn,S@0,0	100.00	N,N,N,B2,S@7.00,0.00	100.00	N,N,N,Bn,S@0,0	100.00	N,N,N,Bn,S@6.00,0.00	NA	N,N,N,Bn,S@0,0	71.91	N,N,N,B1,S@4.31,1.69
NEO1	HsaEX0042588	chr15:73585795-73585889	95	chr15:73581579,73585731+73585795-73585889,73590689	S	100.00	N,N,N,Bn,S@2.00,0.00	95.56	OK,OK,OK,OK,S@42.05,1.95	NA	N,N,N,Bn,S@0,0	91.11	OK,OK,OK,OK,S@39.18,3.82	100.00	N,N,N,Bn,S@3.00,0.00	100.00	OK,OK,OK,OK,S@36.00,0.00	100.00	N,N,N,OK,S@3.00,0.00	96.08	OK,OK,OK,OK,S@48.04,1.96
NEO1	HsaEX0042589	chr15:73593662-73593798	137	chr15:73590952,73593662-73593798,73594954	S	100.00	N,N,N,Bn,S@0,0	100.00	LOW,LOW,LOW,OK,S@33.00,0.00	100.00	N,N,N,OK,S@2.00,0.00	95.56	LOW,LOW,LOW,B1,S@42.05,1.95	100.00	N,N,N,Bn,S@0,0	100.00	OK,OK,OK,OK,S@39.00,0.00	100.00	N,N,N,Bn,S@2.00,0.00	100.00	OK,OK,OK,OK,S@52.00,0.00
TRAM1	HsaEX0066884	chr8:71510369-71510487	119	chr8:71512254,71510369-71510487+71510490,71510246	S	100.00	SOK,SOK,SOK,OK,S@230.00,0.00	99.93	SOK,SOK,SOK,OK,S@5381.23,3.77	100.00	SOK,SOK,SOK,OK,S@143.00,0.00	99.82	SOK,SOK,SOK,OK,S@5618.87,10.13	98.35	SOK,SOK,SOK,OK,S@237.02,3.98	99.41	SOK,SOK,SOK,OK,S@5736.95,34.05	97.94	SOK,SOK,SOK,OK,S@188.04,3.96	99.30	SOK,SOK,SOK,OK,S@5960.98,42.02
PHKA1	HsaEX0047107	chrX:71802248-71802448	201	chrX:71804099,71802248-71802448,71801025	S	90.91	VLOW,VLOW,VLOW,OK,S@19.09,1.91	97.11	SOK,SOK,SOK,OK,S@529.25,15.75	100.00	N,N,N,OK,S@15.00,0.00	97.70	SOK,SOK,SOK,OK,S@588.15,13.85	100.00	N,N,N,OK,S@17.00,0.00	98.56	SOK,SOK,SOK,OK,S@543.07,7.93	88.24	N,N,N,OK,S@14.12,1.88	95.88	SOK,SOK,SOK,OK,S@547.47,23.53
PHKA1	HsaEX0047108	chrX:71822969-71823070	102	chrX:71825121,71822969-71823070,71822123	S	100.00	N,N,N,OK,S@15.00,0.00	99.59	SOK,SOK,SOK,OK,S@482.02,1.98	100.00	N,N,N,B1,S@18.00,0.00	95.79	SOK,SOK,SOK,OK,S@490.44,21.56	100.00	N,N,N,OK,S@12.00,0.00	98.47	SOK,SOK,SOK,OK,S@510.07,7.93	100.00	VLOW,VLOW,VLOW,OK,S@21.00,0.00	96.95	SOK,SOK,SOK,OK,S@501.23,15.77
PHKA1	HsaEX0047109	chrX:71840575-71840751	177	chrX:71842959,71840575-71840751,71839155	S	80.00	N,N,N,OK,S@14.40,3.60	83.23	SOK,SOK,SOK,OK,S@354.56,71.44	100.00	N,N,N,B1,S@15.00,0.00	76.44	SOK,SOK,SOK,OK,S@446.41,137.59	76.00	VLOW,VLOW,VLOW,OK,S@16.72,5.28	80.76	SOK,SOK,SOK,OK,S@440.14,104.86	71.43	N,N,N,OK,S@8.57,3.43	80.58	SOK,SOK,SOK,OK,S@427.07,102.93
CACNB1	HsaEX0012048	chr17:37334237-37334332	96	chr17:37339966,37334237-37334332,37333788	S	89.19	LOW,LOW,LOW,OK,S@31.22,3.78	92.64	SOK,SOK,SOK,OK,S@533.61,42.39	100.00	N,N,N,OK,S@7.00,0.00	94.12	SOK,SOK,SOK,B1,S@248.48,15.52	85.71	N,N,N,B2,S@22.28,3.72	87.98	SOK,SOK,SOK,OK,S@344.00,47.00	81.82	VLOW,VLOW,VLOW,OK,S@16.36,3.64	88.96	SOK,SOK,SOK,B1,S@274.00,34.00
CACNB1	HsaEX0012049	chr17:37343046-37343182	137	chr17:37343732,37343046-37343182,37342825	S	100.00	OK,OK,OK,OK,S@71.00,0.00	99.26	SOK,SOK,SOK,OK,S@535.01,3.99	93.10	VLOW,VLOW,VLOW,OK,S@26.07,1.93	100.00	SOK,SOK,SOK,OK,S@262.00,0.00	84.27	OK,OK,OK,OK,S@69.10,12.90	97.83	SOK,SOK,SOK,OK,S@446.10,9.90	95.56	OK,OK,OK,OK,S@42.05,1.95	96.53	SOK,SOK,SOK,OK,S@383.22,13.78
CACNB1	HsaEX0012050	chr17:37349901-37350050	150	chr17:37351137,37349702+37349901-37350050,37347846	S	2.08	OK,OK,OK,OK,S@1.02,47.98	3.89	SOK,SOK,SOK,OK,S@10.39,256.61	0.00	LOW,LOW,LOW,Bn,S@0.00,15.00	3.62	SOK,SOK,SOK,OK,S@5.18,137.82	0.00	OK,OK,OK,Bn,S@0.00,52.00	0.95	SOK,SOK,SOK,B1,S@2.01,209.99	0.00	OK,OK,OK,Bn,S@0.00,39.00	2.35	SOK,SOK,SOK,OK,S@4.09,169.91
STOML1	HsaEX0062579	chr15:74277000-74277209	210	chr15:74277659,74277000-74277209+74277212,74276471	S	58.42	N,N,N,B1,S@8.76,6.24	71.17	SOK,SOK,SOK,OK,S@275.43,111.57	50.65	N,N,N,B2,S@6.08,5.92	76.72	SOK,SOK,SOK,OK,S@154.97,47.03	33.77	N,N,N,B1,S@4.05,7.95	62.34	SOK,SOK,SOK,OK,S@172.68,104.32	54.27	N,N,N,OK,S@5.43,4.57	66.92	SOK,SOK,SOK,OK,S@136.52,67.48
STOML1	HsaEX0062580	chr15:74281449-74281493	45	chr15:74282692,74281371+74281449-74281493+74281598,74281143	S	75.00	N,N,N,OK,S@10.50,3.50	57.82	SOK,SOK,SOK,OK,S@125.47,91.53	50.00	N,N,N,OK,S@3.00,3.00	64.10	SOK,SOK,SOK,OK,S@82.05,45.95	50.00	N,N,N,Bn,S@1.50,1.50	57.35	SOK,SOK,SOK,OK,S@95.20,70.80	50.00	N,N,N,Bn,S@1.50,1.50	65.33	SOK,SOK,SOK,OK,S@81.01,42.99
DHX29	HsaEX0019572	chr5:54594419-54594492	74	chr5:54603215,54594419-54594492,54593226	S	95.56	OK,OK,OK,OK,S@42.05,1.95	95.12	SOK,SOK,SOK,OK,S@570.72,29.28	82.35	LOW,LOW,LOW,OK,S@25.53,5.47	96.27	SOK,SOK,SOK,OK,S@506.38,19.62	81.54	OK,OK,OK,OK,S@48.11,10.89	92.90	SOK,SOK,SOK,OK,S@555.54,42.46	88.57	LOW,LOW,LOW,OK,S@29.23,3.77	92.89	SOK,SOK,SOK,OK,S@604.71,46.29
DNTTIP2	HsaEX0020506	chr1:94338887-94338978	92	chr1:94341201,94338887-94338978,94338770	S	5.80	SOK,SOK,SOK,B1,S@8.64,140.36	2.40	SOK,SOK,SOK,OK,S@69.62,2831.38	5.21	OK,OK,OK,B2,S@3.23,58.77	2.68	SOK,SOK,SOK,B1,S@53.95,1959.05	10.38	SOK,SOK,SOK,B2,S@18.58,160.42	3.20	SOK,SOK,SOK,OK,S@76.54,2315.46	7.10	SOK,SOK,SOK,B1,S@8.73,114.27	3.87	SOK,SOK,SOK,B1,S@103.72,2576.28
C16orf68	HsaEX0009683	chr16:8735260-8735302	43	chr16:8735041,8735260-8735302+8735636,8735984	S	4.50	OK,OK,OK,OK,S@2.61,55.39	0.98	SOK,SOK,SOK,B1,S@5.56,561.44	0.00	VLOW,VLOW,VLOW,Bn,S@0.00,14.00	0.33	SOK,SOK,SOK,Bn,S@1.00,302.00	0.00	OK,OK,OK,Bn,S@0.00,46.00	0.26	SOK,SOK,SOK,Bn,S@0.99,379.01	0.00	OK,OK,OK,Bn,S@0.00,27.00	0.39	SOK,SOK,SOK,Bn,S@1.50,382.50
TP53BP1	HsaEX0066580	chr15:43706246-43706314	69	chr15:43707792,43706246-43706314,43705526+43705532	S	0.93	OK,OK,OK,Bn,S@0.50,53.50	1.02	SOK,SOK,SOK,OK,S@7.61,738.39	0.00	OK,OK,OK,Bn,S@0.00,38.00	0.06	SOK,SOK,SOK,Bn,S@0.49,810.51	0.65	OK,OK,OK,Bn,S@0.51,77.49	0.31	SOK,SOK,SOK,B1,S@2.54,817.46	0.00	OK,OK,OK,Bn,S@0.00,59.00	0.00	SOK,SOK,SOK,Bn,S@0.00,859.00
TP53BP1	HsaEX0066581	chr15:43713223-43713372	150	chr15:43714053,43713223-43713372,43712933	S	100.00	OK,OK,OK,B1,S@78.00,0.00	98.30	SOK,SOK,SOK,OK,S@1262.17,21.83	94.59	OK,OK,OK,OK,S@68.10,3.90	97.94	SOK,SOK,SOK,OK,S@1414.25,29.75	100.00	SOK,SOK,SOK,OK,S@118.00,0.00	99.43	SOK,SOK,SOK,OK,S@1388.04,7.96	100.00	SOK,SOK,SOK,OK,S@115.00,0.00	99.33	SOK,SOK,SOK,OK,S@1468.10,9.90
TP53BP1	HsaEX0066582	chr15:43724392-43724875	484	chr15:43730522,43724392-43724875,43720366	S	80.95	SOK,SOK,SOK,OK,S@138.42,32.58	89.80	SOK,SOK,SOK,OK,S@1521.21,172.79	62.79	SOK,SOK,SOK,OK,S@65.93,39.07	90.48	SOK,SOK,SOK,OK,S@1575.26,165.74	50.61	SOK,SOK,SOK,OK,S@94.13,91.87	81.40	SOK,SOK,SOK,OK,S@1484.74,339.26	59.34	SOK,SOK,SOK,OK,S@86.04,58.96	83.75	SOK,SOK,SOK,OK,S@1543.51,299.49
TRO	HsaEX0067335	chrX:54957174-54957464	291	chrX:54955143,54957174-54957464,54957637+54957658	S	NA	N,N,N,Bn,S@0,0	NA	N,N,N,Bn,S@0,0	NA	N,N,N,Bn,S@0,0	NA	N,N,N,Bn,S@0,0	NA	N,N,N,Bn,S@0,0	NA	N,N,N,Bn,S@0,0	NA	N,N,N,Bn,S@0,0	NA	N,N,N,Bn,S@0,0
RRP15	HsaEX0055771	chr1:218496078-218496543	466	chr1:218480974,218496078-218496543,218504290	S	2.25	OK,OK,OK,Bn,S@2.05,88.95	0.61	SOK,SOK,SOK,B1,S@10.49,1709.51	1.49	OK,OK,OK,Bn,S@1.01,66.99	0.49	SOK,SOK,SOK,B2,S@7.46,1515.54	0.71	SOK,SOK,SOK,OK,S@1.00,140.00	0.35	SOK,SOK,SOK,OK,S@5.99,1706.01	0.41	SOK,SOK,SOK,Bn,S@0.50,121.50	0.33	SOK,SOK,SOK,B1,S@5.54,1674.46
DHX8	HsaEX0019660	chr17:41566817-41566902	86	chr17:41561553,41566817-41566902,41567759	S	94.64	SOK,SOK,SOK,OK,S@103.16,5.84	99.05	SOK,SOK,SOK,OK,S@1042.01,9.99	92.31	OK,OK,OK,OK,S@69.23,5.77	96.71	SOK,SOK,SOK,OK,S@926.48,31.52	81.02	SOK,SOK,SOK,OK,S@100.46,23.54	94.10	SOK,SOK,SOK,OK,S@990.87,62.13	92.86	OK,OK,OK,OK,S@75.22,5.78	95.10	SOK,SOK,SOK,OK,S@1023.28,52.72
DHX8	HsaEX0019661	chr17:41585707-41585888	182	chr17:41585387,41585707-41585888,41590730	S	94.39	SOK,SOK,SOK,OK,S@98.17,5.83	97.47	SOK,SOK,SOK,OK,S@1518.58,39.42	75.76	OK,OK,OK,OK,S@43.94,14.06	84.85	SOK,SOK,SOK,OK,S@1035.17,184.83	67.74	SOK,SOK,SOK,OK,S@88.06,41.94	84.30	SOK,SOK,SOK,OK,S@1138.05,211.95	76.86	SOK,SOK,SOK,OK,S@82.24,24.76	77.86	SOK,SOK,SOK,OK,S@1113.40,316.60
DHX8	HsaEX0019662	chr17:41598119-41598247	129	chr17:41597635,41598119-41598247,41598737	S	95.35	OK,OK,OK,OK,S@80.09,3.91	95.10	SOK,SOK,SOK,OK,S@1174.48,60.52	88.24	LOW,LOW,LOW,OK,S@28.24,3.76	91.46	SOK,SOK,SOK,B1,S@738.08,68.92	86.67	OK,OK,OK,B1,S@48.54,7.46	88.84	SOK,SOK,SOK,OK,S@931.93,117.07	82.14	OK,OK,OK,B1,S@41.89,9.11	85.60	SOK,SOK,SOK,OK,S@827.75,139.25
DHX8	HsaEX0019663	chr17:41600996-41601553	558	chr17:41599594,41600996-41601553,41613780	S	100.00	N,N,N,B2,S@54.00,0.00	98.31	N,N,N,B2,S@693.09,11.91	100.00	N,N,N,B2,S@35.00,0.00	97.48	N,N,N,B2,S@612.17,15.83	96.43	N,N,N,B2,S@53.04,1.96	97.80	N,N,N,B2,S@704.16,15.84	94.74	N,N,N,B2,S@35.05,1.95	97.34	VLOW,VLOW,VLOW,B2,S@794.29,21.71
PRKCZ	HsaEX0050192	chr1:2113271-2113353	83	chr1:2106752,2113271-2113353,2116022	S	0.00	N,N,N,Bn,S@0.00,7.00	0.34	SOK,SOK,SOK,OK,S@1.01,295.99	0.00	N,N,N,Bn,S@0.00,6.00	0.69	SOK,SOK,SOK,OK,S@1.51,217.49	0.00	N,N,N,Bn,S@0.00,4.00	0.00	SOK,SOK,SOK,Bn,S@0.00,206.00	0.00	N,N,N,Bn,S@0.00,4.00	1.37	SOK,SOK,SOK,B1,S@2.53,182.47
NAV3	HsaEX0041774	chr12:78570219-78570239	21	chr12:78569207,78570219-78570239,78570921	S	21.74	N,N,N,OK,S@2.39,8.61	8.06	OK,OK,OK,OK,S@4.92,56.08	0.00	N,N,N,Bn,S@0.00,2.00	7.25	LOW,LOW,LOW,Bn,S@1.23,15.77	0.00	N,N,N,Bn,S@0.00,4.00	14.45	OK,OK,OK,B1,S@6.07,35.93	0.00	N,N,N,Bn,S@0.00,4.00	3.65	OK,OK,OK,Bn,S@1.24,32.76
IDH3G	HsaEX0030896	chrX:153051667-153051727	61	chrX:153051810,153051667-153051727,153051428+153051464+153051499	S	88.73	OK,OK,OK,OK,S@59.45,7.55	96.71	SOK,SOK,SOK,OK,S@2369.39,80.61	96.00	OK,OK,OK,OK,S@47.04,1.96	96.52	SOK,SOK,SOK,OK,S@2177.49,78.51	73.58	LOW,LOW,LOW,B1,S@33.85,12.15	94.91	SOK,SOK,SOK,OK,S@2036.77,109.23	77.14	LOW,LOW,LOW,OK,S@23.91,7.09	96.46	SOK,SOK,SOK,OK,S@2089.32,76.68
ROGDI	HsaEX0054255	chr16:4847939-4847988	50	chr16:4848072,4847939-4847988,4847841+4847862	S	100.00	N,N,N,OK,S@15.00,0.00	95.74	SOK,SOK,SOK,OK,S@439.45,19.55	100.00	N,N,N,B1,S@5.00,0.00	95.12	SOK,SOK,SOK,OK,S@380.48,19.52	83.33	N,N,N,B1,S@9.17,1.83	92.27	SOK,SOK,SOK,OK,S@344.17,28.83	100.00	N,N,N,B1,S@7.00,0.00	95.28	SOK,SOK,SOK,OK,S@315.38,15.62
ROGDI	HsaEX0054256	chr16:4851268-4851317	50	chr16:4851504,4851268-4851317+4851322,4850579	S	100.00	VLOW,VLOW,VLOW,OK,S@16.00,0.00	90.25	SOK,SOK,SOK,OK,S@581.21,62.79	100.00	N,N,N,B1,S@7.00,0.00	92.21	SOK,SOK,SOK,OK,S@432.46,36.54	100.00	N,N,N,OK,S@13.00,0.00	93.07	SOK,SOK,SOK,OK,S@544.46,40.54	100.00	N,N,N,OK,S@11.00,0.00	94.01	SOK,SOK,SOK,OK,S@456.89,29.11
ROGDI	HsaEX0054257	chr16:4852383-4852454	72	chr16:4852528,4852383-4852454,4851586	S	100.00	N,N,N,OK,S@13.00,0.00	91.14	SOK,SOK,SOK,OK,S@452.05,43.95	66.67	N,N,N,OK,S@6.67,3.33	92.44	SOK,SOK,SOK,B1,S@258.83,21.17	100.00	N,N,N,B1,S@6.00,0.00	93.63	SOK,SOK,SOK,B1,S@284.64,19.36	42.86	N,N,N,OK,S@2.14,2.86	96.90	SOK,SOK,SOK,B1,S@246.13,7.87
PDZD4	HsaEX0046508	chrX:153073352-153073594	243	chrX:153073797+153073815,153073352-153073594,153072824	S	NA	N,N,N,Bn,S@0,0	0.00	OK,OK,OK,Bn,S@0.00,31.00	NA	N,N,N,Bn,S@0,0	0.00	LOW,LOW,LOW,Bn,S@0.00,15.00	0.00	N,N,N,Bn,S@0,0	0.00	LOW,LOW,LOW,Bn,S@0.00,19.00	0.00	N,N,N,Bn,S@0,0	0.00	OK,OK,OK,Bn,S@0.00,35.00
ATP2B3	HsaEX0006895	chrX:152811546-152811587	42	chrX:152808626,152811546-152811587,152813293	S	NA	N,N,N,Bn,S@0,0	NA	N,N,N,Bn,S@0,0	NA	N,N,N,Bn,S@0,0	NA	N,N,N,Bn,S@0,0	NA	N,N,N,Bn,S@0,0	NA	N,N,N,Bn,S@0,0	NA	N,N,N,Bn,S@0,0	NA	N,N,N,Bn,S@0,0
ATP2B3	HsaEX0006896	chrX:152824715-152824980	266	chrX:152823761,152824715-152824980,152825187	S	NA	N,N,N,Bn,S@0,0	NA	N,N,N,Bn,S@0,0	NA	N,N,N,Bn,S@0,0	NA	N,N,N,Bn,S@0,0	NA	N,N,N,Bn,S@0,0	NA	N,N,N,Bn,S@0,0	NA	N,N,N,Bn,S@0,0	NA	N,N,N,Bn,S@0,0
PDK3	HsaEX0046395	chrX:24546193-24546303	111	chrX:24545792,24546193-24546303,24549774	S	73.91	VLOW,VLOW,VLOW,B1,S@14.78,5.22	93.85	SOK,SOK,SOK,OK,S@413.88,27.12	81.82	VLOW,VLOW,VLOW,OK,S@16.36,3.64	91.89	SOK,SOK,SOK,OK,S@369.40,32.60	74.19	VLOW,VLOW,VLOW,OK,S@20.03,6.97	86.64	SOK,SOK,SOK,OK,S@363.02,55.98	80.95	VLOW,VLOW,VLOW,OK,S@15.38,3.62	91.09	SOK,SOK,SOK,OK,S@390.78,38.22
HYAL2	HsaEX0030748	chr3:50358999-50359204	206	chr3:50360084,50358797+50358999-50359204,50357966	S	100.00	N,N,N,Bl,S@18.00,0.00	100.00	N,N,N,B2,S@587.00,0.00	100.00	N,N,N,Bn,S@10.00,0.00	100.00	N,N,N,B2,S@221.00,0.00	100.00	N,N,N,Bl,S@15.00,0.00	100.00	N,N,N,B2,S@214.00,0.00	100.00	N,N,N,Bl,S@18.00,0.00	100.00	N,N,N,B2,S@173.00,0.00
HDAC4	HsaEX0029400	chr2:240029746-240029879	134	chr2:240033222,240029746-240029879,240024530+240024592	S	100.00	VLOW,VLOW,VLOW,B1,S@34.00,0.00	100.00	SOK,SOK,SOK,OK,S@193.00,0.00	100.00	VLOW,VLOW,VLOW,OK,S@17.00,0.00	100.00	SOK,SOK,SOK,OK,S@151.00,0.00	100.00	VLOW,VLOW,VLOW,OK,S@21.00,0.00	100.00	SOK,SOK,SOK,OK,S@144.00,0.00	100.00	VLOW,VLOW,VLOW,OK,S@17.00,0.00	100.00	SOK,SOK,SOK,OK,S@139.00,0.00
FGFR3	HsaEX0025685	chr4:1807984-1808054	71	chr4:1807900,1807984-1808054,1808273	S	100.00	N,N,N,OK,S@3.00,0.00	71.93	OK,OK,OK,OK,S@35.25,13.75	0.00	N,N,N,Bn,S@0,0	86.21	VLOW,VLOW,VLOW,OK,S@23.28,3.72	NA	N,N,N,Bn,S@0,0	84.62	N,N,N,OK,S@10.15,1.85	0.00	N,N,N,Bn,S@0,0	100.00	VLOW,VLOW,VLOW,B1,S@16.00,0.00
IFI35	HsaEX0030942	chr17:41165793-41165899	107	chr17:41165613+41165679,41165793-41165899,41166125+41166130	S	65.79	N,N,N,B1,S@3.29,1.71	96.28	SOK,SOK,SOK,OK,S@328.31,12.69	76.62	N,N,N,OK,S@6.13,1.87	92.16	SOK,SOK,SOK,OK,S@317.95,27.05	100.00	N,N,N,OK,S@5.00,0.00	91.18	SOK,SOK,SOK,OK,S@273.54,26.46	100.00	N,N,N,B1,S@5.00,0.00	91.15	SOK,SOK,SOK,OK,S@320.85,31.15
HEATR6	HsaEX0029561	chr17:58123386-58123460	75	chr17:58124670,58123386-58123460+58123590,58121495	S	100.00	OK,OK,OK,OK,S@63.00,0.00	99.26	SOK,SOK,SOK,OK,S@1063.07,7.93	94.74	LOW,LOW,LOW,OK,S@35.05,1.95	99.65	SOK,SOK,SOK,OK,S@567.01,1.99	100.00	OK,OK,OK,OK,S@68.00,0.00	98.70	SOK,SOK,SOK,OK,S@756.04,9.96	100.00	LOW,LOW,LOW,OK,S@35.00,0.00	99.73	SOK,SOK,SOK,OK,S@749.97,2.03
PLEKHH3	HsaEX0048402	chr17:40826759-40826893	135	chr17:40827949+40828420,40826759-40826893,40826427	S	12.23	OK,OK,OK,OK,S@9.54,68.46	8.45	SOK,SOK,SOK,B1,S@67.77,734.23	6.49	OK,OK,OK,OK,S@2.66,38.34	5.71	SOK,SOK,SOK,B1,S@26.44,436.56	4.04	SOK,SOK,SOK,OK,S@4.69,111.31	5.27	SOK,SOK,SOK,B1,S@39.47,709.53	5.15	SOK,SOK,SOK,B1,S@5.25,96.75	5.36	SOK,SOK,SOK,B1,S@35.80,632.20
OTUD5	HsaEX0045010	chrX:48780910-48781023	114	chrX:48781128,48780910-48781023,48780572+48780575	S	100.00	OK,OK,OK,OK,S@55.00,0.00	98.93	SOK,SOK,SOK,OK,S@1623.44,17.56	64.43	VLOW,VLOW,VLOW,OK,S@20.62,11.38	90.73	SOK,SOK,SOK,OK,S@1101.46,112.54	80.27	OK,OK,OK,OK,S@50.57,12.43	92.61	SOK,SOK,SOK,OK,S@1141.88,91.12	79.42	OK,OK,OK,OK,S@34.15,8.85	90.89	SOK,SOK,SOK,OK,S@1107.04,110.96
OTUD5	HsaEX0045011	chrX:48793462-48793626	165	chrX:48801451,48793462-48793626+48793629,48792291	S	12.36	OK,OK,OK,B2,S@6.18,43.82	5.88	SOK,SOK,SOK,B1,S@65.09,1041.91	6.06	OK,OK,OK,Bn,S@2.12,32.88	3.00	SOK,SOK,SOK,B2,S@26.79,866.21	7.96	OK,OK,OK,B2,S@4.86,56.14	2.52	SOK,SOK,SOK,B1,S@25.07,969.93	11.76	OK,OK,OK,B2,S@4.47,33.53	2.79	SOK,SOK,SOK,B1,S@28.26,984.74
ACSL4	HsaEX0002078	chrX:108928656-108928673	18	chrX:108939373,108928656-108928673,108926601+108926604+108926647+108926895	S	0.00	OK,OK,OK,Bn,S@0.00,35.00	0.00	SOK,SOK,SOK,Bn,S@0.00,496.00	0.00	OK,OK,OK,Bn,S@0.00,25.00	0.00	SOK,SOK,SOK,Bn,S@0.00,399.00	0.00	OK,OK,OK,Bn,S@0.00,24.00	0.00	SOK,SOK,SOK,Bn,S@0.00,427.00	0.00	OK,OK,OK,Bn,S@0.00,23.00	0.00	SOK,SOK,SOK,Bn,S@0.00,491.00
INPP5A	HsaEX0031746	chr10:134594353-134594421	69	chr10:134591286,134594353-134594421,134595365	S	95.40	OK,OK,OK,OK,S@42.93,2.07	98.68	SOK,SOK,SOK,OK,S@789.44,10.56	91.56	VLOW,VLOW,VLOW,OK,S@21.97,2.03	99.29	SOK,SOK,SOK,OK,S@590.78,4.22	100.00	N,N,N,OK,S@15.00,0.00	98.65	SOK,SOK,SOK,OK,S@613.60,8.40	100.00	VLOW,VLOW,VLOW,OK,S@24.00,0.00	98.92	SOK,SOK,SOK,OK,S@576.70,6.30
GPKOW	HsaEX0028201	chrX:48970791-48970876	86	chrX:48972080,48970791-48970876,48970693	S	100.00	OK,OK,OK,OK,S@46.00,0.00	98.86	SOK,SOK,SOK,OK,S@1547.16,17.84	100.00	LOW,LOW,LOW,OK,S@34.00,0.00	98.21	SOK,SOK,SOK,OK,S@1085.22,19.78	100.00	OK,OK,OK,OK,S@44.00,0.00	98.10	SOK,SOK,SOK,OK,S@1224.29,23.71	90.00	LOW,LOW,LOW,OK,S@34.20,3.80	99.01	SOK,SOK,SOK,OK,S@1196.04,11.96
GRIPAP1	HsaEX0028727	chrX:48838207-48838284	78	chrX:48839391,48838207-48838284,48838103	S	85.71	OK,OK,OK,OK,S@44.57,7.43	87.84	SOK,SOK,SOK,OK,S@963.60,133.40	73.68	LOW,LOW,LOW,OK,S@24.31,8.69	88.53	SOK,SOK,SOK,OK,S@843.69,109.31	65.22	OK,OK,OK,OK,S@49.57,26.43	85.93	SOK,SOK,SOK,OK,S@862.74,141.26	75.00	OK,OK,OK,OK,S@47.25,15.75	86.82	SOK,SOK,SOK,OK,S@799.61,121.39
PRR11	HsaEX0050418	chr17:57272118-57272216	99	chr17:57271095,57272118-57272216,57272692	S	100.00	SOK,SOK,SOK,OK,S@123.00,0.00	100.00	SOK,SOK,SOK,OK,S@2353.00,0.00	100.00	OK,OK,OK,OK,S@97.00,0.00	99.84	SOK,SOK,SOK,OK,S@2559.90,4.10	100.00	SOK,SOK,SOK,OK,S@131.00,0.00	99.76	SOK,SOK,SOK,OK,S@2515.95,6.05	100.00	SOK,SOK,SOK,OK,S@122.00,0.00	100.00	SOK,SOK,SOK,OK,S@2779.00,0.00
REEP1	HsaEX0053003	chr2:86507144-86507276	133	chr2:86509293,86507144-86507276,86491164	S	0.00	N,N,N,Bn,S@0.00,7.00	0.00	SOK,SOK,SOK,Bn,S@0.00,120.00	0.00	N,N,N,Bn,S@0.00,2.00	0.00	SOK,SOK,SOK,Bn,S@0.00,115.00	0.00	N,N,N,Bn,S@0.00,7.00	0.00	SOK,SOK,SOK,Bn,S@0.00,117.00	0.00	N,N,N,Bn,S@0.00,3.00	0.00	SOK,SOK,SOK,Bn,S@0.00,102.00
ATP11A	HsaEX0006769	chr13:113459271-113459360	90	chr13:113439571,113459271-113459360,113460527	S	100.00	OK,OK,OK,OK,S@46.00,0.00	98.34	SOK,SOK,SOK,OK,S@346.16,5.84	76.26	VLOW,VLOW,VLOW,OK,S@16.78,5.22	98.81	SOK,SOK,SOK,OK,S@324.10,3.90	94.07	VLOW,VLOW,VLOW,B1,S@30.10,1.90	95.70	SOK,SOK,SOK,OK,S@342.61,15.39	83.50	N,N,N,OK,S@9.18,1.82	98.12	SOK,SOK,SOK,OK,S@305.15,5.85
ATP11A	HsaEX0006770	chr13:113479744-113479894	151	chr13:113478739,113479744-113479894,113481008	S	100.00	OK,OK,OK,OK,S@61.00,0.00	99.61	SOK,SOK,SOK,OK,S@505.02,1.98	100.00	VLOW,VLOW,VLOW,OK,S@24.00,0.00	97.20	SOK,SOK,SOK,OK,S@342.14,9.86	100.00	VLOW,VLOW,VLOW,B1,S@32.00,0.00	98.81	SOK,SOK,SOK,OK,S@494.05,5.95	92.00	VLOW,VLOW,VLOW,OK,S@22.08,1.92	98.72	SOK,SOK,SOK,OK,S@459.05,5.95
ATP11A	HsaEX0006771	chr13:113505351-113505532	182	chr13:113496693,113505351-113505532,113508593	S	100.00	LOW,LOW,LOW,B1,S@43.00,0.00	99.53	SOK,SOK,SOK,OK,S@422.01,1.99	90.91	VLOW,VLOW,VLOW,B1,S@19.09,1.91	99.45	SOK,SOK,SOK,OK,S@362.99,2.01	100.00	LOW,LOW,LOW,OK,S@38.00,0.00	99.49	SOK,SOK,SOK,OK,S@388.01,1.99	100.00	LOW,LOW,LOW,OK,S@35.00,0.00	99.11	SOK,SOK,SOK,OK,S@443.02,3.98
ATP11A	HsaEX0006772	chr13:113510225-113510399	175	chr13:113508844,113510225-113510399,113512132	S	93.55	LOW,LOW,LOW,OK,S@28.07,1.94	95.30	SOK,SOK,SOK,OK,S@277.32,13.68	100.00	N,N,N,B1,S@13.00,0.00	91.86	SOK,SOK,SOK,OK,S@194.74,17.26	100.00	VLOW,VLOW,VLOW,OK,S@24.00,0.00	95.88	SOK,SOK,SOK,B1,S@273.26,11.74	100.00	N,N,N,B2,S@16.00,0.00	97.69	SOK,SOK,SOK,OK,S@251.06,5.94
POLR1A	HsaEX0049033	chr2:86267121-86267323	203	chr2:86267515,86267121-86267323,86266585	S	1.75	OK,OK,OK,Bn,S@1.02,56.98	3.91	SOK,SOK,SOK,OK,S@17.16,421.84	0.00	OK,OK,OK,Bn,S@0.00,26.00	0.52	SOK,SOK,SOK,Bn,S@1.50,286.50	0.00	OK,OK,OK,Bn,S@0.00,41.00	1.07	SOK,SOK,SOK,OK,S@3.04,280.96	1.54	OK,OK,OK,Bn,S@0.51,32.49	0.38	SOK,SOK,SOK,OK,S@1.00,261.00
POLR1A	HsaEX0049034	chr2:86302153-86302383	231	chr2:86304982,86302153-86302383,86297395	S	100.00	SOK,SOK,SOK,OK,S@139.00,0.00	99.07	SOK,SOK,SOK,OK,S@838.13,7.87	96.40	OK,OK,OK,OK,S@52.06,1.94	98.55	SOK,SOK,SOK,OK,S@531.18,7.82	95.52	SOK,SOK,SOK,OK,S@123.22,5.78	98.34	SOK,SOK,SOK,OK,S@578.24,9.76	89.89	OK,OK,OK,OK,S@66.52,7.48	97.58	SOK,SOK,SOK,OK,S@549.38,13.62
POLR1A	HsaEX0049035	chr2:86308724-86308829	106	chr2:86310205,86308724-86308829,86308101	S	95.73	OK,OK,OK,OK,S@86.16,3.84	98.53	SOK,SOK,SOK,OK,S@654.24,9.76	100.00	LOW,LOW,LOW,OK,S@36.00,0.00	97.55	SOK,SOK,SOK,OK,S@386.30,9.70	97.59	OK,OK,OK,B1,S@78.07,1.93	97.29	SOK,SOK,SOK,OK,S@557.47,15.53	100.00	OK,OK,OK,B1,S@57.00,0.00	95.70	SOK,SOK,SOK,OK,S@470.84,21.16
POLR1A	HsaEX0049036	chr2:86315908-86315993	86	chr2:86316945,86315908-86315993,86315792	S	98.21	SOK,SOK,SOK,OK,S@109.01,1.99	95.57	SOK,SOK,SOK,OK,S@506.52,23.48	93.75	LOW,LOW,LOW,OK,S@29.06,1.94	82.11	SOK,SOK,SOK,OK,S@275.89,60.11	54.72	LOW,LOW,LOW,OK,S@22.44,18.56	83.95	SOK,SOK,SOK,OK,S@355.95,68.05	66.67	OK,OK,OK,OK,S@33.34,16.66	84.44	SOK,SOK,SOK,OK,S@280.34,51.66
POLR1A	HsaEX0049037	chr2:86327091-86327295	205	chr2:86332781+86332823,86327091-86327295,86325883	S	98.57	SOK,SOK,SOK,OK,S@137.01,1.99	96.81	SOK,SOK,SOK,OK,S@717.36,23.64	91.30	OK,OK,OK,OK,S@60.26,5.74	96.56	SOK,SOK,SOK,OK,S@551.36,19.64	91.14	SOK,SOK,SOK,OK,S@137.62,13.38	98.42	SOK,SOK,SOK,OK,S@619.06,9.94	90.16	SOK,SOK,SOK,OK,S@104.59,11.41	94.75	SOK,SOK,SOK,OK,S@667.99,37.01
TTC7A	HsaEX0067992	chr2:47221496-47221653	158	chr2:47220667,47221496-47221653,47222275	S	92.66	SOK,SOK,SOK,B1,S@97.29,7.71	97.67	SOK,SOK,SOK,OK,S@996.23,23.77	77.78	LOW,LOW,LOW,B1,S@31.11,8.89	95.56	SOK,SOK,SOK,OK,S@1010.07,46.93	73.33	LOW,LOW,LOW,B1,S@38.13,13.87	93.52	SOK,SOK,SOK,OK,S@837.94,58.06	69.23	OK,OK,OK,OK,S@30.46,13.54	92.21	SOK,SOK,SOK,OK,S@864.01,72.99
SRBD1	HsaEX0061631	chr2:45620084-45620268	185	chr2:45640253,45620084-45620268,45616738	S	100.00	LOW,LOW,LOW,OK,S@34.00,0.00	98.93	SOK,SOK,SOK,OK,S@364.06,3.94	100.00	N,N,N,OK,S@6.00,0.00	95.40	SOK,SOK,SOK,OK,S@279.52,13.48	92.39	VLOW,VLOW,VLOW,OK,S@23.10,1.90	95.10	SOK,SOK,SOK,OK,S@261.52,13.48	82.06	N,N,N,OK,S@8.21,1.79	95.93	SOK,SOK,SOK,OK,S@273.40,11.60
KIF2A	HsaEX0034581	chr5:61604136-61604338	203	chr5:61602363,61604136-61604338,61642957	S	0.00	OK,OK,OK,Bn,S@0.00,61.00	0.94	SOK,SOK,SOK,B2,S@4.54,478.46	0.00	OK,OK,OK,Bn,S@0.00,34.00	0.88	SOK,SOK,SOK,Bn,S@2.53,285.47	0.00	OK,OK,OK,Bn,S@0.00,49.00	1.47	SOK,SOK,SOK,B2,S@5.59,374.41	0.00	OK,OK,OK,Bn,S@0.00,26.00	0.28	SOK,SOK,SOK,Bn,S@1.01,358.99
RASGRP2	HsaEX0052448	chr11:64507840-64507918	79	chr11:64508420,64507840-64507918+64507921,64507635	S	NA	N,N,N,Bn,S@0,0	NA	N,N,N,Bn,S@0,0	NA	N,N,N,Bn,S@0,0	0.00	N,N,N,Bn,S@0,0	NA	N,N,N,Bn,S@0,0	20.00	N,N,N,Bn,S@0.60,2.40	NA	N,N,N,Bn,S@0,0	NA	N,N,N,Bn,S@0,0
PSME4	HsaEX0050648	chr2:54117241-54117345	105	chr2:54119945,54117241-54117345,54115949	S	98.37	SOK,SOK,SOK,OK,S@116.08,1.92	96.92	SOK,SOK,SOK,OK,S@1446.05,45.95	97.37	OK,OK,OK,OK,S@71.08,1.92	96.66	SOK,SOK,SOK,OK,S@1324.24,45.76	100.00	SOK,SOK,SOK,OK,S@143.00,0.00	95.25	SOK,SOK,SOK,OK,S@1369.69,68.30	97.44	OK,OK,OK,OK,S@73.08,1.92	96.44	SOK,SOK,SOK,OK,S@1448.53,53.47
PSME4	HsaEX0050649	chr2:54127018-54127154	137	chr2:54128487,54127018-54127154,54125491	S	98.61	SOK,SOK,SOK,OK,S@141.01,1.99	95.16	SOK,SOK,SOK,OK,S@1535.88,78.12	86.00	OK,OK,OK,OK,S@79.98,13.02	94.20	SOK,SOK,SOK,OK,S@1261.34,77.66	77.91	SOK,SOK,SOK,OK,S@112.97,32.03	91.95	SOK,SOK,SOK,OK,S@1337.87,117.13	79.82	OK,OK,OK,OK,S@78.22,19.78	89.99	SOK,SOK,SOK,OK,S@1314.75,146.25
PSME4	HsaEX0050650	chr2:54131162-54131293	132	chr2:54133735,54131162-54131293,54128696	S	98.82	SOK,SOK,SOK,OK,S@167.01,1.99	98.84	SOK,SOK,SOK,OK,S@1353.12,15.88	100.00	SOK,SOK,SOK,OK,S@118.00,0.00	99.51	SOK,SOK,SOK,OK,S@1211.04,5.96	98.71	SOK,SOK,SOK,OK,S@152.01,1.99	99.34	SOK,SOK,SOK,OK,S@1494.07,9.93	98.68	SOK,SOK,SOK,OK,S@148.02,1.98	99.39	SOK,SOK,SOK,OK,S@1295.05,7.95
PSME4	HsaEX0050651	chr2:54141008-54141068	61	chr2:54146288,54141008-54141068,54137267	S	1.64	OK,OK,OK,OK,S@1.53,91.47	1.46	SOK,SOK,SOK,OK,S@13.17,888.83	0.00	OK,OK,OK,Bn,S@0.00,38.00	0.79	SOK,SOK,SOK,B1,S@6.03,756.97	0.00	OK,OK,OK,Bn,S@0.00,80.00	0.34	SOK,SOK,SOK,OK,S@2.98,874.02	0.61	OK,OK,OK,Bn,S@0.51,82.49	0.66	SOK,SOK,SOK,OK,S@5.01,753.99
SIRT2	HsaEX0058430	chr19:39370272-39370342	71	chr19:39371325,39370272-39370342+39370813,39370140	S	100.00	N,N,N,OK,S@11.00,0.00	98.80	SOK,SOK,SOK,OK,S@820.04,9.96	100.00	N,N,N,OK,S@10.00,0.00	95.07	SOK,SOK,SOK,OK,S@752.00,39.00	100.00	N,N,N,OK,S@12.00,0.00	97.06	SOK,SOK,SOK,OK,S@781.33,23.67	100.00	N,N,N,OK,S@11.00,0.00	95.52	SOK,SOK,SOK,OK,S@708.76,33.24
SIRT2	HsaEX0058431	chr19:39379894-39379963	70	chr19:39380329,39379894-39379963,39379795	S	0.00	LOW,LOW,LOW,Bn,S@0.00,19.00	0.34	SOK,SOK,SOK,Bn,S@2.52,737.48	0.00	LOW,LOW,LOW,Bn,S@0.00,15.00	0.13	SOK,SOK,SOK,Bn,S@0.98,751.02	3.29	LOW,LOW,LOW,Bn,S@0.56,16.44	0.63	SOK,SOK,SOK,OK,S@4.72,744.28	0.00	LOW,LOW,LOW,Bn,S@0.00,15.00	0.33	SOK,SOK,SOK,Bn,S@2.50,754.50
ERLEC1	HsaEX0023087	chr2:54035436-54035597	162	chr2:54028979,54035436-54035597,54036351	S	71.43	OK,OK,OK,OK,S@38.57,15.43	82.21	SOK,SOK,SOK,OK,S@1506.91,326.09	66.67	VLOW,VLOW,VLOW,B1,S@20.00,10.00	83.11	SOK,SOK,SOK,OK,S@1576.60,320.40	69.23	OK,OK,OK,OK,S@30.46,13.54	81.71	SOK,SOK,SOK,OK,S@1388.25,310.75	76.00	LOW,LOW,LOW,B1,S@33.44,10.56	78.23	SOK,SOK,SOK,OK,S@1370.59,381.41
ERLEC1	HsaEX0023088	chr2:54041680-54041757	78	chr2:54040210,54041680-54041757,54041997	S	100.00	OK,OK,OK,OK,S@63.00,0.00	99.43	SOK,SOK,SOK,OK,S@2102.94,12.06	85.00	LOW,LOW,LOW,OK,S@31.45,5.55	94.99	SOK,SOK,SOK,OK,S@1922.60,101.40	72.97	VLOW,VLOW,VLOW,OK,S@23.35,8.65	93.78	SOK,SOK,SOK,OK,S@1809.95,120.05	92.86	LOW,LOW,LOW,OK,S@25.07,1.93	94.38	SOK,SOK,SOK,OK,S@1861.17,110.83
PPP2R5B	HsaEX0049720	chr11:64695538-64695630	93	chr11:64695375,64695538-64695630,64695767	S	81.82	N,N,N,OK,S@8.18,1.82	100.00	SOK,SOK,SOK,OK,S@352.00,0.00	100.00	N,N,N,B2,S@8.00,0.00	95.68	SOK,SOK,SOK,OK,S@260.25,11.75	77.78	N,N,N,OK,S@6.22,1.78	91.63	SOK,SOK,SOK,OK,S@209.83,19.17	100.00	N,N,N,B1,S@4.00,0.00	91.27	SOK,SOK,SOK,OK,S@219.96,21.04
PPP2R5B	HsaEX0049721	chr11:64699221-64699340	120	chr11:64699081,64699221-64699340,64700237	S	71.43	N,N,N,OK,S@4.29,1.71	91.80	SOK,SOK,SOK,OK,S@322.22,28.78	100.00	N,N,N,B1,S@5.00,0.00	94.87	SOK,SOK,SOK,OK,S@252.35,13.65	81.82	N,N,N,B1,S@8.18,1.82	89.00	SOK,SOK,SOK,OK,S@259.88,32.12	100.00	N,N,N,B1,S@4.00,0.00	91.34	SOK,SOK,SOK,OK,S@242.05,22.95
PYGM	HsaEX0051431	chr11:64521725-64521817	93	chr11:64522165,64521725-64521817,64521497	S	NA	N,N,N,Bn,S@0,0	100.00	N,N,N,OK,S@6.00,0.00	NA	N,N,N,Bn,S@0,0	100.00	N,N,N,Bn,S@0,0	100.00	N,N,N,Bn,S@0,0	100.00	N,N,N,Bn,S@2.00,0.00	NA	N,N,N,Bn,S@0,0	33.33	N,N,N,Bn,S@0.67,1.33
MAST4	HsaEX0038007	chr5:66445217-66445417	201	chr5:66441207,66445217-66445417,66448465	S	6.67	OK,OK,OK,OK,S@2.13,29.87	8.15	SOK,SOK,SOK,OK,S@11.90,134.10	14.29	N,N,N,Bn,S@1.71,10.29	6.72	SOK,SOK,SOK,OK,S@9.61,133.39	4.67	OK,OK,OK,OK,S@2.62,53.38	8.16	SOK,SOK,SOK,B1,S@14.61,164.39	2.70	LOW,LOW,LOW,Bn,S@0.51,18.49	3.78	SOK,SOK,SOK,B2,S@7.26,184.74
GPR116	HsaEX0028253	chr6:46822452-46822515	64	chr6:46823711,46822452-46822515+46822518,46821808	S	NA	N,N,N,Bn,S@0,0	NA	N,N,N,Bn,S@0,0	NA	N,N,N,Bn,S@0,0	NA	N,N,N,Bn,S@0,0	NA	N,N,N,Bn,S@0,0	NA	N,N,N,Bn,S@0,0	NA	N,N,N,Bn,S@0,0	NA	N,N,N,Bn,S@0,0
GPR116	HsaEX0028254	chr6:46847840-46848017	178	chr6:46849192,46847840-46848017,46847749+46847776	S	NA	N,N,N,Bn,S@0,0	NA	N,N,N,Bn,S@0,0	NA	N,N,N,Bn,S@0,0	NA	N,N,N,Bn,S@0,0	NA	N,N,N,Bn,S@0,0	NA	N,N,N,Bn,S@0,0	NA	N,N,N,Bn,S@0,0	NA	N,N,N,Bn,S@0,0
GPR116	HsaEX0028255	chr6:46868410-46868469	60	chr6:46874398,46868410-46868469,46867820	S	NA	N,N,N,Bn,S@0,0	NA	N,N,N,Bn,S@0,0	NA	N,N,N,Bn,S@0,0	NA	N,N,N,Bn,S@0,0	NA	N,N,N,Bn,S@0,0	0.00	N,N,N,Bn,S@0,0	NA	N,N,N,Bn,S@0,0	NA	N,N,N,Bn,S@0,0
SDK2	HsaEX0056776	chr17:71361397-71361534	138	chr17:71364546,71361397-71361534,71357984	S	NA	N,N,N,Bn,S@0,0	100.00	N,N,N,Bn,S@0,0	NA	N,N,N,Bn,S@0,0	NA	N,N,N,Bn,S@0,0	NA	N,N,N,Bn,S@0,0	NA	N,N,N,Bn,S@0,0	100.00	N,N,N,Bn,S@0,0	NA	N,N,N,Bn,S@0,0
SDK2	HsaEX0056777	chr17:71377033-71377089	57	chr17:71380015,71377033-71377089,71375688	S	NA	N,N,N,Bn,S@0,0	0.00	N,N,N,Bn,S@0.00,2.00	NA	N,N,N,Bn,S@0,0	0.00	N,N,N,Bn,S@0,0	NA	N,N,N,Bn,S@0,0	NA	N,N,N,Bn,S@0,0	NA	N,N,N,Bn,S@0,0	NA	N,N,N,Bn,S@0,0
SDK2	HsaEX0056778	chr17:71387579-71387677	99	chr17:71389699,71387579-71387677,71386620	S	NA	N,N,N,Bn,S@0,0	NA	N,N,N,Bn,S@0,0	NA	N,N,N,Bn,S@0,0	NA	N,N,N,Bn,S@0,0	0.00	N,N,N,Bn,S@0,0	NA	N,N,N,Bn,S@0,0	NA	N,N,N,Bn,S@0,0	100.00	N,N,N,Bn,S@0,0
SDK2	HsaEX0056779	chr17:71434103-71434293	191	chr17:71436951,71434103-71434293,71433961	S	NA	N,N,N,Bn,S@0,0	NA	N,N,N,Bn,S@0,0	NA	N,N,N,Bn,S@0,0	NA	N,N,N,Bn,S@0,0	NA	N,N,N,Bn,S@0,0	NA	N,N,N,Bn,S@0,0	NA	N,N,N,Bn,S@0,0	NA	N,N,N,Bn,S@0,0
NUP133	HsaEX0044242	chr1:229584873-229584937	65	chr1:229586272,229584873-229584937,229580749	S	100.00	OK,OK,OK,OK,S@56.00,0.00	96.38	SOK,SOK,SOK,OK,S@1097.77,41.23	100.00	VLOW,VLOW,VLOW,B1,S@19.00,0.00	99.03	SOK,SOK,SOK,OK,S@813.04,7.96	85.19	VLOW,VLOW,VLOW,OK,S@21.30,3.70	96.39	SOK,SOK,SOK,OK,S@839.56,31.44	92.86	VLOW,VLOW,VLOW,OK,S@25.07,1.93	94.11	SOK,SOK,SOK,OK,S@713.35,44.65
VPS35	HsaEX0070573	chr16:46702842-46702964	123	chr16:46705617,46702842-46702964,46697074	S	97.85	OK,OK,OK,OK,S@90.02,1.98	97.36	SOK,SOK,SOK,OK,S@2697.85,73.15	96.97	OK,OK,OK,OK,S@63.03,1.97	94.97	SOK,SOK,SOK,OK,S@2612.62,138.38	97.04	SOK,SOK,SOK,OK,S@129.06,3.94	96.39	SOK,SOK,SOK,OK,S@2779.89,104.11	97.92	OK,OK,OK,OK,S@93.02,1.98	96.51	SOK,SOK,SOK,OK,S@2986.02,107.98
VPS35	HsaEX0070574	chr16:46715991-46716087	97	chr16:46717420,46715991-46716087,46715412+46715432	S	89.66	SOK,SOK,SOK,OK,S@98.63,11.37	93.50	SOK,SOK,SOK,OK,S@2589.02,179.98	94.12	OK,OK,OK,OK,S@93.18,5.82	93.91	SOK,SOK,SOK,OK,S@2722.45,176.55	100.00	SOK,SOK,SOK,OK,S@119.00,0.00	92.53	SOK,SOK,SOK,OK,S@2671.34,215.66	97.73	OK,OK,OK,OK,S@85.03,1.97	93.31	SOK,SOK,SOK,OK,S@2911.27,208.73
BCL3	HsaEX0007910	chr19:45261503-45261670	168	chr19:45260980,45261503-45261670,45261981	S	98.62	SOK,SOK,SOK,OK,S@143.99,2.01	99.32	SOK,SOK,SOK,OK,S@1478.87,10.13	89.40	OK,OK,OK,B1,S@65.26,7.74	82.27	SOK,SOK,SOK,OK,S@626.07,134.93	91.84	SOK,SOK,SOK,OK,S@175.41,15.59	89.66	SOK,SOK,SOK,OK,S@1101.02,126.98	94.91	SOK,SOK,SOK,OK,S@148.06,7.94	85.04	SOK,SOK,SOK,OK,S@969.46,170.54
KCNAB2	HsaEX0032940	chr1:6145800-6145853	54	chr1:6145308,6145800-6145853,6147527	S	0.00	N,N,N,Bn,S@0.00,7.00	3.93	SOK,SOK,SOK,B2,S@11.44,279.56	0.00	N,N,N,Bn,S@0.00,8.00	5.15	SOK,SOK,SOK,B2,S@14.73,271.27	0.00	N,N,N,Bn,S@0.00,9.00	5.36	SOK,SOK,SOK,B2,S@15.28,269.72	25.00	N,N,N,Bn,S@1.25,3.75	4.83	SOK,SOK,SOK,B2,S@15.21,299.79
KCNAB2	HsaEX0032941	chr1:6151323-6151367	45	chr1:6150535,6151323-6151367,6154460	S	0.00	N,N,N,Bn,S@0.00,7.00	0.50	SOK,SOK,SOK,OK,S@0.98,196.01	0.00	VLOW,VLOW,VLOW,Bn,S@0.00,11.00	0.00	SOK,SOK,SOK,Bn,S@0.00,226.00	0.00	N,N,N,Bn,S@0,0	0.00	SOK,SOK,SOK,Bn,S@0.00,219.00	0.00	N,N,N,Bn,S@0.00,2.00	0.75	SOK,SOK,SOK,B1,S@1.49,197.51
GAL	HsaEX0026839	chr11:68452392-68452472	81	chr11:68452200,68452392-68452472,68453062	S	92.59	VLOW,VLOW,VLOW,OK,S@24.07,1.93	97.56	SOK,SOK,SOK,OK,S@1815.59,45.41	86.67	VLOW,VLOW,VLOW,B1,S@24.27,3.73	97.22	SOK,SOK,SOK,B1,S@1239.55,35.45	74.19	VLOW,VLOW,VLOW,OK,S@20.03,6.97	95.98	SOK,SOK,SOK,B1,S@1216.07,50.93	93.10	LOW,LOW,LOW,OK,S@26.07,1.93	97.21	SOK,SOK,SOK,B1,S@1101.39,31.61
MAOB	HsaEX0037452	chrX:43634422-43634519	98	chrX:43637929,43634422-43634519,43628665	S	100.00	N,N,N,B1,S@9.00,0.00	75.57	SOK,SOK,SOK,OK,S@146.61,47.39	66.67	N,N,N,B1,S@3.33,1.67	94.15	SOK,SOK,SOK,OK,S@187.36,11.64	100.00	N,N,N,OK,S@2.00,0.00	83.33	SOK,SOK,SOK,OK,S@128.33,25.67	33.33	N,N,N,OK,S@1.33,2.67	85.44	SOK,SOK,SOK,OK,S@163.19,27.81
MAOB	HsaEX0037453	chrX:43698114-43698251	138	chrX:43702916,43698114-43698251,43662651	S	100.00	N,N,N,OK,S@9.00,0.00	94.67	SOK,SOK,SOK,OK,S@207.33,11.67	100.00	N,N,N,Bn,S@3.00,0.00	97.97	SOK,SOK,SOK,OK,S@191.04,3.96	71.43	N,N,N,OK,S@4.29,1.71	99.12	SOK,SOK,SOK,OK,S@225.00,2.00	100.00	N,N,N,OK,S@6.00,0.00	92.63	SOK,SOK,SOK,OK,S@193.60,15.40
TGFBR3	HsaEX0064720	chr1:92163646-92163687	42	chr1:92174220,92163646-92163687,92161336	S	96.08	OK,OK,OK,OK,S@48.04,1.96	98.27	SOK,SOK,SOK,OK,S@225.04,3.96	61.90	N,N,N,OK,S@10.52,6.48	54.91	SOK,SOK,SOK,OK,S@73.58,60.42	52.00	VLOW,VLOW,VLOW,OK,S@19.76,18.24	71.08	SOK,SOK,SOK,OK,S@100.93,41.07	35.71	N,N,N,B1,S@6.78,12.22	49.76	SOK,SOK,SOK,B1,S@78.62,79.38
KIAA1107	HsaEX0033906	chr1:92642386-92643103	718	chr1:92637013+92637017,92642386-92643103,92643368	S	100.00	N,N,N,Bn,S@0,0	100.00	N,N,N,OK,S@6.00,0.00	NA	N,N,N,Bn,S@0,0	100.00	N,N,N,Bn,S@0,0	100.00	N,N,N,Bn,S@0,0	100.00	N,N,N,OK,S@7.00,0.00	NA	N,N,N,Bn,S@0,0	100.00	N,N,N,OK,S@4.00,0.00
HES2	HsaEX0029824	chr1:6479301-6479400	100	chr1:6479667,6479301-6479400,6479213	S	NA	N,N,N,Bn,S@0,0	100.00	N,N,N,Bn,S@2.00,0.00	NA	N,N,N,Bn,S@0,0	100.00	N,N,N,Bn,S@2.00,0.00	NA	N,N,N,Bn,S@0,0	NA	N,N,N,Bn,S@0,0	NA	N,N,N,Bn,S@0,0	100.00	N,N,N,OK,S@2.00,0.00
NEDD4	HsaEX0042410	chr15:56122712-56122784	73	chr15:56125206,56122712-56122784,56122197	S	100.00	OK,OK,OK,OK,S@74.00,0.00	98.65	SOK,SOK,SOK,OK,S@728.04,9.96	64.71	N,N,N,B1,S@9.06,4.94	72.22	SOK,SOK,SOK,OK,S@223.88,86.12	66.67	LOW,LOW,LOW,B1,S@30.00,15.00	74.95	SOK,SOK,SOK,OK,S@298.30,99.70	75.00	N,N,N,OK,S@15.75,5.25	73.13	SOK,SOK,SOK,OK,S@254.49,93.51
NEDD4	HsaEX0042411	chr15:56139167-56139232	66	chr15:56140570,56139167-56139232,56134361	S	85.19	OK,OK,OK,OK,S@42.59,7.41	95.96	SOK,SOK,SOK,OK,S@512.43,21.57	75.00	N,N,N,OK,S@15.75,5.25	80.70	SOK,SOK,SOK,OK,S@166.24,39.76	60.87	LOW,LOW,LOW,OK,S@22.52,14.48	68.07	SOK,SOK,SOK,OK,S@204.21,95.79	61.70	VLOW,VLOW,VLOW,B1,S@23.45,14.55	74.14	SOK,SOK,SOK,OK,S@224.64,78.36
NEDD4	HsaEX0042412	chr15:56148329-56148394	66	chr15:56152605,56148329-56148394,56144741	S	95.35	OK,OK,OK,OK,S@80.09,3.91	94.67	SOK,SOK,SOK,OK,S@483.76,27.24	84.62	VLOW,VLOW,VLOW,OK,S@20.31,3.69	89.43	SOK,SOK,SOK,OK,S@192.27,22.73	76.92	OK,OK,OK,OK,S@35.38,10.62	85.91	SOK,SOK,SOK,OK,S@237.97,39.03	83.33	LOW,LOW,LOW,OK,S@27.50,5.50	86.99	SOK,SOK,SOK,OK,S@237.48,35.52
GNB5	HsaEX0027870	chr15:52416670-52416836	167	chr15:52418145,52416670-52416836,52414965	S	100.00	OK,OK,OK,OK,S@98.00,0.00	99.84	SOK,SOK,SOK,OK,S@2420.12,3.88	100.00	OK,OK,OK,OK,S@42.00,0.00	99.67	SOK,SOK,SOK,OK,S@2405.04,7.96	100.00	OK,OK,OK,OK,S@43.00,0.00	100.00	SOK,SOK,SOK,OK,S@2104.00,0.00	100.00	OK,OK,OK,OK,S@49.00,0.00	99.74	SOK,SOK,SOK,OK,S@2303.99,6.01
[truncated: 246,985 more rows]
